# Supplementary material for: Cytokinin but not gibberellin application had major impact on the phenylpropanoid pathway in grape
Source: Hortic Res. 2021 Mar 1;8:51. doi: 10.1038/s41438-021-00488-0 (PMC7917099; doi:10.1038/s41438-021-00488-0)
Supplement: Supplementary file 1 — ANOVA of volatile compounds. [file 41438_2021_488_MOESM1_ESM.xlsx]

## Sheet: Table S4
	f.value	p.value	#NAME?	FDR
Methyl geranate	300.35	9.24e-16	15.034	6.19e-14
1-Hexanol	126.43	8.44e-13	12.074	2.83e-11
2-Hexen-1-ol	81.14	2.65e-11	10.577	5.92e-10
Ethanol	61.004	2.37e-10	9.6255	3.97e-09
alpha-Cubebene	52.895	7.01e-10	9.1544	9.39e-09
Prenol	51.406	8.7e-10	9.0605	9.71e-09
beta-Caryophyllene	45.096	2.33e-09	8.6319	2.23e-08
beta-Bourbonene	40.564	5.16e-09	8.2877	4.32e-08
alpha-Caryophyllene	39.154	6.71e-09	8.1733	4.77e-08
beta-Cadinene	38.845	7.12e-09	8.1477	4.77e-08
gamma-Cadinene	36.829	1.06e-08	7.976	5.56e-08
Ylangene	36.802	1.06e-08	7.9736	5.56e-08
3-methyl-2-Butanone	36.729	1.08e-08	7.9673	5.56e-08
delta-Elemene	32.474	2.67e-08	7.5734	1.16e-07
delta-Cadinene	32.414	2.71e-08	7.5675	1.16e-07
Butanoic acid methyl ester	32.231	2.82e-08	7.5495	1.16e-07
o-Cymene	31.97	3e-08	7.5236	1.16e-07
alpha-Terpineol	31.814	3.1e-08	7.5081	1.16e-07
cis-Rose oxide	31.361	3.45e-08	7.4625	1.22e-07
Isogeraniol	27.996	7.87e-08	7.1042	2.64e-07
Manoyl oxide	25.536	1.52e-07	6.8168	4.86e-07
gamma-Muurolene	23.325	2.91e-07	6.5365	8.85e-07
2-methyl-3-Pentanone	23.057	3.16e-07	6.5009	9.19e-07
2,4-Hexadienal E,E	22.56	3.68e-07	6.434	1.03e-06
Nerol	21.961	4.45e-07	6.3516	1.19e-06
beta-trans-Ocimene	20.235	7.9e-07	6.1026	2.03e-06
beta-Guaiene	18.515	1.46e-06	5.8355	3.62e-06
trans-Rose oxide	17.979	1.79e-06	5.7479	4.28e-06
1-Heptanal	15.779	4.33e-06	5.3635	1e-05
2-Heptenal, Z-	14.913	6.32e-06	5.1996	1.41e-05
2-Butanone	14.461	7.74e-06	5.1111	1.67e-05
2,4-Heptadienal, E,E	14.332	8.22e-06	5.0853	1.72e-05
beta-Pinene	13.992	9.62e-06	5.0166	1.95e-05
Nonanol	13.288	1.35e-05	4.87	2.66e-05
Hexanal	12.449	2.06e-05	4.6869	3.94e-05
6-Methyl-5-heptene-2-one	11.679	3.09e-05	4.51	5.75e-05
alpha-Guaiene	11.522	3.37e-05	4.4729	6.09e-05
cis-Linalool Oxide	10.957	4.62e-05	4.3357	8.14e-05
beta-Citral	10.541	5.87e-05	4.2312	0.00010088
Octanoic acid, methyl ester	9.7499	9.47e-05	4.0235	0.00015869
Epoxylinalol 2	9.5063	0.00011041	3.957	0.00018043
2-Penten-1-ol, Z	9.3426	0.00012258	3.9116	0.00019555
2-Nonenal, E-	8.9385	0.00015961	3.797	0.00024869
Limonene	8.4781	0.00021792	3.6617	0.00033183
Linalool	8.2586	0.00025389	3.5953	0.00037802
Decanal	8.1328	0.00027747	3.5568	0.00040415
1-Penten-3-one	7.8804	0.00033261	3.4781	0.00047414
Linalool Oxide isomer I	7.4027	0.000474	3.3242	0.00066162
Ethyl acetate	6.2951	0.0011481	2.94	0.0015699
2,6-Nonadienal, E,Z	5.7391	0.0018593	2.7307	0.0024914
Pentanal	5.6232	0.0020631	2.6855	0.0027104
1-Penten-3-ol	5.4732	0.002365	2.6262	0.0030061
Geranial	5.4673	0.0023779	2.6238	0.0030061
Phenylacetaldehyde	5.4416	0.0024348	2.6135	0.003021
2-Pentenal, E	5.4112	0.002504	2.6014	0.0030503
Methyl hexanoate	5.3385	0.0026786	2.5721	0.0032048
Benzaldehyde	5.2256	0.0029777	2.5261	0.0035001
Methyl propionate	4.4767	0.0062191	2.2063	0.0071841
beta-Cyclocitral	3.2733	0.023451	1.6298	0.026631
cis-Geraniol	3.0461	0.030807	1.5113	0.034401
1-Octanol	2.7419	0.04491	1.3477	0.049328
