# Supplementary material for: Cytokinin but not gibberellin application had major impact on the phenylpropanoid pathway in grape
Source: Hortic Res. 2021 Mar 1;8:51. doi: 10.1038/s41438-021-00488-0 (PMC7917099; doi:10.1038/s41438-021-00488-0)
Supplement: Supplementary file 2 — Differentially expressed gene list. [file 41438_2021_488_MOESM2_ESM.xlsx]

## Sheet: all DEGs
id	V2	cluster	Ctrl_51days_1	Ctrl_51days_2	Ctrl_51days_3	GA_51days_1	GA_51days_2	GA_51days_3	CPPU_51days_1	CPPU_51days_2	CPPU_51days_3	Ctrl_70days_1	Ctrl_70days_2	Ctrl_70days_3	GA_70days_1	GA_70days_2	GA_70days_3	CPPU_70days_1	CPPU_70days_2	CPPU_70days_3	Annotation	function	protein reference	Description
Vitvi04g01454	VIT_04s0023g03370	4	-0.110626	0.0517397	0.0477299	0.50981	0.387052	0.692332	0.638168	0.422424	0.513595	-0.421561	0.355892	-1.19025	0.908048	-0.227133	-0.122142	-1.37928	-0.638173	-0.437628	flavanone 3-hydroxylase	Catalyzes the 3-beta-hydroxylation of 2S-flavanones to 2R,3R-dihydroflavonols which are intermediates in the biosynthesis of flavonols, anthocyanidins, catechins and proanthocyanidins in plants.	Naringenin,2-oxoglutarate 3-dioxygenase (Naringenin 3-dioxygenase) (EC 1.14.11.9) (F3H) (Flavanone 3-hydroxylase) (Protein TRANSPARENT TESTA 6)	NP_001268034.1naringenin,2-oxoglutarate 3-dioxygenase
Vitvi11g00074	VIT_11s0016g01020	4	1.6006	1.48484	1.65391	1.28409	1.57063	1.50835	1.75562	1.55931	1.30711	-1.26139	-2.02235	-1.61867	-1.29275	-1.70711	-1.75573	-1.1308	-1.87008	-1.06559	flavonoid 3'-monooxygenase	Catalyzes the 3'-hydroxylation of the flavonoid B-ring to the 3',4'-hydroxylated state. Convert naringenin to eriodictyol and dihydrokaempferol to dihydroquercetin.	Flavonoid 3'-monooxygenase (EC 1.14.14.82) (Cytochrome P450 75B1) (Flavonoid 3'-hydroxylase) (AtF3'H) (Protein TRANSPARENT TESTA 7)	XP_002278462.1 flavonoid 3'-monooxygenase
Vitvi07g00130	VIT_07s0151g01070	3	1.56029	1.32323	1.02538	1.29107	1.13156	0.836808	-2.4179	-0.0549346	-1.40049	-1.14383	-0.814329	-1.13763	-1.2043	-0.928188	-0.724814	1.02919	1.0771	0.55179	ent-copalyl diphosphate synthase, chloroplastic	Catalyzes the conversion of geranylgeranyl diphosphate to the gibberellin precursor ent-copalyl diphosphate. {ECO:0000269|PubMed:17457817, ECO:0000269|PubMed:20430888}.	Ent-copalyl diphosphate synthase, chloroplastic (AtCPS) (Ent-CDP synthase) (EC 5.5.1.13) (Ent-kaurene synthase A) (KSA) (Protein GA REQUIRING 1)	XP_019076433.1 ent-copalyl diphosphate synthase, chloroplastic-like
Vitvi03g01097	VIT_03s0017g00680	4	0.0413681	-0.206356	0.0552785	-0.148852	-0.131837	0.414317	0.940674	0.682473	0.304761	0.0161315	-1.35557	-0.538463	0.209977	0.465552	-0.675137	0.0292269	-0.0690779	-0.0344689	UDP-D-apiose/UDP-D-xylose synthase 2	Catalyzes the conversion of UDP-D-glucuronate to a mixture of UDP-D-apiose and UDP-D-xylose. D-Apiose (3-C-hydroxymethyl-d-erythrose) is the only plant cell wall monosaccharide with a branched carbon skeleton and is found in rhamnogalacturonan II (RG-II), apiogalacturonan, and several apioglycosides (By similarity). {ECO:0000250}.	UDP-D-apiose/UDP-D-xylose synthase 2	XP_002266630.1 UDP-D-apiose/UDP-D-xylose synthase 2
Vitvi08g00656	VIT_08s0105g00380	4	-0.06864	0.251376	0.241613	0.766283	0.366541	0.451848	1.406	1.37661	1.38872	-1.08798	-1.03552	-1.1399	-0.559465	-0.504683	-0.825229	-0.4911	-0.251209	-0.285272	flavonol synthase/flavanone 3-hydroxylase	Catalyzes the formation of flavonols from dihydroflavonols. It can act on dihydrokaempferol to produce kaempferol, on dihydroquercetin to produce quercitin and on dihydromyricetin to produce myricetin. In vitro catalyzes the oxidation of both enantiomers of naringenin to give both cis- and trans-dihydrokaempferol. {ECO:0000269|PubMed:12126705, ECO:0000269|PubMed:16106293, ECO:0000269|PubMed:16153…	Flavonol synthase/flavanone 3-hydroxylase (EC 1.14.11.9) (EC 1.14.20.6) (FLS 1)	XP_002264807.1 flavonol synthase/flavanone 3-hydroxylase
Vitvi18g02538	VIT_18s0001g03430	6	-0.00380946	-0.0864497	-0.259715	0.0195231	-0.365114	0.140477	-0.638914	-0.404217	-0.70654	0.485438	0.421174	0.0620589	0.641713	0.501616	0.29798	-0.0243777	0.0332424	-0.114084	flavonol synthase/flavanone 3-hydroxylase	Catalyzes the formation of flavonols from dihydroflavonols. It can act on dihydrokaempferol to produce kaempferol, on dihydroquercetin to produce quercitin and on dihydromyricetin to produce myricetin. In vitro catalyzes the oxidation of both enantiomers of naringenin to give both cis- and trans-dihydrokaempferol. {ECO:0000269|PubMed:12126705, ECO:0000269|PubMed:16106293, ECO:0000269|PubMed:16153…	Flavonol synthase/flavanone 3-hydroxylase (EC 1.14.11.9) (EC 1.14.20.6) (FLS 1)	XP_002285841.1 flavonol synthase/flavanone 3-hydroxylase
Vitvi18g02541	VIT_18s0001g03470	4	0.671918	1.36669	0.978864	1.25381	-0.418703	-0.0302238	1.56513	1.39873	0.721284	-0.152815	-0.320097	-1.0049	-1.73057	-2.72179	-1.72759	0.164166	0.196524	-0.210428	flavonol synthase	Catalyzes the formation of flavonols from dihydroflavonols. It can act on dihydrokaempferol to produce kaempferol, on dihydroquercetin to produce quercitin and on dihydromyricetin to produce myricetin. In vitro catalyzes the oxidation of both enantiomers of naringenin to give both cis- and trans-dihydrokaempferol. {ECO:0000269|PubMed:12126705, ECO:0000269|PubMed:16106293, ECO:0000269|PubMed:16153…	Flavonol synthase/flavanone 3-hydroxylase (EC 1.14.11.9) (EC 1.14.20.6) (FLS 1)	XP_002285839.1 flavonol synthase/flavanone 3-hydroxylase
Vitvi18g00126	VIT_18s0001g00290	4	0.3979	0.226565	0.31606	0.686728	0.622787	0.16033	0.164022	0.622131	0.403575	-1.37184	-0.632953	-1.23937	-0.0202031	-0.744941	-0.575443	0.110967	0.391149	0.482542	4-coumarate--CoA ligase-like 5	Contributes to jasmonic acid biosynthesis by initiating the beta-oxidative chain shortening of its precursors. Converts 12-oxo-phytodienoic acid (OPDA) and 3-oxo-2-(2'-pentenyl)-cyclopentane-1-octanoic acid (OPC-8:0) into OPDA-CoA and OPC-8:0-CoA, respectively.	4-coumarate--CoA ligase-like 5 (EC 6.2.1.-) (4-coumarate--CoA ligase isoform 9) (At4CL9) (Peroxisomal OPC-8:0-CoA ligase 1)	XP_002285920.1 4-coumarate--CoA ligase-like 5
Vitvi17g00148	VIT_17s0000g01790	4	0.746672	-0.0420308	0.410683	0.560201	0.387804	0.658345	1.43696	1.22888	1.09317	-0.419861	-1.20136	-0.883584	-1.02874	-1.43443	-1.31226	0.0273998	-0.0631366	-0.164707	4-coumarate--CoA ligase-like 9	Contributes to jasmonic acid biosynthesis by initiating the beta-oxidative chain shortening of its precursors. Converts 12-oxo-phytodienoic acid (OPDA) into OPDA-CoA. {ECO:0000269|PubMed:15677481}.	4-coumarate--CoA ligase-like 9 (EC 6.2.1.-) (4-coumarate--CoA ligase isoform 4) (At4CL4)	XP_010663724.1 4-coumarate--CoA ligase-like 9
Vitvi06g00803	VIT_06s0004g08150	3	0.621429	0.805278	0.43741	0.698309	0.623754	0.0589837	-0.169874	0.416921	-0.158592	-0.132416	-0.306906	-0.147698	-0.247617	-0.192978	-0.546776	-0.549602	-0.294903	-0.914723	trans-cinnamate 4-monooxygenase	Controls carbon flux to pigments essential for pollination or UV protection, to numerous pytoalexins synthesized by plants when challenged by pathogens, and to lignins. {ECO:0000250|UniProtKB:Q04468}.	Trans-cinnamate 4-monooxygenase (EC 1.14.14.91) (Cinnamic acid 4-hydroxylase) (C4H) (CA4H) (Cytochrome P450 73) (Cytochrome P450C4H)	XP_002266238.1 trans-cinnamate 4-monooxygenase
Vitvi14g01044	VIT_14s0006g02140	4	0.342358	0.394283	0.0308993	0.714102	0.032616	0.493035	0.838881	1.08928	1.13326	-0.92634	-0.399316	-0.929278	-0.145524	-0.224122	-1.07641	-0.696016	-0.180998	-0.490708	UDP-glycosyltransferase 89A2	Glucosyltransferase that glucosylates benzoates and benzoate derivatives in vitro. {ECO:0000269|PubMed:11641410}.	UDP-glycosyltransferase 89A2 (EC 2.4.1.-)	XP_002268383.2 UDP-glycosyltransferase 89A2
Vitvi02g00435	VIT_02s0025g04720	4	0.237112	0.357899	0.288896	0.646771	0.910681	0.53659	0.924291	0.964261	0.76082	-0.805057	-0.431978	-1.01521	0.443611	-1.10103	-1.33671	-0.806184	-0.324109	-0.250663	anthocyanidin synthase	Involved in anthocyanin and protoanthocyanidin biosynthesis by catalyzing the oxidation of leucoanthocyanidins into anthocyanidins. {ECO:0000250|UniProtKB:Q96323}.	Probable 2-oxoglutarate-dependent dioxygenase ANS (EC 1.14.11.-) (Anthocyanidin synthase)	NP_001268147.1leucoanthocyanidin dioxygenase
Vitvi17g00753	VIT_17s0000g07790	4	0.438279	0.163335	0.0108852	-0.0913982	0.192964	-0.0916998	0.694606	0.431967	0.660408	-0.113991	0.0141185	0.0146189	-0.641119	-0.333399	-0.206537	-0.0976051	-0.847333	-0.198099	UDP-glycosyltransferase 74B1	Involved in the biosynthesis of glucosinolate. In in vitro assay, may use phenylacetothiohydroximate (PATH), but not phenylacetic acid (PAA), indole-3-acetic acid (IAA) or salicylic acid (SA) as substrate. Specific for the thiohydroximate functional group and does not glucosylate the carboxylate group or a hydroxyl group. {ECO:0000269|PubMed:15584955}.	UDP-glycosyltransferase 74B1 (N-hydroxythioamide S-beta-glucosyltransferase) (EC 2.4.1.195) (Thiohydroximate S-glucosyltransferase)	XP_002280305.1 UDP-glycosyltransferase 74B1
Vitvi01g00061	VIT_01s0011g00690	5	-0.11736	-0.0419377	-0.280071	0.118853	0.0543223	0.283991	0.2354	0.409121	0.47105	-0.64229	-0.508049	-0.981724	0.104701	-0.172078	-0.171916	0.382195	0.45872	0.397072	UDP-glucose 6-dehydrogenase 1	Involved in the biosynthesis of UDP-glucuronic acid (UDP-GlcA), providing nucleotide sugars for cell-wall polymers. {ECO:0000269|PubMed:16817893}.	UDP-glucose 6-dehydrogenase 1 (UDP-Glc dehydrogenase 1) (UDP-GlcDH 1) (UDPGDH 1) (EC 1.1.1.22) (At-UGD1)	XP_002269692.1 UDP-glucose 6-dehydrogenase 3
Vitvi18g01001	VIT_18s0001g12990	4	-0.676257	-0.541295	-0.388536	0.595594	0.898717	0.262816	1.34419	0.735838	0.625747	-0.589041	0.616241	-0.893871	-0.630535	-1.00644	-1.62557	0.67939	0.711635	-0.118623	omega-hydroxypalmitate O-feruloyl transferase	Involved in the synthesis of aromatics of the suberin polymer. Specifically affects the accumulation of the ferulate constituent of suberin in roots and seeds, but has no effect on the content of p-coumarate or sinapate. {ECO:0000269|PubMed:19759341, ECO:0000269|PubMed:19846769}.	Omega-hydroxypalmitate O-feruloyl transferase (EC 2.3.1.188) (Omega-hydroxyacid hydroxycinnamoyltransferase) (Protein ALIPHATIC SUBERIN FERULOYL TRANSFERASE)	XP_002281098.1 omega-hydroxypalmitate O-feruloyl transferase
Vitvi05g01108	VIT_05s0029g00420	4	-0.00542917	0.0494315	0.0765613	0.19856	0.138006	0.229347	0.824952	0.874382	0.97181	-0.82137	-1.09134	-0.662675	-0.628122	-0.111806	-0.0755065	0.20613	-0.156782	-0.0161486	UDP-glucuronate 4-epimerase 6	Involved in the synthesis of the negatively charged monosaccharide that forms the backbone of pectic cell wall components. {ECO:0000269|PubMed:15225656}.	UDP-glucuronate 4-epimerase 6 (EC 5.1.3.6) (UDP-glucuronic acid epimerase 6) (AtUGlcAE2)	XP_002265088.1 UDP-glucuronate 4-epimerase 6
Vitvi16g00139	VIT_16s0039g02040	3	0.398667	0.550561	0.568399	0.863094	0.621929	0.607706	0.0409493	0.324331	-0.128427	-0.265196	-0.326221	-0.453088	-0.468829	-0.396509	-0.278247	-0.518156	-0.48169	-0.659274	4-coumarate--CoA ligase 2	Produces CoA thioesters of a variety of hydroxy- and methoxy-substituted cinnamic acids, which are used to synthesize several phenylpropanoid-derived compounds, including anthocyanins, flavonoids, isoflavonoids, coumarins, lignin, suberin and wall-bound phenolics.	4-coumarate--CoA ligase 2 (4CL 2) (EC 6.2.1.12) (4-coumarate--CoA ligase isoform 2) (At4CL2) (4-coumaroyl-CoA synthase 2)	XP_002274994.1 4-coumarate--CoA ligase 2
Vitvi08g01689	VIT_08s0007g05890	2	-0.0746285	0.0511983	-0.592066	-1.10497	-0.347383	-0.151553	-0.46569	-0.62761	-0.335173	0.67112	0.607782	0.62427	0.669513	0.409875	0.548458	0.22689	-0.290594	0.180564	GTP-binding protein BRASSINAZOLE INSENSITIVE PALE GREEN 2, chloroplastic	Required for brassinosteroid- (BR) mediated post-transcriptional and translational regulation in the chloroplast, including accumulation of chloroplast rRNA (PubMed:19919572). Involved in chloroplast differentiation (PubMed:19919572, PubMed:22526496). {ECO:0000269|PubMed:19919572, ECO:0000269|PubMed:22526496}.	GTP-binding protein BRASSINAZOLE INSENSITIVE PALE GREEN 2, chloroplastic (Protein BRZ-INSENSITIVE-PALE GREEN 2)	XP_010653932.1 GTP-binding protein BRASSINAZOLE INSENSITIVE PALE GREEN 2, chloroplastic
Vitvi14g01449	VIT_14s0068g00930	4	0.419569	0.842328	0.969982	0.97004	0.990533	0.85948	1.45199	0.372616	0.421004	-0.064647	-0.435619	-1.68966	-0.84545	-0.802224	-0.84051	-0.9759	-0.743246	-0.900292	chalcone synthase	The primary product of this enzyme is 4,2',4',6'-tetrahydroxychalcone (also termed naringenin-chalcone or chalcone) which can under specific conditions spontaneously isomerize into naringenin.	Chalcone synthase 2 (EC 2.3.1.74) (Naringenin-chalcone synthase 2)	NP_001267879.1chalcone synthase
Vitvi05g01044	VIT_05s0136g00260	4	0.557806	0.385565	0.379569	0.743779	0.673749	0.554139	0.431141	0.752542	0.94941	-0.71104	0.0987625	-1.39693	0.144836	-0.672383	-0.771892	-0.975112	-0.579694	-0.564249	chalcone synthase 2	The primary product of this enzyme is 4,2',4',6'-tetrahydroxychalcone (also termed naringenin-chalcone or chalcone) which can under specific conditions spontaneously isomerize into naringenin.	Chalcone synthase 2 (EC 2.3.1.74) (Naringenin-chalcone synthase 2)	XP_002264019.1 chalcone synthase 2
Vitvi00g01431	VIT_00s2849g00010	3	1.35498	0.710063	1.6834	1.81107	1.4936	1.82434	1.15898	0.9502	-1.22865	-1.40581	-1.40581	-1.40581	-0.405081	-1.40094	-1.40511	-1.34954	-0.542131	-0.437752	phenylalanine ammonia-lyase	This is a key enzyme of plant metabolism catalyzing the first reaction in the biosynthesis from L-phenylalanine of a wide variety of natural products based on the phenylpropane skeleton.	Phenylalanine ammonia-lyase 2 (EC 4.3.1.24)	XP_003635685.1 phenylalanine ammonia-lyase
Vitvi06g00256	VIT_06s0004g02620	4	0.317214	0.292277	0.373205	0.368645	0.399907	0.243403	0.690506	0.723157	0.75619	-0.774729	-0.673521	-0.134122	-0.411511	-0.147117	-0.281773	-0.391146	-0.61861	-0.731975	phenylalanine ammonia-lyase	This is a key enzyme of plant metabolism catalyzing the first reaction in the biosynthesis from L-phenylalanine of a wide variety of natural products based on the phenylpropane skeleton.	Phenylalanine ammonia-lyase 2 (EC 4.3.1.24)	XP_002285277.1 phenylalanine ammonia-lyase
Vitvi08g01022	VIT_08s0040g01710	3	1.44651	1.32012	1.26359	1.49215	1.28905	1.11775	-1.31136	-0.058698	-0.907717	-0.301336	-0.282663	-0.486309	-1.12964	-0.933901	-1.32453	-0.298392	-0.251483	-0.643151	phenylalanine ammonia-lyase	This is a key enzyme of plant metabolism catalyzing the first reaction in the biosynthesis from L-phenylalanine of a wide variety of natural products based on the phenylpropane skeleton.	Phenylalanine ammonia-lyase 2 (EC 4.3.1.24)	XP_002281799.1 phenylalanine ammonia-lyase
Vitvi16g00054	VIT_16s0039g01100	3	1.77453	2.15518	1.64914	2.47205	2.21939	1.5891	-0.766603	0.818883	-0.0894721	-1.44587	-0.638825	-1.57002	-0.408037	-1.82121	-2.71986	-1.34887	-0.923158	-0.946352	phenylalanine ammonia-lyase	This is a key enzyme of plant metabolism catalyzing the first reaction in the biosynthesis from L-phenylalanine of a wide variety of natural products based on the phenylpropane skeleton.	Phenylalanine ammonia-lyase 2 (EC 4.3.1.24)	XP_002267953.1 phenylalanine ammonia-lyase
Vitvi16g00055	VIT_16s0039g01130	3	2.97133	1.42737	1.72502	2.99436	2.66682	2.8077	-0.444954	1.20936	0.620428	-1.00699	-2.37542	-0.738796	-2.41093	-2.41093	-2.41093	-0.641212	-1.57131	-2.41093	phenylalanine ammonia-lyase	This is a key enzyme of plant metabolism catalyzing the first reaction in the biosynthesis from L-phenylalanine of a wide variety of natural products based on the phenylpropane skeleton.	Phenylalanine ammonia-lyase 2 (EC 4.3.1.24)	XP_002268181.1 phenylalanine ammonia-lyase
Vitvi16g00057	VIT_16s0039g01170	3	1.26721	1.40538	0.355455	0.968783	1.58283	1.04291	-0.888018	1.4942	-0.603504	-0.505759	0.218824	-0.161934	-1.85696	-1.85226	-0.853983	0.351672	-1.0607	-0.904132	phenylalanine ammonia-lyase	This is a key enzyme of plant metabolism catalyzing the first reaction in the biosynthesis from L-phenylalanine of a wide variety of natural products based on the phenylpropane skeleton.	Phenylalanine ammonia-lyase 2 (EC 4.3.1.24)	XP_002268256.1 phenylalanine ammonia-lyase
Vitvi16g00061	VIT_16s0039g01280	3	1.6551	1.96433	2.07937	1.9106	2.27996	1.69747	-0.595641	0.479232	0.759854	-0.576435	-0.25668	-1.98216	-1.56034	-3.12277	-1.14154	-2.82615	-0.568111	-0.196093	phenylalanine ammonia-lyase	This is a key enzyme of plant metabolism catalyzing the first reaction in the biosynthesis from L-phenylalanine of a wide variety of natural products based on the phenylpropane skeleton.	Phenylalanine ammonia-lyase 2 (EC 4.3.1.24)	XP_002268732.1 phenylalanine ammonia-lyase
Vitvi16g01502	VIT_16s0039g01110	3	2.57452	2.43206	2.52665	2.75518	2.75262	2.97978	1.01204	1.89212	1.22346	-3.31552	-3.05874	-2.45469	-1.54036	-2.48362	-1.31324	-2.22845	-2.38587	-1.36792	phenylalanine ammonia-lyase	This is a key enzyme of plant metabolism catalyzing the first reaction in the biosynthesis from L-phenylalanine of a wide variety of natural products based on the phenylpropane skeleton.	Phenylalanine ammonia-lyase 2 (EC 4.3.1.24)	AEX32784.1phenylalanine ammonia-lyase
Vitvi16g02061	0	4	0.718339	0.89485	0.758797	0.852478	0.61033	0.756092	1.07445	1.59486	1.21436	-1.23649	-1.38097	-0.711656	-1.66451	-0.881163	-0.793216	-0.457703	-0.593042	-0.75581	caffeic acid O-methyltransferase	No function in data base	Caffeic acid O-methyltransferase-like protein	XP_010662844.1 caffeic acid O-methyltransferase isoform X1
Vitvi02g01001	VIT_02s0033g00270	6	-0.867658	0.733037	0.205254	0.0517898	-0.569148	-0.711093	-2.04998	-0.7666	-1.39817	0.23617	1.6109	0.034216	0.564467	0.446342	-0.013577	0.494876	1.35475	0.644422	isoflavone reductase homolog	No function in data base	Isoflavone reductase homolog P3 (EC 1.3.1.-)	XP_010664884.1 isoflavone reductase homolog
Vitvi12g01682	VIT_12s0055g00320	6	-0.228689	1.0611	0.106345	-0.314647	-1.60417	-1.26233	-0.934975	0.132116	-0.448768	-0.00683288	0.525191	1.0307	-0.166083	-0.119622	-1.15862	0.895368	1.24051	1.25341	anthocyanidin 3-O-glucosyltransferase 2	No function in data base	Anthocyanidin 3-O-glucosyltransferase 2	XP_002265387.2 anthocyanidin 3-O-glucosyltransferase 2-like
Vitvi12g01684	VIT_12s0055g00290	4	0.552107	0.691632	0.22177	0.00160531	-0.112083	0.0498567	1.1991	1.118	1.36787	-0.951097	-1.01547	-1.05339	-0.463412	-0.729668	-0.778843	-0.138894	0.0534777	-0.012557	anthocyanidin 3-O-glucosyltransferase 2	No function in data base	Anthocyanidin 3-O-glucosyltransferase 2	XP_002265234.1 anthocyanidin 3-O-glucosyltransferase 2
Vitvi12g01685	0	4	0.765573	0.643141	0.427105	0.662331	0.434195	-0.192908	0.588423	1.24657	0.872321	-1.6124	-0.570737	-1.15532	-0.466868	-0.827479	-0.875498	-0.573726	0.359634	0.275645	anthocyanidin 3-O-glucosyltransferase 2	No function in data base	Anthocyanidin 3-O-glucosyltransferase 2	XP_010657554.1 anthocyanidin 3-O-glucosyltransferase 2
Vitvi12g01699	VIT_12s0055g00160	6	-0.0610647	-0.359457	0.0232615	-0.641164	-0.285008	-0.102013	-1.50199	-0.434329	-0.460837	0.406551	0.633546	0.669461	-0.469563	-0.600779	0.7047	0.711606	0.295699	1.47138	anthocyanidin 3-O-glucosyltransferase 2	No function in data base	Anthocyanidin 3-O-glucosyltransferase 2	XP_002264883.1 anthocyanidin 3-O-glucosyltransferase 2-like
Vitvi12g01724	VIT_12s0034g00130	6	0.475155	0.138668	-0.00601697	0.00318721	-0.0295925	-0.224914	-0.860277	-0.481042	-0.749714	0.0617446	-0.148406	0.276154	-0.148838	0.0220541	0.17716	0.591925	0.658509	0.244243	anthocyanidin 3-O-glucosyltransferase 2	No function in data base	Anthocyanidin 3-O-glucosyltransferase 2	XP_010657837.1 anthocyanidin 3-O-glucosyltransferase 2
Vitvi12g02585	VIT_12s0055g00310	5	0.442372	0.255752	0.0364933	0.121945	0.145406	0.0807514	0.581608	1.08278	0.716874	-0.480605	-1.06075	-0.775487	-0.630816	-0.614514	-0.663018	0.142824	0.592545	0.025839	anthocyanidin 3-O-glucosyltransferase 2	No function in data base	Anthocyanidin 3-O-glucosyltransferase 2	XP_002265306.2 anthocyanidin 3-O-glucosyltransferase 2
Vitvi04g01237	VIT_04s0023g01290	2	-2.09263	-1.01941	-0.867137	-1.08152	-1.06823	-0.730034	-1.88215	-2.39811	-2.00157	1.48081	1.49632	1.87387	1.38352	1.91132	1.89904	1.321	0.871981	0.902913	anthocyanidin 3-O-glucosyltransferase 5	No function in data base	Anthocyanidin 3-O-glucosyltransferase 5	XP_002273356.1 anthocyanidin 3-O-glucosyltransferase 5
Vitvi18g00263	VIT_18s0001g02610	4	0.0964592	0.775331	0.186256	0.400533	0.182864	0.703718	0.803927	0.503027	0.627231	-0.565788	-0.334277	-1.40586	-0.228486	-0.611049	-1.15961	0.119488	-0.132408	0.0386402	caffeic acid 3-O-methyltransferase	No function in data base	Putative caffeic acid 3-O-methyltransferase	XP_003634428.1 caffeic acid 3-O-methyltransferase
Vitvi00g00894	VIT_00s0705g00010	4	0.124948	0.212923	0.286869	0.291462	0.132855	0.178146	0.573881	0.694062	0.68761	-0.203066	-0.378981	0.155404	-0.745344	-0.196893	-0.124882	-0.545252	-0.777598	-0.366144	isoflavone 2'-hydroxylase	No function in data base	Isoflavone 2'-hydroxylase	XP_010647303.2 isoflavone 2'-hydroxylase
Vitvi07g01651	VIT_07s0129g00730	4	1.42549	0.595987	1.11377	1.52469	1.19353	1.19982	2.82979	2.43746	2.59858	-0.536246	-2.66233	-2.65025	-1.11166	-2.67863	-1.10791	-2.53735	-0.892404	-0.742337	isoflavone 2'-hydroxylase	No function in data base	Isoflavone 2'-hydroxylase	XP_010652757.1 isoflavone 2'-hydroxylase
Vitvi18g00696	VIT_18s0001g09500	4	0.25451	0.267147	-0.0258535	-0.181782	-0.122585	0.20701	0.660498	0.575626	0.907116	-0.322769	-0.488024	-0.332587	-1.37066	-0.178329	-0.452397	0.375744	0.0980465	0.129288	isoflavone 2'-hydroxylase	No function in data base	Isoflavone 2'-hydroxylase	XP_002283235.1 isoflavone 2'-hydroxylase
Vitvi16g00571	VIT_16s0115g00340	4	-0.552395	0.8939	-0.31096	0.437573	0.335566	0.280871	1.26737	0.912234	1.14538	-0.886853	-0.838968	0.165799	-0.265272	-0.793465	-0.744175	-0.0127834	-0.554847	-0.478971	anthocyanidin 5,3-O-glucosyltransferase	No function in data base	Anthocyanidin 5,3-O-glucosyltransferase	XP_002267573.1 anthocyanidin 5,3-O-glucosyltransferase
Vitvi06g01895	VIT_06s0009g03010	4	-0.299718	0.140578	-0.240491	0.350044	0.704733	-0.0120082	0.670749	0.495124	0.763645	-0.487925	-0.579497	-0.0222375	-0.21476	0.132774	-0.208338	0.0611441	-0.826249	-0.427567	flavonoid 3',5'-hydroxylase 2	No function in data base	Flavonoid 3',5'-hydroxylase 2	XP_010651525.1 flavonoid 3',5'-hydroxylase 2
Vitvi08g01580	VIT_08s0007g04570	3	2.13901	1.50072	1.49738	1.83979	1.88392	1.13937	-0.496222	0.418102	-0.706329	-0.888004	-1.3512	-0.347237	-0.202681	-3.72551	-1.78097	-0.799442	-0.36329	0.242589	UDP-glycosyltransferase 73D1	No function in data base	UDP-glycosyltransferase 73D1	XP_002265257.1 UDP-glycosyltransferase 73D1
Vitvi17g01498	0	4	0.289004	0.303916	-0.0155723	0.413406	0.159298	0.182035	0.645549	0.663689	0.893839	-0.91336	-0.431974	-0.528575	-0.786355	-0.241792	-0.182694	-0.0528107	-0.239172	-0.158431	UDP-glycosyltransferase 83A1	No function in data base	UDP-glycosyltransferase 83A1	XP_002284331.1 UDP-glycosyltransferase 83A1
Vitvi06g00709	VIT_06s0004g07240	3	1.50463	2.05549	1.19156	1.44723	-0.43501	0.891503	-1.0323	0.574279	-0.989867	0.79774	0.0357397	-0.984733	-1.0323	-1.0323	-1.0323	0.105224	-1.0323	-1.0323	UDP-glycosyltransferase 87A1	No function in data base	UDP-glycosyltransferase 87A1	XP_002278087.2 UDP-glycosyltransferase 87A1
Vitvi06g00713	VIT_06s0004g07280	3	-0.279721	0.463895	0.0315189	1.00211	0.402321	0.501986	-0.33388	0.0434553	0.0148597	-0.912172	0.162048	-0.339048	-0.689542	-0.337915	-0.214572	0.210602	0.343743	-0.0696856	UDP-glycosyltransferase 87A1	No function in data base	UDP-glycosyltransferase 87A1	XP_002278087.2 UDP-glycosyltransferase 87A1
Vitvi16g01149	VIT_16s0050g01660	6	0.0325347	-0.867896	-1.93734	-1.88366	-1.18219	-0.406834	-1.93734	-1.93326	-0.840842	1.26866	1.47545	0.234959	1.64949	1.58014	2.15719	0.429644	0.984797	1.17651	UDP-glycosyltransferase 88B1	No function in data base	UDP-glycosyltransferase 88B1	XP_019081383.1 UDP-glycosyltransferase 88B1
Vitvi05g01362	VIT_05s0062g01280	4	-0.760069	0.292838	0.191883	1.36867	-0.0391649	-0.760069	2.02641	0.288894	1.7561	-0.760069	-0.760069	-0.760069	-0.760069	-0.760069	-0.760069	-0.676796	0.669118	0.202606	UDP-glycosyltransferase 92A1	No function in data base	UDP-glycosyltransferase 92A1	XP_003632051.1 UDP-glycosyltransferase 92A1-like
Vitvi11g01257	VIT_11s0052g01090	3	1.07965	0.679126	0.64627	1.34503	0.842436	0.953639	-1.01674	0.102986	-0.538251	-0.439023	-0.166576	-0.183681	-1.30977	-0.401504	-0.696039	-0.2324	0.0819898	-0.747147	4-coumarate--CoA ligase 2-like	No function in data base	4-coumarate--CoA ligase-like 8 (EC 6.2.1.-) (4-coumarate--CoA ligase isoform 11) (At4CL11)	XP_002272782.1 4-coumarate--CoA ligase 2
Vitvi07g00513	VIT_07s0005g02460	2	-0.440925	-0.231537	0.0221923	0.165523	-0.18121	-0.537561	-0.331836	-0.75487	-1.54857	0.572603	0.687485	0.896604	0.0912018	0.727567	0.0977817	0.0772656	0.478238	0.210042	probable cellulose synthase A catalytic subunit 8 [UDP-forming] isoform X2	No function in data base	Putative cellulose synthase A catalytic subunit 8	XP_019076659.1 probable cellulose synthase A catalytic subunit 8 [UDP-forming] isoform X2
Vitvi16g01503	VIT_16s0039g01120	3	1.70776	1.63927	1.17241	2.07663	1.69753	1.38974	-0.617834	0.69458	-0.108072	-1.26308	-1.12414	-1.274	-0.978664	-1.26654	-1.63468	-0.933905	-0.270766	-0.906241	phenylalanine ammonia-lyase-like			XP_003633985.1 phenylalanine ammonia-lyase-like
Vitvi05g02123	VIT_05s0062g01270	4	0.0592938	0.533342	0.643906	0.223722	0.405072	0.569368	0.361997	0.46747	0.789859	-1.16515	-0.693584	-1.16029	0.533324	-0.545071	-0.356623	-0.443405	-0.220252	-0.0029847	UDP-glycosyltransferase 92A1-like			XP_010650424.1 UDP-glycosyltransferase 92A1
Vitvi06g00169	VIT_06s0004g01640	6	-0.88741	-0.772266	-0.701289	-0.382034	-1.01579	-0.939906	-0.763136	-1.18489	-1.18636	1.01502	1.09289	1.01653	1.31066	1.01213	1.25946	0.548583	0.0308771	0.546925	UDP-glycosyltransferase 92A1-like			XP_002283039.1 UDP-glycosyltransferase 92A1-like
Vitvi06g00172	VIT_06s0004g01670	4	1.30897	1.21676	0.0221045	1.37306	2.0861	1.44121	0.842423	1.16151	-0.21576	-0.597986	-0.40515	-1.43285	-1.45687	-0.434989	-1.45634	-1.42854	-0.566623	-1.45704	UDP-glycosyltransferase 92A1-like			XP_002283018.2 UDP-glycosyltransferase 92A1
Vitvi02g00143	VIT_02s0025g01560	2	0.270655	0.231212	-1.59261	-0.497586	-0.216861	0.601887	-0.798764	-0.728829	-0.389048	0.580727	0.973194	0.471797	0.137162	0.97719	0.0444356	0.688631	-0.369199	-0.383999	UDP-glucose 4-epimerase GEPI48			XP_010659336.1 UDP-glucose 4-epimerase GEPI48 isoform X2
Vitvi03g01260	VIT_03s0017g01990	3	2.20644	2.35583	1.26178	1.50222	1.8572	1.6021	0.0919515	0.999855	-0.362308	-1.41411	-2.15957	0.202279	-1.20284	-2.19407	-1.19986	-2.09409	-0.793716	-0.659117	anthocyanidin 3-O-glucosyltransferase 6-like			XP_010648210.1 anthocyanidin 3-O-glucosyltransferase 6-like
Vitvi03g01265	VIT_03s0017g02000	3	0.942632	0.206137	0.072994	0.927226	0.770558	0.0640254	-1.85977	0.674003	-0.953655	-0.660759	0.271103	-0.662019	-0.816873	-1.75014	-0.111906	1.21928	0.69385	0.973313	anthocyanidin 3-O-glucosyltransferase 6-like			XP_010648211.1 anthocyanidin 3-O-glucosyltransferase 6
Vitvi03g01276	VIT_03s0017g02120	3	1.7565	2.06182	1.87187	2.52133	1.98558	2.05098	-0.0177741	1.36079	0.643973	-1.14482	-1.17094	-1.9187	-1.0697	-3.01449	-2.47862	-0.955788	-1.15512	-1.32687	anthocyanidin 3-O-glucosyltransferase 6-like			XP_002265264.1 anthocyanidin 3-O-glucosyltransferase 2-like
Vitvi03g01869	VIT_03s0017g02110	1	1.14869	1.09747	0.969681	0.892274	0.708714	0.605024	-2.2759	-0.523209	-1.55765	0.0301363	0.268029	0.251906	-1.09991	-0.663688	-0.466232	0.179523	0.274662	0.160469	anthocyanidin 3-O-glucosyltransferase 6-like			XP_019073832.1 anthocyanidin 3-O-glucosyltransferase 6-like
Vitvi01g01635	VIT_01s0010g03460	4	0.0701868	-0.0554035	0.0288992	0.0298725	0.240462	-0.145345	0.791532	0.825411	0.989167	-0.742976	-0.62125	-0.1709	-0.541278	-0.00363975	0.0568285	-0.144295	-0.220281	-0.386991	flavonoid 3',5'-methyltransferase-like			XP_010655805.1 flavonoid 3',5'-methyltransferase-like
Vitvi01g02263	VIT_01s0010g03490	5	-0.217954	-0.492724	-0.333059	-0.162792	-0.176527	-0.17489	0.735749	0.722743	0.641304	-0.365325	-0.406011	0.467844	-0.848659	0.337388	0.392686	0.245376	-0.0978348	-0.267316	flavonoid 3',5'-methyltransferase-like			XP_010655817.1 flavonoid 3',5'-methyltransferase-like
Vitvi06g01885	VIT_06s0009g02840	4	0.111667	0.0958671	0.0924013	0.410307	0.373476	0.334049	0.648598	0.768152	0.813485	-0.802621	-0.521264	-0.253329	-0.425801	0.139553	0.0905663	-0.431409	-0.635258	-0.80844	flavonoid 3',5'-hydroxylase 2-like			XP_010651527.1 flavonoid 3',5'-hydroxylase 2-like
Vitvi05g00457	VIT_05s0020g03010	4	0.88432	-0.320602	-0.481797	0.32943	0.317125	-1.40435	2.15748	1.44812	1.42785	0.0194729	-0.34403	-1.36838	-0.403167	-0.368545	0.185487	-0.237743	-1.40435	-0.436317	2-hydroxyisoflavanone dehydratase-like			XP_010649883.1 2-hydroxyisoflavanone dehydratase-like
Vitvi13g00647	VIT_13s0019g04670	2	-0.812792	0.179025	-0.212742	0.294991	-0.0135943	-1.05016	-0.700949	-0.487613	-1.06977	0.26474	0.546449	0.745373	0.402154	0.0930268	0.512445	0.523205	0.348457	0.437754	Zinc finger, DHHC-type, palmitoyltransferase			XP_002270805.1 probable protein S-acyltransferase 15
Vitvi06g01884	VIT_06s0009g02830	4	0.363583	-0.705471	0.0993724	0.390837	0.845814	-0.941775	1.0266	2.09397	0.878856	-0.00776269	-0.735627	-2.32117	1.18391	-0.0219917	-0.0720923	-0.164604	-1.04338	-0.869065	ABH06585.1 flavonoid 3'5' hydroxylase			ABH06585.1 flavonoid 3'5' hydroxylase
Vitvi17g00103	VIT_17s0000g01290	4	-0.0409887	0.152354	0.65293	-0.334859	0.454014	0.210807	0.635996	0.634037	0.53882	0.132566	-0.934149	-0.11443	0.165921	-0.0903116	-0.035463	-0.734477	-0.586259	-0.706506	UDP-arabinopyranose mutase 1 isoform X1			XP_010663750.1 UDP-arabinopyranose mutase 1 isoform X1
Vitvi01g02265	VIT_01s0010g03510	4	0.0917088	-0.455058	-0.46372	-0.00775744	0.509273	-0.199155	0.452843	1.05627	0.960615	-0.662775	-0.0714235	-0.539638	-0.0857449	0.294598	-0.622736	0.248214	-0.21863	-0.286881	RecName: Full=Flavonoid 3',5'-methyltransferase; AltName: Full=Anthocyanin-O-methyltransferase; Short=VvAOMT			C7AE94.1RecName: Full=Flavonoid 3',5'-methyltransferase; AltName: Full=Anthocyanin-O-methyltransferase; Short=VvAOMT
Vitvi03g00566	VIT_03s0180g00280	3	1.34896	0.157563	1.1878	0.261134	0.847759	-0.09497	-1.75036	-0.100255	-0.765925	-0.390636	-0.399153	-0.58062	-1.71641	0.201042	0.0248373	1.01001	0.678346	0.080865	UDP-glycosyltransferase 84B1-like			XP_010647893.1 UDP-glycosyltransferase 84B1
Vitvi16g01943	VIT_16s0050g01580	6	-0.841217	-2.34594	-0.453381	-0.596658	0.477609	-1.49685	-1.41514	-0.0384226	-0.620411	0.117938	0.518318	1.05076	1.61066	1.74507	0.204611	0.539487	0.671296	0.872274	UDP-glycosyltransferase 88A1-like			XP_002276546.1 UDP-glycosyltransferase 88A1
Vitvi08g02289	VIT_08s0007g04600	1	-0.258553	0.522746	-0.481622	-0.128312	0.499194	-0.158572	-0.813354	-0.533635	-2.11008	0.402367	1.24341	0.585456	0.0857676	0.374755	-0.197239	0.929458	0.694014	-0.655803	UDP-glycosyltransferase 73C3-like			XP_019077181.1 UDP-glycosyltransferase 73C3-like
Vitvi17g00438	VIT_17s0000g04750	2	-0.346239	-0.248084	-0.297289	-0.000295406	-0.307548	-0.2377	-1.18959	-0.602154	-1.03325	0.420361	0.744748	0.263999	0.667306	0.212834	0.385969	0.44245	0.717718	0.406769	UDP-glycosyltransferase 89B2-like			XP_002268089.1 UDP-glycosyltransferase 89B2-like
Vitvi06g00701	VIT_06s0004g07150	4	0.498829	0.653147	-0.0922392	0.847864	0.808252	0.876745	-0.0957498	1.31264	-0.376523	-1.02238	-0.240903	0.0647171	0.172778	-0.28821	-0.819732	-0.971755	-1.29316	-0.0343153	Ribosomal protein	[Elongation factor Ts, chloroplastic]: Associates with the EF-Tu.GDP complex and induces the exchange of GDP to GTP (By similarity). It remains bound to the aminoacyl-tRNA.EF-Tu.GTP complex up to the GTP hydrolysis stage on the ribosome (By similarity). {ECO:0000250|UniProtKB:A8J637}.; [Plastid-specific ribosomal protein-7, chloroplastic]: Binds to psbD and psbA 5'-untranslated regions (UTRs) in …	Polyprotein of EF-Ts, chloroplastic (150 kDa pro-protein) (Protein EMBRYO DEFECTIVE 2726) [Cleaved into: Plastid-specific ribosomal protein-7, chloroplastic; Elongation factor Ts, chloroplastic (EF-Ts)]	XP_002275063.1 40S ribosomal protein S4
Vitvi15g00271	VIT_15s0045g00110	2	0.528634	-2.32095	0.296763	-0.247359	-0.181275	-0.938745	-0.128106	-2.40819	-0.673549	1.57138	0.99804	0.542183	0.569564	-0.0545086	0.382421	0.505086	0.461399	1.09721	60S ribosomal protein L4	[Ubiquitin]: exists either covalently attached to another protein, or free (unanchored). When covalently bound, it is conjugated to target proteins via an isopeptide bond either as a monomer (monoubiquitin), a polymer linked via different Lys residues of the ubiquitin (polyubiquitin chains) or a linear polymer linked via the initiator Met of the ubiquitin (linear polyubiquitin chains). Polyubiqui…	Ubiquitin-60S ribosomal protein L40-1 [Cleaved into: Ubiquitin; 60S ribosomal protein L40-1 (CEP52)]	XP_010646394.1 60S ribosomal protein L4-like
Vitvi08g01740	VIT_08s0007g06520	4	0.493731	0.673978	0.60894	0.529286	0.978947	0.599907	1.56336	1.46478	1.67842	-1.42119	-2.13651	-1.12315	-2.07928	-0.574901	-0.911304	-0.00848836	-0.270646	-0.0658826	XP_010257476.1 actin	3'-to-5' exoribonuclease (RNase) specifically targeting single-stranded RNAs (PubMed:28463111). Triggers miRNA accumulation in RNA-induced silencing complex (RISC), composed of miRNAs and AGO proteins, by degrading uridylated cleavage fragments (PubMed:28463111). Required during plant growth and development (PubMed:28463111). {ECO:0000269|PubMed:28463111}.	Protein RISC-INTERACTING CLEARING 3'-5' EXORIBONUCLEASE 1 (EC 3.1.13.1)	XP_002279672.1 actin-66
Vitvi05g00472	VIT_05s0020g03170	5	-0.361798	0.00839254	0.281524	0.135551	0.403323	-0.495925	0.594393	0.463999	0.384007	-0.588744	-0.00892788	-1.27651	0.0194399	-0.248992	-0.710344	0.715523	0.335289	0.349803	probable linoleate 9S-lipoxygenase 5	9S-lipoxygenase that can use linoleic acid or linolenic acid as substrates. Plant lipoxygenases may be involved in a number of diverse aspects of plant physiology including growth and development, pest resistance, and senescence or responses to wounding. Catalyzes the hydroperoxidation of lipids containing a cis,cis-1,4-pentadiene structure. Function as regulators of root development by controlli…	Linoleate 9S-lipoxygenase 5 (EC 1.13.11.58) (Lipoxygenase 5) (AtLOX5)	XP_002278007.1 probable linoleate 9S-lipoxygenase 5
Vitvi14g02539	VIT_14s0128g00780	3	1.00736	1.30992	0.602585	1.44679	1.27196	1.3983	-0.977373	1.04224	-0.462928	-1.44047	-0.849797	-1.03436	-0.746112	-1.3765	-2.15413	0.494728	0.377362	0.0904277	lipoxygenase 1	9S-lipoxygenase that can use linoleic acid or linolenic acid as substrates. Plant lipoxygenases may be involved in a number of diverse aspects of plant physiology including growth and development, pest resistance, and senescence or responses to wounding. Catalyzes the hydroperoxidation of lipids containing a cis,cis-1,4-pentadiene structure. Function as regulators of root development by controlli…	Linoleate 9S-lipoxygenase 1 (EC 1.13.11.58) (Lipoxygenase 1) (AtLOX1)	AGU28274.1lipoxygenase 1
Vitvi08g01701	VIT_08s0007g06040	3	0.645529	0.466096	0.230994	0.429724	0.23984	0.561691	-0.458812	0.26511	-0.524594	-0.787903	-0.373868	-0.970131	-0.605388	-0.337395	-0.357691	0.498153	0.66841	0.410235	glucan endo-1,3-beta-glucosidase	Able to bind (1->3)-beta-D-glucans (laminarin). {ECO:0000269|PubMed:19223515}.	PLASMODESMATA CALLOSE-BINDING PROTEIN 2 (AtPDCB2) (Glucan endo-1,3-beta-glucosidase-like protein 3)	XP_002277446.1 glucan endo-1,3-beta-glucosidase
Vitvi10g00746	VIT_10s0003g02960	5	-0.876143	-0.876143	-0.876143	-0.876143	-0.876143	-0.876143	-0.876143	0.141726	-0.85469	-0.0418605	0.18421	0.205242	0.71016	0.167184	1.12924	0.529337	1.89135	2.07111	glucan endo-1,3-beta-glucosidase	Able to bind (1->3)-beta-D-glucans (laminarin). {ECO:0000269|PubMed:19223515}.	PLASMODESMATA CALLOSE-BINDING PROTEIN 2 (AtPDCB2) (Glucan endo-1,3-beta-glucosidase-like protein 3)	XP_002275460.1 glucan endo-1,3-beta-glucosidase
Vitvi13g00292	VIT_13s0019g01180	5	0.324945	-0.389984	-0.316908	-0.628193	-0.355279	-0.138914	-0.06897	0.11627	-0.752714	-0.259894	-0.192573	0.0607739	-0.122162	0.053838	0.00595068	1.05248	0.825592	0.785741	glucan endo-1,3-beta-glucosidase	Able to bind (1->3)-beta-D-glucans (laminarin). {ECO:0000269|PubMed:19223515}.	PLASMODESMATA CALLOSE-BINDING PROTEIN 2 (AtPDCB2) (Glucan endo-1,3-beta-glucosidase-like protein 3)	XP_002283647.1 glucan endo-1,3-beta-glucosidase
Vitvi14g00303	VIT_14s0030g00190	4	0.380075	0.120321	0.510864	0.498826	1.1198	1.14194	0.716926	1.63876	1.65095	-0.840555	0.0937732	-0.447799	-1.57039	0.274086	-0.565527	-1.37985	-1.73258	-1.60963	protein FANTASTIC FOUR 1	Able to repress WUS when constitutively overexpressed, but have no effect on CLV3. {ECO:0000269|PubMed:21176196}.	Protein FANTASTIC FOUR 1	XP_010660073.1 protein FANTASTIC FOUR 1
Vitvi00g02237	VIT_00s1927g00020	2	-0.26793	-0.298807	0.0544388	-0.144753	-0.280643	-0.184709	-0.995999	-0.762336	-0.784432	0.275227	0.420543	0.559296	-0.162145	0.484654	0.642981	0.583594	0.446059	0.41496	probable ubiquitin-conjugating enzyme E2 24	Accepts the ubiquitin from the E1 complex and catalyzes its covalent attachment to other proteins (By similarity). Mediates PHO1 degradation through multivesicular body-mediated vacuolar proteolysis in response to inorganic phosphate (Pi) availability (PubMed:22634761). Negatively regulates the protein abundance of PHF1 and PHT1s under Pi-sufficient conditions by facilitating the degradation of P…	Probable ubiquitin-conjugating enzyme E2 24 (EC 2.3.2.23) (AtPHO2) (E2 ubiquitin-conjugating enzyme 24) (Ubiquitin carrier protein 24) (Ubiquitin-protein ligase 24)	XP_003635612.3 probable ubiquitin-conjugating enzyme E2 24
Vitvi10g01764	VIT_00s0265g00070	2	0.215393	-0.280907	-0.0982244	-0.0510531	-0.17454	-0.0679333	-0.931797	-0.856278	-0.630725	0.367377	0.406502	0.471226	0.0534647	0.283792	0.275385	0.475729	0.304696	0.237893	probable ubiquitin-conjugating enzyme E2 24	Accepts the ubiquitin from the E1 complex and catalyzes its covalent attachment to other proteins (By similarity). Mediates PHO1 degradation through multivesicular body-mediated vacuolar proteolysis in response to inorganic phosphate (Pi) availability (PubMed:22634761). Negatively regulates the protein abundance of PHF1 and PHT1s under Pi-sufficient conditions by facilitating the degradation of P…	Probable ubiquitin-conjugating enzyme E2 24 (EC 2.3.2.23) (AtPHO2) (E2 ubiquitin-conjugating enzyme 24) (Ubiquitin carrier protein 24) (Ubiquitin-protein ligase 24)	XP_002267490.2 probable ubiquitin-conjugating enzyme E2 24
Vitvi03g01399	VIT_03s0038g02390	5	-0.291171	-0.420054	-0.747343	0.149428	-0.336343	-0.439575	0.545654	0.404097	0.0294013	-0.207041	-0.269652	-0.542628	-0.283107	0.260189	-0.106925	0.702133	0.755257	0.79768	ubiquitin-conjugating enzyme E2 28	Accepts the ubiquitin from the E1 complex and catalyzes its covalent attachment to other proteins.	Ubiquitin-conjugating enzyme E2 28 (EC 2.3.2.23) (AtUBC9A) (E2 ubiquitin-conjugating enzyme 28) (Ubiquitin carrier protein 28)	XP_002278689.1 ubiquitin-conjugating enzyme E2 28
Vitvi08g00880	VIT_08s0040g00040	2	0.0801587	0.388436	-0.272112	-0.709009	-0.409634	-0.525672	-1.08065	-0.408772	-0.928696	0.758799	0.330731	1.28773	0.507089	0.704848	0.968463	0.130827	-0.270356	-0.552176	ubiquitin-conjugating enzyme E2-17 kDa	Accepts the ubiquitin from the E1 complex and catalyzes its covalent attachment to other proteins. {ECO:0000269|PubMed:16339806, ECO:0000269|PubMed:8386169}.	Ubiquitin-conjugating enzyme E2 1 (EC 2.3.2.23) (E2 ubiquitin-conjugating enzyme 1) (Ubiquitin carrier protein 1) (Ubiquitin-conjugating enzyme E2-17 kDa 1) (Ubiquitin-protein ligase 1)	XP_003633968.1 ubiquitin-conjugating enzyme E2-17 kDa
Vitvi13g00071	VIT_13s0067g01270	3	0.255725	0.939844	1.50648	0.771731	0.231825	1.14876	0.363504	0.869061	0.706433	-1.42647	-1.23303	-0.229051	-1.11947	-1.86814	-0.752101	-0.113372	0.136235	-0.187974	Protein phosphatase	Acid phosphatase activity with ATP, ADP, dATP, pyrophosphate, polyphosphate, phosphoserine and phosphothreonine. Low or no activity with phosphotyrosine, AMP and phytate. {ECO:0000269|PubMed:16244908}.	Purple acid phosphatase 23 (EC 3.1.3.2)	XP_002272594.2 probable protein phosphatase 2C 25
Vitvi03g00017	VIT_03s0038g00250	3	0.804803	0.236145	0.377296	1.04669	1.12253	0.307259	-0.136036	0.228732	0.535602	-0.067165	-0.469019	-1.10331	-0.27386	-1.04417	-0.567409	-0.231215	-0.00300762	-0.763868	purple acid phosphatase	Acid phosphatase activity with ATP, ADP, dATP, pyrophosphate, polyphosphate, phosphoserine and phosphothreonine. Low or no activity with phosphotyrosine, AMP and phytate. {ECO:0000269|PubMed:16244908}.	Purple acid phosphatase 23 (EC 3.1.3.2)	XP_002264113.1 purple acid phosphatase
Vitvi08g01165	VIT_08s0040g03360	4	0.281698	0.262583	0.233529	0.705031	0.743761	0.202132	0.157806	0.666882	0.389919	-0.677425	-0.127556	-0.859655	0.325561	-0.638058	-0.643911	-0.353626	-0.240971	-0.4277	actin-depolymerizing factor 2	Actin-depolymerizing protein. Severs actin filaments (F-actin) and binds to actin monomers (PubMed:15563618, PubMed:19794115). Required for normal cell growth, plant development, cell organ expansion and flowering. Essential for root-knot nematode infection (PubMed:19794115). {ECO:0000269|PubMed:15563618, ECO:0000269|PubMed:19794115}.	Actin-depolymerizing factor 2 (ADF-2) (AtADF2)	XP_002273958.2 actin-depolymerizing factor 1
Vitvi04g01613	VIT_04s0044g00580	4	0.127636	0.290083	-0.0537792	0.714411	0.616547	0.493352	0.377064	0.647813	0.331628	-0.841832	-0.187539	-1.24618	0.781396	-0.707474	-0.663682	-0.608826	-0.0708801	0.000263308	XP_007211444.1 actin-7	Actins are highly conserved proteins that are involved in various types of cell motility and are ubiquitously expressed in all eukaryotic cells. Essential component of cell cytoskeleton; plays an important role in cytoplasmic streaming, cell shape determination, cell division, organelle movement and extension growth. This is considered as one of the vegetative actins which is involved in the regu…	Actin-7 (Actin-2)	XP_002282516.1 actin-7
Vitvi10g02342	VIT_00s0370g00010	2	-0.537079	-0.234887	-0.154629	-0.628666	-0.381123	-0.417014	-0.657116	-0.623236	-0.680589	0.237897	0.297795	0.593368	0.0943745	0.575928	0.70866	0.750865	0.519358	0.536093	putative serine/threonine-protein kinase	Activates SnRK1.1/KIN10 and SnRK1.2/KIN11 by phosphorylation of their activation-loop 'Thr-198' and 'Thr-176', respectively. Required for the regulation by SnRK1 kinases of the transcription of a large set of genes, the modification the activity of metabolic enzymes, and the control of various nutrient-responsive cellular developmental processes. {ECO:0000269|PubMed:12172024, ECO:0000269|PubMed:1…	Serine/threonine-protein kinase GRIK1 (EC 2.7.11.1) (Protein GEMINIVIRUS REP INTERACTING KINASE 1) (Protein GRIK1) (SnRK1-activating protein kinase 2) (AtSnAK2)	XP_003635271.2 putative serine/threonine-protein kinase
Vitvi03g00388	VIT_03s0063g01880	4	-0.0671073	0.00134749	-0.298467	-0.521396	-0.125218	0.0501026	0.566577	0.644192	1.25027	-0.379392	-0.534756	-0.265467	-0.779529	0.850532	0.152101	-0.406381	0.0311474	-0.168553	long chain acyl-CoA synthetase 2	Activation of long-chain fatty acids for both synthesis of cellular lipids, and degradation via beta-oxidation. Acts in the cutin pathway. Preferentially uses palmitate, palmitoleate, oleate and linoleate. Required for repression of lateral root formation through its role in cutin biosynthesis and subsequent aerial tissues permeability. {ECO:0000269|PubMed:14973169, ECO:0000269|PubMed:15960613, E…	Long chain acyl-CoA synthetase 2 (EC 6.2.1.3) (Protein Botrytis resistant 1) (Protein LATERAL ROOT DEVELOPMENT 2)	XP_002281151.1 long chain acyl-CoA synthetase 2
Vitvi15g00896	VIT_15s0048g02720	4	0.14693	0.0929059	0.116225	-0.00718548	0.156523	0.14762	0.698306	0.712727	0.788302	-0.62045	-0.792174	-0.616611	-0.90407	0.273281	0.488304	-0.0781977	-0.038823	-0.563613	3-ketoacyl-CoA synthase 1	Active on both saturated and mono-unsaturated acyl chains C16 to C20. {ECO:0000269|PubMed:16765910}.	3-ketoacyl-CoA synthase 11 (KCS-11) (EC 2.3.1.199) (Very long-chain fatty acid condensing enzyme 11) (VLCFA condensing enzyme 11)	XP_002264721.1 3-ketoacyl-CoA synthase 1
Vitvi07g00285	VIT_07s0005g00010	4	0.413	0.138329	-0.0698205	0.909789	0.831277	0.835285	1.19508	1.4467	1.27906	-1.51386	-0.72322	-1.40324	-0.35374	-1.11353	-1.00593	-0.766377	-0.198032	0.0992212	glutathione S-transferase	Acts a maleylacetone isomerase. Also catalyzes the glutathione-dependent dehalogenation of dichloroacetic acid to glyoxylic acid. In vitro, possesses glutathione peroxidase activity toward cumene hydroperoxide and linoleic acid-13-hydroperoxide. {ECO:0000269|PubMed:12090627}.	Glutathione S-transferase Z1 (AtGSTZ1) (EC 2.5.1.18) (GST class-zeta member 1) (Glutathione S-transferase 18) (Maleylacetone isomerase) (MAI) (EC 5.2.1.-)	XP_002262604.1 glutathione S-transferase
Vitvi07g00286	VIT_07s0005g00030	6	-0.279837	0.0474094	-0.136708	-0.202397	-0.48628	-0.181169	-0.30838	-0.490587	-0.241224	0.0562394	-0.116187	0.174108	-0.271556	0.237004	0.0751085	0.904493	0.661649	0.558312	glutathione S-transferase	Acts a maleylacetone isomerase. Also catalyzes the glutathione-dependent dehalogenation of dichloroacetic acid to glyoxylic acid. In vitro, possesses glutathione peroxidase activity toward cumene hydroperoxide and linoleic acid-13-hydroperoxide. {ECO:0000269|PubMed:12090627}.	Glutathione S-transferase Z1 (AtGSTZ1) (EC 2.5.1.18) (GST class-zeta member 1) (Glutathione S-transferase 18) (Maleylacetone isomerase) (MAI) (EC 5.2.1.-)	XP_002262842.1 glutathione S-transferase
Vitvi07g00736	VIT_07s0005g04890	1	0.442418	0.264511	0.372052	0.334727	0.0848531	-0.0659141	-1.41965	-1.05242	-1.49869	0.489916	0.225993	0.586964	0.342805	0.110724	0.428769	-0.0643352	0.176706	0.24057	probable glutathione S-transferase	Acts a maleylacetone isomerase. Also catalyzes the glutathione-dependent dehalogenation of dichloroacetic acid to glyoxylic acid. In vitro, possesses glutathione peroxidase activity toward cumene hydroperoxide and linoleic acid-13-hydroperoxide. {ECO:0000269|PubMed:12090627}.	Glutathione S-transferase Z1 (AtGSTZ1) (EC 2.5.1.18) (GST class-zeta member 1) (Glutathione S-transferase 18) (Maleylacetone isomerase) (MAI) (EC 5.2.1.-)	XP_002266744.1 probable glutathione S-transferase
Vitvi16g01498	VIT_16s0039g00970	4	0.138701	0.0947878	-0.0892566	0.433031	0.382447	0.137943	0.0137638	0.782745	0.712072	-0.579867	-0.594369	-0.892627	-0.297938	-0.406602	-0.215931	0.447922	-0.0735443	0.00672137	probable glutathione S-transferase	Acts a maleylacetone isomerase. Also catalyzes the glutathione-dependent dehalogenation of dichloroacetic acid to glyoxylic acid. In vitro, possesses glutathione peroxidase activity toward cumene hydroperoxide and linoleic acid-13-hydroperoxide. {ECO:0000269|PubMed:12090627}.	Glutathione S-transferase Z1 (AtGSTZ1) (EC 2.5.1.18) (GST class-zeta member 1) (Glutathione S-transferase 18) (Maleylacetone isomerase) (MAI) (EC 5.2.1.-)	XP_002266900.1 probable glutathione S-transferase
Vitvi16g01499	VIT_16s0039g00990	4	-0.171732	0.139267	-0.064463	0.634248	0.233524	-0.00519527	1.04275	0.802841	0.725087	-0.997713	-1.35536	-0.0808985	-0.379154	-0.770273	-0.472796	-0.1706	0.92935	-0.0388867	probable glutathione S-transferase	Acts a maleylacetone isomerase. Also catalyzes the glutathione-dependent dehalogenation of dichloroacetic acid to glyoxylic acid. In vitro, possesses glutathione peroxidase activity toward cumene hydroperoxide and linoleic acid-13-hydroperoxide. {ECO:0000269|PubMed:12090627}.	Glutathione S-transferase Z1 (AtGSTZ1) (EC 2.5.1.18) (GST class-zeta member 1) (Glutathione S-transferase 18) (Maleylacetone isomerase) (MAI) (EC 5.2.1.-)	XP_002266994.1 probable glutathione S-transferase
Vitvi16g01501	VIT_16s0039g01070	3	1.69579	1.32532	1.50444	2.06407	1.63214	1.18794	-0.589128	1.24471	0.184062	-1.37474	-1.14773	-0.668431	-0.791547	-1.20342	-2.65723	-0.609516	-0.940081	-0.856651	probable glutathione S-transferase	Acts a maleylacetone isomerase. Also catalyzes the glutathione-dependent dehalogenation of dichloroacetic acid to glyoxylic acid. In vitro, possesses glutathione peroxidase activity toward cumene hydroperoxide and linoleic acid-13-hydroperoxide. {ECO:0000269|PubMed:12090627}.	Glutathione S-transferase Z1 (AtGSTZ1) (EC 2.5.1.18) (GST class-zeta member 1) (Glutathione S-transferase 18) (Maleylacetone isomerase) (MAI) (EC 5.2.1.-)	XP_002268774.2 probable glutathione S-transferase
Vitvi17g01382	VIT_17s0000g02950	3	0.620151	0.636002	0.571915	0.481706	0.0840143	0.41923	-0.572885	0.00305684	-0.788714	-0.169872	-0.0296809	-0.523075	-0.444416	-0.701069	-0.469961	0.283732	0.469484	0.130382	probable glutathione S-transferase	Acts a maleylacetone isomerase. Also catalyzes the glutathione-dependent dehalogenation of dichloroacetic acid to glyoxylic acid. In vitro, possesses glutathione peroxidase activity toward cumene hydroperoxide and linoleic acid-13-hydroperoxide. {ECO:0000269|PubMed:12090627}.	Glutathione S-transferase Z1 (AtGSTZ1) (EC 2.5.1.18) (GST class-zeta member 1) (Glutathione S-transferase 18) (Maleylacetone isomerase) (MAI) (EC 5.2.1.-)	XP_002280532.1 probable glutathione S-transferase
Vitvi19g01032	VIT_19s0015g02680	4	-0.0817613	0.00588121	0.0630687	0.253224	0.215474	0.116421	2.03312	2.21837	2.27544	-1.23903	-0.589368	-1.38296	-1.20263	-0.976194	-0.99402	-0.313154	-0.269618	-0.132274	probable glutathione S-transferase	Acts a maleylacetone isomerase. Also catalyzes the glutathione-dependent dehalogenation of dichloroacetic acid to glyoxylic acid. In vitro, possesses glutathione peroxidase activity toward cumene hydroperoxide and linoleic acid-13-hydroperoxide. {ECO:0000269|PubMed:12090627}.	Glutathione S-transferase Z1 (AtGSTZ1) (EC 2.5.1.18) (GST class-zeta member 1) (Glutathione S-transferase 18) (Maleylacetone isomerase) (MAI) (EC 5.2.1.-)	XP_003634749.1 probable glutathione S-transferase isoform X1
Vitvi19g01048	VIT_19s0015g02880	2	-1.50126	-1.08728	-0.879959	-0.722509	-0.921983	-0.913695	-0.611815	-0.666467	-0.259777	1.11974	0.938776	1.09799	0.229666	1.20507	1.39886	0.817402	0.474294	0.282948	probable glutathione S-transferase	Acts a maleylacetone isomerase. Also catalyzes the glutathione-dependent dehalogenation of dichloroacetic acid to glyoxylic acid. In vitro, possesses glutathione peroxidase activity toward cumene hydroperoxide and linoleic acid-13-hydroperoxide. {ECO:0000269|PubMed:12090627}.	Glutathione S-transferase Z1 (AtGSTZ1) (EC 2.5.1.18) (GST class-zeta member 1) (Glutathione S-transferase 18) (Maleylacetone isomerase) (MAI) (EC 5.2.1.-)	XP_003634751.1 probable glutathione S-transferase
Vitvi19g01305	VIT_19s0093g00160	2	-0.524809	-0.418227	-0.368889	-0.597329	-0.51703	-0.540449	-0.308411	-0.55604	-0.447485	0.634375	0.439833	0.855106	-0.185173	0.812698	0.869962	0.43395	0.0891908	0.328728	probable glutathione S-transferase	Acts a maleylacetone isomerase. Also catalyzes the glutathione-dependent dehalogenation of dichloroacetic acid to glyoxylic acid. In vitro, possesses glutathione peroxidase activity toward cumene hydroperoxide and linoleic acid-13-hydroperoxide. {ECO:0000269|PubMed:12090627}.	Glutathione S-transferase Z1 (AtGSTZ1) (EC 2.5.1.18) (GST class-zeta member 1) (Glutathione S-transferase 18) (Maleylacetone isomerase) (MAI) (EC 5.2.1.-)	XP_003634751.1 probable glutathione S-transferase
Vitvi19g01308	VIT_19s0093g00190	4	-0.0610777	-0.0100113	-0.0514179	0.15445	0.152576	-0.0310106	1.24597	1.29795	1.40443	-1.00742	-0.579634	-1.15483	-0.849489	-0.83185	-0.607611	0.220493	0.275132	0.433344	probable glutathione S-transferase	Acts a maleylacetone isomerase. Also catalyzes the glutathione-dependent dehalogenation of dichloroacetic acid to glyoxylic acid. In vitro, possesses glutathione peroxidase activity toward cumene hydroperoxide and linoleic acid-13-hydroperoxide. {ECO:0000269|PubMed:12090627}.	Glutathione S-transferase Z1 (AtGSTZ1) (EC 2.5.1.18) (GST class-zeta member 1) (Glutathione S-transferase 18) (Maleylacetone isomerase) (MAI) (EC 5.2.1.-)	XP_002263395.1 probable glutathione S-transferase
Vitvi19g01320	VIT_19s0093g00260	6	0.388655	-1.54493	-0.644937	0.164058	0.11722	-0.658023	-1.58123	-1.58123	-1.58123	-0.319094	1.66451	0.553287	0.00551804	1.04651	0.747241	0.767484	1.51463	0.941572	probable glutathione S-transferase	Acts a maleylacetone isomerase. Also catalyzes the glutathione-dependent dehalogenation of dichloroacetic acid to glyoxylic acid. In vitro, possesses glutathione peroxidase activity toward cumene hydroperoxide and linoleic acid-13-hydroperoxide. {ECO:0000269|PubMed:12090627}.	Glutathione S-transferase Z1 (AtGSTZ1) (EC 2.5.1.18) (GST class-zeta member 1) (Glutathione S-transferase 18) (Maleylacetone isomerase) (MAI) (EC 5.2.1.-)	XP_010644811.1 probable glutathione S-transferase
Vitvi19g02145	VIT_19s0015g02590	6	-0.65716	-0.447595	-0.566466	-0.300205	-0.300726	-0.323178	-0.197946	-0.208582	-0.0727036	0.367688	0.290597	0.292857	0.353392	0.649686	0.765575	0.150093	0.101697	0.102975	probable glutathione S-transferase	Acts a maleylacetone isomerase. Also catalyzes the glutathione-dependent dehalogenation of dichloroacetic acid to glyoxylic acid. In vitro, possesses glutathione peroxidase activity toward cumene hydroperoxide and linoleic acid-13-hydroperoxide. {ECO:0000269|PubMed:12090627}.	Glutathione S-transferase Z1 (AtGSTZ1) (EC 2.5.1.18) (GST class-zeta member 1) (Glutathione S-transferase 18) (Maleylacetone isomerase) (MAI) (EC 5.2.1.-)	XP_003634746.1 probable glutathione S-transferase
Vitvi19g02192	VIT_19s0093g00150	2	-1.68814	-1.72305	-1.10527	-0.718016	-0.889581	-0.783995	-1.66531	-0.547561	-1.46556	1.08982	0.841808	1.05364	0.415894	1.18767	1.12581	1.76699	1.4748	1.63005	probable glutathione S-transferase	Acts a maleylacetone isomerase. Also catalyzes the glutathione-dependent dehalogenation of dichloroacetic acid to glyoxylic acid. In vitro, possesses glutathione peroxidase activity toward cumene hydroperoxide and linoleic acid-13-hydroperoxide. {ECO:0000269|PubMed:12090627}.	Glutathione S-transferase Z1 (AtGSTZ1) (EC 2.5.1.18) (GST class-zeta member 1) (Glutathione S-transferase 18) (Maleylacetone isomerase) (MAI) (EC 5.2.1.-)	XP_002262767.1 probable glutathione S-transferase
Vitvi15g00706	VIT_15s0048g00530	3	1.14351	1.54606	0.795271	1.12277	1.08846	1.52878	-0.45013	0.709884	0.0836008	-1.38518	-0.522144	-1.66982	-0.245671	-0.556404	-1.2381	-0.49799	-0.42369	-1.02921	auxin-responsive protein SAUR36	Acts a positive regulator of leaf senescence and may mediate auxin-induced leaf senescence (PubMed:23250625). Plays a role in the regulation of seed germination by gibberellins and abscisic acid (ABA). Plays a role in the regulation of light-dependent hypocotyl elongation (PubMed:23503980). {ECO:0000269|PubMed:23250625, ECO:0000269|PubMed:23503980}.	Auxin-responsive protein SAUR36 (Protein RESPONSE TO AUXINS AND GIBBERELLINS 1) (Protein SENESCENCE-ASSOCIATED GENE 201) (Protein SMALL AUXIN UP RNA 36)	XP_002280387.1 auxin-responsive protein SAUR36
Vitvi10g02327	VIT_00s0347g00040	6	-0.128975	-0.142859	-0.453554	0.153138	-0.299315	-0.140567	-0.590308	-0.166512	-1.4381	-0.586519	0.449562	0.187113	0.861217	-0.139822	0.731954	0.489521	0.509015	0.705009	Calcium-binding protein	Acts as a calcium sensor involved in the signaling pathway during growth and development and in response to abiotic stresses. May function as a positive regulator of salt and drought responses and as a negative regulator of cold response. Contributes to the regulation of early stress-related CBF/DREB transcription factors. CBL proteins interact with CIPK serine-threonine protein kinases. Binding …	Calcineurin B-like protein 1 (SOS3-like calcium-binding protein 5)	XP_002263028.1 calcium-binding protein PBP1
Vitvi14g00972	VIT_14s0006g01600	3	1.05788	1.29272	1.00902	1.24797	1.01987	0.709924	0.570654	0.497654	0.00332686	-0.867773	-1.51511	-1.82509	-0.705636	-1.27998	-1.78561	-0.443761	0.705111	0.308832	WD repeat-containing protein	Acts as a component involved in the crosstalk regulation between light, hormone and abiotic stress response. {ECO:0000269|PubMed:26706055}.	WD repeat-containing protein 26 homolog (AtWDR26)	PSR87853.1WD repeat-containing protein
Vitvi01g00411	VIT_01s0011g04860	4	0.181441	0.313623	0.224539	0.63545	0.591145	0.668301	0.326822	0.53058	0.511187	-0.326018	-0.313674	-0.332112	-0.483514	-0.385539	-0.511897	-0.464851	-0.531856	-0.633626	auxin efflux carrier component 3	Acts as a component of the auxin efflux carrier. Seems to be involved in the lateral auxin transport system and mediates tropic growth. Coordinated polar localization of PIN3 is directly regulated by the vesicle trafficking process. {ECO:0000269|PubMed:20439545}.	Auxin efflux carrier component 3 (AtPIN3)	XP_002284302.1 auxin efflux carrier component 3
Vitvi12g02633	VIT_12s0034g00950	2	-0.666801	-0.310973	-0.34513	-0.656184	-0.593378	-0.00892906	-0.124311	-0.780419	0.263886	0.536972	0.0756498	0.993033	-0.0471001	0.806556	0.934899	0.335142	0.350351	-0.763265	kinetochore protein ndc80	Acts as a component of the essential kinetochore-associated NDC80 complex, which is required for chromosome segregation and spindle checkpoint activity to ensure proper cell division. {ECO:0000305|PubMed:29356153}.	Kinetochore protein NDC80 homolog	XP_002273942.1 kinetochore protein ndc80
Vitvi16g00477	VIT_16s0013g01940	2	-0.363508	-0.338123	-0.156757	-0.538196	-0.0615353	-0.393664	-0.294396	-0.794122	-0.847518	0.52003	0.0437169	0.791958	0.129224	0.462023	0.386716	0.643543	0.33262	0.47799	Kinase-like protein	Acts as a direct positive regulator of leaf size but not leaf shape. {ECO:0000269|PubMed:17397538}.	Protein STRUBBELIG-RECEPTOR FAMILY 4 (Leucine-rich repeat receptor kinase-like protein SRF4)	XP_019081849.1 putative kinase-like protein TMKL1
Vitvi18g00507	VIT_18s0001g07310	2	-0.43365	0.105026	-0.482265	-0.520678	0.00879755	-1.02601	-0.405335	-0.578303	-0.830245	0.539903	0.724717	0.395933	0.621634	0.22446	0.0155323	0.722177	0.204257	0.714048	rho GTPase-activating protein REN1	Acts as a GTPase activator for the Rac-type GTPase by converting it to an inactive GDP-bound state. Maintains the global inactivation of ARAC11/ROP1 at the apex in pollen tubes in order to regulate the polar cell growth. {ECO:0000269|PubMed:19108776}.	Rho GTPase-activating protein REN1 (Protein ROP1 ENHANCER 1) (Rho-type GTPase-activating protein REN1)	XP_010664375.1 rho GTPase-activating protein REN1
Vitvi01g01017	VIT_01s0026g02480	4	-0.455386	-0.00815907	-0.348782	0.526709	0.630462	0.125976	1.2103	0.797991	0.558257	-0.0232517	-0.374753	-0.819379	-0.983515	0.00275767	-0.392842	-0.0531216	-0.403454	0.0101869	calvin cycle protein CP12-1, chloroplastic	Acts as a linker essential in the assembly of a core complex of PRK/GAPDH. Coordinates the reversible inactivation of chloroplast enzymes GAPDH and PRK during darkness in photosynthetic tissues. {ECO:0000269|PubMed:20399532}.	Calvin cycle protein CP12-1, chloroplastic (CP12 domain-containing protein 1) (Chloroplast protein 12-1)	XP_002275043.1 calvin cycle protein CP12-1, chloroplastic
Vitvi03g00106	VIT_03s0038g01940	4	0.22553	0.383535	0.102335	0.607936	0.886667	1.02723	0.388572	0.639978	-0.565755	0.330162	-0.120889	0.187711	-0.34204	-0.185258	-0.57665	-1.35321	-0.700496	-0.935365	probable magnesium transporter NIPA6	Acts as a Mg(2+) transporter. Can also transport other divalent cations such as Fe(2+), Sr(2+), Ba(2+), Mn(2+) and Co(2+) but to a much less extent than Mg(2+) (By similarity). {ECO:0000250}.	Probable magnesium transporter NIPA6	XP_002277315.1 probable magnesium transporter NIPA6
Vitvi18g00534	VIT_18s0001g07700	4	0.397418	0.254936	0.279247	0.297765	0.805835	-0.365445	0.613095	1.05044	-0.0622444	-0.29472	-1.01725	-0.350308	0.379518	0.278464	-0.475466	-0.605914	-0.499171	-0.6862	serine/threonine-protein kinase CTR1	Acts as a negative regulator in the ethylene response pathway (PubMed:8431946). Phosphorylates the cytosolic C-terminal domain of EIN2, preventing the signaling in the absence of ethylene (PubMed:23132950). {ECO:0000269|PubMed:23132950, ECO:0000269|PubMed:8431946}.	Serine/threonine-protein kinase CTR1 (EC 2.7.11.1) (Protein CONSTITUTIVE TRIPLE RESPONSE1)	XP_003634421.1 serine/threonine-protein kinase CTR1
Vitvi07g01120	VIT_00s0216g00060	4	0.89248	0.915218	0.950818	0.671172	0.738619	0.272246	0.793161	0.911206	0.949895	-0.060165	-0.285527	-0.150863	-0.983186	-0.888362	-0.367566	-1.67766	-1.51541	-1.16607	ninja-family protein AFP1	Acts as a negative regulator of abscisic acid (ABA) response during germination through the ubiquitin-mediated proteolysis of ABI5/DPBF1. {ECO:0000269|PubMed:12569131}.	Ninja-family protein AFP1 (ABI five-binding protein 1) (ABI5-binding protein 1)	XP_002271712.2 ninja-family protein AFP1
Vitvi08g01062	0	4	0.530438	-0.308221	0.913206	1.1794	-0.167661	0.904167	1.66693	0.84669	1.38888	0.098486	-0.914654	0.0985973	0.576749	-1.97648	-0.418214	-1.95309	-2.00939	-0.455831	protein CASP	Acts as a negative regulator of oxidative stress cell death and hypersensitive cell death response mediated by immune response. Acts via indirect or direct regulation of AMC1 at postranscriptional level. {ECO:0000269|PubMed:21097903}.	Metacaspase-2 (AtMC2) (EC 3.4.22.-) (Metacaspase 1c) (AtMCP1c)	XP_010653541.1 protein CASP
Vitvi06g00284	VIT_06s0004g02890	4	-0.518185	-0.138669	0.303179	0.440612	0.385381	0.289698	0.766251	0.862667	0.592524	-0.0104877	-0.344255	-0.201899	-0.572876	-0.930324	-0.628256	-0.0959036	0.028934	-0.228391	protein disulfide isomerase-like 1-4	Acts as a protein-folding catalyst that interacts with nascent polypeptides to catalyze the formation, isomerization, and reduction or oxidation of disulfide bonds. {ECO:0000269|PubMed:21909944}.	Protein disulfide isomerase-like 1-4 (AtPDIL1-4) (EC 5.3.4.1) (Protein disulfide isomerase 2) (AtPDI2) (Protein disulfide isomerase-like 2-2) (AtPDIL2-2)	XP_010651158.1 protein disulfide isomerase-like 1-4 isoform X2
Vitvi13g00602	VIT_13s0019g04240	4	0.095828	0.235621	0.0967162	0.374445	0.187688	0.186716	0.741929	0.684994	0.89252	-0.58991	-0.53723	-0.91608	-0.426505	-0.414355	-0.438843	-0.0673214	-0.0898621	-0.0163502	protein disulfide isomerase-like 1-4	Acts as a protein-folding catalyst that interacts with nascent polypeptides to catalyze the formation, isomerization, and reduction or oxidation of disulfide bonds. {ECO:0000269|PubMed:21909944}.	Protein disulfide isomerase-like 1-4 (AtPDIL1-4) (EC 5.3.4.1) (Protein disulfide isomerase 2) (AtPDI2) (Protein disulfide isomerase-like 2-2) (AtPDIL2-2)	XP_002275017.1 protein disulfide isomerase-like 1-4
Vitvi06g01606	VIT_06s0004g01050	4	0.946498	0.735	0.515194	1.03597	1.23264	0.747664	2.01301	1.79019	1.82794	-1.11645	-1.00853	-1.07859	-0.782173	-0.687613	-1.108	-1.69951	-1.1144	-2.24883	Pentatricopeptide repeat-containing protein	Acts as a regulatory factor of isoprenoid biosynthesis. Could bind RNA. {ECO:0000269|PubMed:17213228}.	Pentatricopeptide repeat-containing protein At4g14850 (Protein LOVASTATIN INSENSITIVE 1)	PSR86883.1Pentatricopeptide repeat-containing protein
Vitvi07g01235	VIT_00s0215g00040	2	-0.420902	-0.337855	0.17407	-0.510648	0.0199282	-0.502374	-0.722133	-0.803138	-0.566998	1.01424	0.478103	0.682736	0.270655	0.469144	0.137777	0.0729276	0.180148	0.364319	26S proteasome non-ATPase regulatory subunit 1 homolog A	Acts as a regulatory subunit of the 26 proteasome which is involved in the ATP-dependent degradation of ubiquitinated proteins. {ECO:0000250}.	26S proteasome non-ATPase regulatory subunit 1 homolog A (26S proteasome regulatory subunit RPN2a) (AtRPN2a) (26S proteasome regulatory subunit S1 homolog A)	XP_019073685.1 26S proteasome non-ATPase regulatory subunit 1 homolog A
Vitvi17g01515	0	6	0.678043	-0.118319	-0.095289	0.045429	-0.423847	-0.570198	-0.852088	-0.781538	-0.809336	-0.279825	-0.603122	0.254906	0.0700698	-0.115621	-0.100514	1.03834	1.33914	1.32377	protein EDS1	Acts as a second functional copy of EDS1. Can mediate HRT-mediated resistance to turnip crinkle virus. {ECO:0000269|PubMed:22072959, ECO:0000305|PubMed:15031411}.	Protein EDS1B (Enhanced disease susceptibility 1 protein B)	XP_002280729.1 protein EDS1L-like
Vitvi10g00521	VIT_10s0003g00580	4	0.939519	1.10175	0.943099	1.92331	0.923184	1.02933	-2.2743	0.221723	-0.139355	0.0209683	-1.35139	0.0157038	-1.00519	-0.308558	-0.999088	-0.461393	-0.159897	-0.419421	pathogenesis-related genes transcriptional activator PTI5	Acts as a transcriptional activator. Binds to the GCC-box pathogenesis-related promoter element. Activates plants defense genes. Can confer resistance to Pseudomonas syringae tomato by potentiating the transcription of a set of pathogenesis related genes, downstream to a defense signaling pathway involving PTO and PRF, but probably independent of ethylene, jasmonate and salicylic acid. {ECO:00002…	Pathogenesis-related genes transcriptional activator PTI5 (PTO-interacting protein 5)	XP_010655476.1 pathogenesis-related genes transcriptional activator PTI5
Vitvi06g00810	VIT_06s0004g08190	5	0.434401	0.223534	0.188592	0.325779	0.309418	0.0554266	0.601512	0.816262	0.872498	-0.799793	-1.2478	-0.602304	-0.5768	-0.544528	-0.687731	0.411852	0.411272	-0.191594	pathogenesis-related genes transcriptional activator PTI6	Acts as a transcriptional activator. Binds to the GCC-box pathogenesis-related promoter element. Activates the defense genes of plants. {ECO:0000269|PubMed:11971137}.	Pathogenesis-related genes transcriptional activator PTI6 (PTO-interacting protein 6)	XP_002265739.1 pathogenesis-related genes transcriptional activator PTI6
Vitvi16g00350	VIT_16s0013g00900	4	0.573913	0.730566	0.636743	0.863525	0.974612	0.823902	0.981508	0.884086	2.13105	-1.36686	-0.402602	-0.372725	-1.07319	-0.709194	-1.068	-1.76131	-1.30943	-0.536583	ethylene-responsive transcription factor 5	Acts as a transcriptional activator. Binds to the GCC-box pathogenesis-related promoter element. Involved in the regulation of gene expression by stress factors and by components of stress signal transduction pathways. {ECO:0000269|PubMed:10715325, ECO:0000269|PubMed:9756931}.	Ethylene-responsive transcription factor 5 (AtERF5) (Ethylene-responsive element-binding factor 5) (EREBP-5)	XP_002281779.1 ethylene-responsive transcription factor 5
Vitvi16g00362	VIT_16s0013g01050	4	1.20248	0.348842	0.473157	1.26195	0.346128	1.62054	-0.806105	2.44605	1.29318	-0.945491	-0.107108	-0.665067	-1.75667	-1.75197	-0.753694	-1.64719	-0.346816	-0.212217	ethylene-responsive transcription factor 5	Acts as a transcriptional activator. Binds to the GCC-box pathogenesis-related promoter element. Involved in the regulation of gene expression by stress factors and by components of stress signal transduction pathways. {ECO:0000269|PubMed:10715325, ECO:0000269|PubMed:9756931}.	Ethylene-responsive transcription factor 5 (AtERF5) (Ethylene-responsive element-binding factor 5) (EREBP-5)	XP_002281966.1 ethylene-responsive transcription factor 5
Vitvi16g01424	VIT_16s0013g00990	4	0.205114	0.490252	0.615491	-0.0958906	0.857348	1.03041	1.1645	1.30206	0.963447	-0.280701	-0.297917	-0.734101	-0.391452	-0.157385	-2.19048	-1.79482	-0.432816	-0.253054	ethylene-responsive transcription factor 5	Acts as a transcriptional activator. Binds to the GCC-box pathogenesis-related promoter element. Involved in the regulation of gene expression by stress factors and by components of stress signal transduction pathways. {ECO:0000269|PubMed:10715325, ECO:0000269|PubMed:9756931}.	Ethylene-responsive transcription factor 5 (AtERF5) (Ethylene-responsive element-binding factor 5) (EREBP-5)	XP_002281931.1 ethylene-responsive transcription factor 5
Vitvi15g01203	VIT_15s0021g01630	3	1.46124	1.85992	1.10602	2.12411	1.90988	1.20282	0.807988	1.63588	-0.547554	-0.390752	-0.809868	-0.373133	-2.4865	-1.45969	-1.48295	-2.37724	-0.651103	-1.52909	ethylene-responsive transcription factor 2	Acts as a transcriptional activator. Binds to the GCC-box pathogenesis-related promoter element. Involved in the regulation of gene expression by stress factors and by components of stress signal transduction pathways. Involved in disease resistance pathways. {ECO:0000269|PubMed:10715325, ECO:0000269|PubMed:12805630, ECO:0000269|PubMed:9756931}.	Ethylene-responsive transcription factor 2 (AtERF2) (Ethylene-responsive element-binding factor 2) (EREBP-2)	XP_002271614.1 ethylene-responsive transcription factor 2-like
Vitvi16g00349	VIT_16s0013g00890	6	-0.570725	-0.407554	-0.0650006	-0.426515	-0.843761	-0.159101	-2.00148	-1.1356	-2.16274	1.36412	2.00863	1.31377	1.48511	0.945325	1.67534	-0.961877	0.174769	-0.232711	ethylene-responsive transcription factor 2	Acts as a transcriptional activator. Binds to the GCC-box pathogenesis-related promoter element. Involved in the regulation of gene expression by stress factors and by components of stress signal transduction pathways. Involved in disease resistance pathways. {ECO:0000269|PubMed:10715325, ECO:0000269|PubMed:12805630, ECO:0000269|PubMed:9756931}.	Ethylene-responsive transcription factor 2 (AtERF2) (Ethylene-responsive element-binding factor 2) (EREBP-2)	XP_002279585.2 ethylene-responsive transcription factor 2
Vitvi05g00715	VIT_05s0049g00510	3	0.794261	1.02412	1.00315	1.89615	1.19035	1.78291	0.238032	0.58154	-1.20008	-0.850917	-0.125579	-0.09269	-0.542294	-2.4757	-0.729895	-1.55376	-0.803302	-0.136306	ethylene-responsive transcription factor 1B	Acts as a transcriptional activator. Binds to the GCC-box pathogenesis-related promoter element. Involved in the regulation of gene expression during the plant development, and/or mediated by stress factors and by components of stress signal transduction pathways. Seems to be a key integrator of ethylene and jasmonate signals in the regulation of ethylene/jasmonate-dependent defenses. Can mediate…	Ethylene-responsive transcription factor 1B (AtERF1B) (Ethylene-responsive element-binding factor 1B) (EREBP-1B)	XP_010650070.1 ethylene-responsive transcription factor 1B
Vitvi10g00052	VIT_10s0116g00940	5	-0.46279	-0.51263	-0.566259	-0.289569	-0.306099	-0.391223	-0.0591811	-0.351735	-0.216161	0.300803	0.472542	0.116401	0.30423	-0.11954	-0.0515112	0.565939	0.700697	0.866086	calcium permeable stress-gated cation channel 1	Acts as an osmosensitive calcium-permeable cation channel (PubMed:24503647, PubMed:30382939). Specifically conducts cations including Ca(2+), K(+) and Na(+) in vitro. Inactivation or closure of the channel is calcium-dependent (PubMed:24503647). Mechanosensitive ion channel that converts mechanical stimuli into a flow of ions (PubMed:30382939). {ECO:0000269|PubMed:24503647, ECO:0000269|PubMed:303…	Calcium permeable stress-gated cation channel 1 (AtCSC1) (Hyperosmolality-gated Ca2+ permeable channel 1.2) (AtOSCA1.2)	XP_010655368.1 calcium permeable stress-gated cation channel 1
Vitvi07g01897	VIT_07s0031g02260	2	0.290751	-0.692917	-0.202883	-0.21359	-0.152502	-0.558761	-0.477368	-0.860726	-0.288148	0.109326	0.446303	0.446159	0.179914	0.469135	0.6528	0.118645	0.715248	0.0186163	Vacuolar protein sorting-associated protein	Acts as component of the GARP complex that is involved in retrograde transport from early and late endosomes to the trans-Golgi network (TGN). The GARP complex facilitates tethering as well as SNARE complex assembly at the Golgi (By similarity). Required for pollen tube elongation and other polar growth. {ECO:0000250, ECO:0000269|PubMed:15235115, ECO:0000269|PubMed:18583349}.	Vacuolar protein sorting-associated protein 52 A (AtVPS52) (ARE1-like protein POK) (Protein POKY POLLEN TUBE) (Protein T-DNA TRANSMISSION DEFECT 8)	PSS00366.1Vacuolar protein sorting-associated protein
Vitvi08g01816	VIT_08s0007g07440	2	0.0846381	-0.387968	-0.35273	-0.457692	-0.289014	-0.171644	-1.33952	-0.818853	-0.81229	0.604964	0.666301	0.481298	0.606026	0.830459	0.668337	0.286891	0.356702	0.0440949	zinc finger protein	Acts as negative regulator of abscisic acid (ABA) signaling during germination and early seedling development. {ECO:0000269|PubMed:24808098}.	Zinc finger protein 7	OVA16403.1zinc finger protein
Vitvi08g02270	VIT_08s0007g03530	4	0.315085	0.306347	-0.0323027	0.772625	0.58916	0.336199	0.61288	0.622528	0.169317	-0.701541	-0.435444	-0.867501	0.594748	-0.879735	-0.648225	-0.71168	-0.00813188	-0.034328	zinc finger protein	Acts as negative regulator of abscisic acid (ABA) signaling during germination and early seedling development. {ECO:0000269|PubMed:24808098}.	Zinc finger protein 7	XP_002282913.1 zinc finger A20 and AN1 domain-containing stress-associated protein 4
Vitvi17g01530	0	3	0.97049	0.884563	1.81655	1.95726	0.378145	1.14721	-0.00333163	0.938027	0.477509	-1.76899	-1.48327	-0.469483	0.250224	-0.503716	0.0331764	-1.34275	-0.722979	-2.55863	zinc finger protein	Acts as negative regulator of abscisic acid (ABA) signaling during germination and early seedling development. {ECO:0000269|PubMed:24808098}.	Zinc finger protein 7	XP_010663212.1 zinc finger protein JAGGED-like
Vitvi11g01259	VIT_11s0052g01120	4	0.139273	-0.429517	-0.162445	0.53889	0.654268	0.189145	1.0084	0.402703	1.17108	-0.741147	-0.272321	-0.976109	-0.453996	-0.230673	-0.0560901	-0.489632	-0.420174	0.128345	zinc finger protein 2	Acts as negative regulator of seedling photomorphogenesis (PubMed:18540109). BBX25/STH and BBX24/STO function as transcriptional corepressors of HY5 activity, leading to the down-regulation of BBX22 expression. BBX25/STH acts additively with BBX24/STO during de-etiolation and the hypocotyl shade avoidance response (PubMed:23624715). {ECO:0000269|PubMed:18540109, ECO:0000269|PubMed:23624715}.	B-box zinc finger protein 25 (Protein SALT TOLERANCE HOMOLOG 1) (Salt tolerance-like protein)	XP_010656831.1 zinc finger protein 2
Vitvi18g00730	VIT_18s0001g09910	4	0.266467	0.306602	0.096178	1.27365	1.19607	1.09247	2.61124	2.60408	2.86551	-1.74693	-3.20817	-1.62768	-1.73876	-1.68596	-0.997129	-0.100464	-0.513039	-0.69416	probable isoaspartyl peptidase/L-asparaginase 2	Acts in asparagine catabolism and also in the final steps of protein degradation via hydrolysis of a range of isoaspartyl dipeptides. {ECO:0000250}.	Probable isoaspartyl peptidase/L-asparaginase 2 (EC 3.4.19.5) (L-asparagine amidohydrolase 2) [Cleaved into: Isoaspartyl peptidase/L-asparaginase 2 subunit alpha; Isoaspartyl peptidase/L-asparaginase 2 subunit beta]	XP_002285006.1 probable isoaspartyl peptidase/L-asparaginase 2
Vitvi07g00351	VIT_07s0005g00730	4	0.70845	0.671288	0.801687	0.706767	0.618083	0.773524	2.60661	2.6646	2.81018	-1.95599	-2.24542	-1.80612	-2.62258	-0.96004	-1.82305	-0.237442	-0.339229	-0.371314	PREDICTED: pectinesterase	Acts in the modification of cell walls via demethylesterification of cell wall pectin (By similarity). Acts in a blockwise manner, resulting in a cell wall rigidification. {ECO:0000250, ECO:0000269|PubMed:18936961}.	Pectinesterase 31 (PE 31) (EC 3.1.1.11) (Pectin methylesterase 31) (AtPME31)	XP_002271665.2 pectinesterase
Vitvi09g00017	VIT_09s0002g00320	4	1.17328	1.37925	1.43826	1.18677	1.15864	1.32717	1.9909	1.92157	2.08907	-1.98095	-2.33455	-2.29515	-1.07561	-1.86159	-2.10146	-0.658301	-0.558738	-0.79857	PREDICTED: pectinesterase	Acts in the modification of cell walls via demethylesterification of cell wall pectin (By similarity). Acts in a blockwise manner, resulting in a cell wall rigidification. {ECO:0000250, ECO:0000269|PubMed:18936961}.	Pectinesterase 31 (PE 31) (EC 3.1.1.11) (Pectin methylesterase 31) (AtPME31)	XP_002265171.1 pectinesterase
Vitvi09g00018	VIT_09s0002g00330	4	0.265352	0.312859	0.323567	0.635142	0.597302	0.5696	1.473	1.69267	1.49728	-1.60128	-1.09676	-1.70054	-0.340392	-0.903437	-1.18506	-0.507559	0.0390834	-0.0708229	pectinesterase 3	Acts in the modification of cell walls via demethylesterification of cell wall pectin (By similarity). Acts in a blockwise manner, resulting in a cell wall rigidification. {ECO:0000250, ECO:0000269|PubMed:18936961}.	Pectinesterase 31 (PE 31) (EC 3.1.1.11) (Pectin methylesterase 31) (AtPME31)	XP_002265217.1 pectinesterase 3
Vitvi17g00574	VIT_17s0000g05960	4	0.764503	0.193469	0.163359	0.786156	0.630152	0.941787	1.04718	1.34175	0.900796	-1.46547	-0.0627265	-1.56087	0.0773835	-1.24886	-0.608034	-1.77966	0.0872581	-0.208167	pectinesterase 1	Acts in the modification of cell walls via demethylesterification of cell wall pectin (By similarity). Demethylates protein phosphatase 2A (PP2A) that have been reversibly carboxymethylated by LCMT1. Acts as negative regulators of genes involved in salt stress response (PubMed:28741704). {ECO:0000250|UniProtKB:Q5MFV8, ECO:0000269|PubMed:28741704}.	Pectinesterase 1 (PE 1) (EC 3.1.1.11) (Pectin methylesterase 1) (AtPME1)	XP_002275117.2 putative pectinesterase/pectinesterase inhibitor 26
Vitvi11g00040	VIT_11s0016g00590	4	0.232747	0.253924	0.506707	0.619732	0.264264	0.481984	0.32833	0.379715	0.283893	-0.735002	-0.14969	-0.783505	0.402947	-0.12454	-0.276949	-0.795765	-0.389004	-0.499791	pectinesterase inhibitor 3	Acts in the modification of cell walls via demethylesterification of cell wall pectin. {ECO:0000250}.	Probable pectinesterase/pectinesterase inhibitor 36 [Includes: Pectinesterase inhibitor 36 (Pectin methylesterase inhibitor 36); Pectinesterase 36 (PE 36) (EC 3.1.1.11) (Pectin methylesterase 36) (AtPME36)]	XP_002276089.1 21 kDa protein
Vitvi11g00014	VIT_11s0016g00300	4	1.04665	0.917034	0.411418	1.02477	1.15263	0.404973	1.47566	1.54843	2.16841	-1.49617	-1.49617	-1.49617	-1.49617	-1.49617	-1.49617	1.02312	-0.699867	-1.49617	probable pectinesterase/pectinesterase inhibitor 12	Acts in the modification of cell walls via demethylesterification of cell wall pectin. {ECO:0000250}.	Probable pectinesterase/pectinesterase inhibitor 12 [Includes: Pectinesterase inhibitor 12 (Pectin methylesterase inhibitor 12); Pectinesterase 12 (PE 12) (EC 3.1.1.11) (Pectin methylesterase 12) (AtPME12)]	XP_010656075.1 probable pectinesterase/pectinesterase inhibitor 12
Vitvi13g01123	VIT_13s0047g00230	4	0.522744	0.0970181	-0.466165	0.624337	0.333573	-0.191067	1.15453	0.906384	0.829614	-1.76371	-0.800862	-0.663933	-0.427861	-0.376978	-0.890504	0.455214	0.370814	0.286854	probable pectinesterase/pectinesterase inhibitor 25	Acts in the modification of cell walls via demethylesterification of cell wall pectin. {ECO:0000250}.	Probable pectinesterase/pectinesterase inhibitor 25 [Includes: Pectinesterase inhibitor 25 (Pectin methylesterase inhibitor 25); Pectinesterase 25 (PE 25) (EC 3.1.1.11) (Pectin methylesterase 25) (AtPME25)]	XP_002273427.2 probable pectinesterase/pectinesterase inhibitor 25
Vitvi16g01418	VIT_16s0098g01900	5	-0.814984	-0.749836	-0.705013	0.0948407	-0.0216453	0.232066	0.0903898	0.394336	0.103579	-0.92977	0.129096	-0.480648	0.522997	0.481196	0.387873	0.486138	0.325776	0.45361	probable pectinesterase/pectinesterase inhibitor 34	Acts in the modification of cell walls via demethylesterification of cell wall pectin. {ECO:0000250}.	Probable pectinesterase/pectinesterase inhibitor 34 [Includes: Pectinesterase inhibitor 34 (Pectin methylesterase inhibitor 34); Pectinesterase 34 (PE 34) (EC 3.1.1.11) (Pectin methylesterase 34) (AtPME34)]	XP_002278061.1 probable pectinesterase/pectinesterase inhibitor 34
Vitvi04g02246	VIT_04s0044g01000	5	0.229088	0.187002	-0.116593	0.23969	0.0408914	0.524702	0.332038	0.868026	0.861115	-0.879254	-0.749073	-1.17405	0.0394109	-0.307421	-0.698682	0.133825	0.489765	-0.0204838	probable pectinesterase/pectinesterase inhibitor 51	Acts in the modification of cell walls via demethylesterification of cell wall pectin. {ECO:0000250}.	Probable pectinesterase/pectinesterase inhibitor 51 [Includes: Pectinesterase inhibitor 51 (Pectin methylesterase inhibitor 51); Pectinesterase 51 (PE 51) (EC 3.1.1.11) (Pectin methylesterase 51) (AtPME51)]	XP_010649388.1 probable pectinesterase/pectinesterase inhibitor 51
Vitvi06g01156	VIT_06s0009g02590	3	1.84069	1.32102	1.68569	2.37258	1.85669	1.88388	-0.95484	1.17798	-0.0653132	-1.76918	-0.616567	-1.77997	-1.49921	-0.460698	-1.90789	-1.18121	-0.930798	-0.972837	pectinesterase 2	Acts in the modification of cell walls via demethylesterification of cell wall pectin. {ECO:0000250}.	Probable pectinesterase/pectinesterase inhibitor 21 [Includes: Pectinesterase inhibitor 21 (Pectin methylesterase inhibitor 21); Pectinesterase 21 (PE 21) (EC 3.1.1.11) (Pectin methylesterase 21) (AtPME21)]	XP_002264156.1 pectinesterase 2
Vitvi16g00717	VIT_16s0022g00700	4	1.71639	1.86231	1.20079	2.21404	2.47729	-0.911869	-0.136369	1.14439	0.108548	-0.290915	-0.62678	-0.603134	-0.69396	-1.68519	-0.69098	-1.69486	-1.69486	-1.69486	pectinesterase 2	Acts in the modification of cell walls via demethylesterification of cell wall pectin. {ECO:0000250}.	Probable pectinesterase/pectinesterase inhibitor 21 [Includes: Pectinesterase inhibitor 21 (Pectin methylesterase inhibitor 21); Pectinesterase 21 (PE 21) (EC 3.1.1.11) (Pectin methylesterase 21) (AtPME21)]	XP_003634048.1 pectinesterase 2
Vitvi07g02517	VIT_00s0253g00080	6	-0.339691	-1.30981	-1.31908	-1.24822	-0.00385356	0.205132	-1.31908	-1.31908	-1.31908	1.02377	0.777351	1.12299	1.68283	2.05538	2.27293	-0.126658	-0.479391	-0.356435	methylesterase 10	Acts in the modification of cell walls via demethylesterification of cell wall pectin. {ECO:0000250}.	Putative pectinesterase 10 (PE 10) (EC 3.1.1.11) (Pectin methylesterase 10) (AtPME10)	XP_002263026.4 methylesterase 10
Vitvi13g00196	VIT_13s0067g03260	3	1.09013	0.548855	0.639271	0.816041	0.263437	0.0817322	0.0583639	0.333382	-0.623117	-0.646866	-0.27002	-1.12687	-0.220818	-0.750032	-0.905823	0.326414	0.55109	-0.165169	methylesterase 17	Acts in the modification of cell walls via demethylesterification of cell wall pectin. {ECO:0000250}.	Probable pectinesterase/pectinesterase inhibitor 17 [Includes: Pectinesterase inhibitor 17 (Pectin methylesterase inhibitor 17); Pectinesterase 17 (PE 17) (EC 3.1.1.11) (Pectin methylesterase 17) (AtPME17)]	XP_002281126.1 methylesterase 17
Vitvi10g00031	VIT_10s0116g00590	2	0.110792	-0.450291	0.136435	-0.506614	-0.230564	-0.0482722	-0.866943	-0.941899	-0.294344	0.413607	0.0868374	0.446385	0.57	0.777976	0.372264	-0.231483	0.295334	0.360781	Bifunctional pectinesterase 18/rRNA N-glycosylase	Acts in the modification of cell walls via demethylesterification of cell wall pectin. Inhibits the elongation phase of protein synthesis. {ECO:0000269|PubMed:18222123}.	Pectinesterase/pectinesterase inhibitor 18 (AtPMEpcrA) [Cleaved into: Pectinesterase inhibitor 18 (Pectin methylesterase inhibitor 18); Bifunctional pectinesterase 18/rRNA N-glycosylase (PE 18) (EC 3.1.1.11) (EC 3.2.2.22) (Pectin methylesterase 18) (Pectin methylesterase 4) (AtPME4) (Ribosome-inactivating protein)]	XP_002266980.1 pectinesterase
Vitvi11g00724	VIT_11s0037g00510	2	-0.580649	-0.445926	-0.263982	-0.423798	-0.473841	-0.392306	-0.825239	-0.514961	-0.374991	0.801598	0.547739	0.813805	0.446882	0.561558	0.545939	0.317725	0.220133	0.0403145	heat shock 70 kDa protein	Acts redundantly with HSP70-6 in the thermotolerance of germinating seeds. Plays an important role in the protein precursor import into chloroplasts. {ECO:0000269|PubMed:18192441, ECO:0000269|PubMed:20484004, ECO:0000269|PubMed:20506024}.; In cooperation with other chaperones, Hsp70s are key components that facilitate folding of de novo synthesized proteins, assist translocation of precursor prot…	Heat shock 70 kDa protein 7, chloroplastic (Chloroplast heat shock protein 70-2) (cpHsc70-2) (Heat shock protein 70-7) (AtHsp70-7)	XP_002277050.1 heat shock 70 kDa protein
Vitvi09g00373	VIT_09s0002g04480	4	0.602637	0.0888558	0.655048	0.198236	-0.127747	0.221605	0.224839	0.792303	0.564615	-0.466166	-0.774168	-0.737274	-0.880303	-0.0650984	-0.0271394	0.0437265	-0.508402	0.194433	kinesin-like protein KIN-13B	Acts redundantly with KIN13A to modulate cell wall synthesis and cell expansion via the THE1 pathway. {ECO:0000269|PubMed:25232944}.	Kinesin-like protein KIN-13B (AtKINESIN-13B) (AtKIN13B)	XP_002284593.2 kinesin-like protein KIN-13B
Vitvi04g00345	VIT_04s0008g03990	2	-1.73792	-1.18749	-1.30494	-0.327617	-1.01432	-0.476811	0.0276433	0.17312	0.15755	0.414214	0.232894	0.926174	0.140473	0.761551	0.858261	1.05907	0.595064	0.703078	BURP domain protein RD22	Acts to suppress chlorophyll degradation under moisture stress. {ECO:0000269|PubMed:25333723}.	BURP domain protein RD22 (Dehydration-responsive protein RD22)	XP_002284368.1 BURP domain protein RD22
Vitvi01g01748	VIT_01s0244g00030	4	0.496201	1.11221	0.0587794	1.31237	0.457502	1.07282	0.818077	1.34998	1.25501	-1.72798	-2.09148	-3.11583	-0.565109	-0.514925	-0.145088	0.717064	-0.269891	-0.219707	Acyl carrier protein	Acyl-ACP thioesterase involved in the production of fatty acids and beta-keto fatty acids. Can produce beta-keto fatty acids of medium chain (8:0 and 10:0) and small amounts of 8:0 fatty acid when expressed in a heterologous organism (E.coli). May play a role in suberin biosynthesis. {ECO:0000269|PubMed:24214063}.	Acyl-acyl carrier protein thioesterase ATL2, chloroplastic (EC 3.1.2.-) (Acyl-ACP thioesterase ATL2) (Acyl-lipid thioesterase 2)	XP_002267614.1 acyl carrier protein 1, chloroplastic
Vitvi07g00039	VIT_07s0141g00360	4	-0.175047	0.411125	-0.00823875	0.714455	0.88006	0.463244	0.371656	0.531804	-0.293259	-0.748069	-0.38484	-0.570354	0.81604	-0.514692	-1.39666	-0.416806	0.263562	0.0560242	phospholipase A1-Igamma2, chloroplastic	Acylhydrolase with a broad specificity. Catalyzes the hydrolysis of phosphatidylcholine at the sn-1 position. Moderate activity toward phosphatidylcholine (PC), monogalactosyldiacylglycerol (MGDG), digalactosyldiacylglycerol (DGDG) and triacylglycerol (TAG). {ECO:0000269|PubMed:19527719}.	Phospholipase A1-Igamma2, chloroplastic (EC 3.1.1.-)	XP_002281907.1 phospholipase A1-Igamma2, chloroplastic
Vitvi09g01229	VIT_09s0018g01190	1	0.52177	0.669528	0.585895	0.497861	0.258571	0.453786	-0.824764	-0.217771	-0.591985	-0.0136478	0.183025	-0.138773	-0.563143	-0.275535	-0.434969	0.0984989	0.27076	-0.479108	shikimate O-hydroxycinnamoyltransferase	Acyltransferase involved in the biosynthesis of lignin (PubMed:15161961, PubMed:26858288). Accepts caffeoyl-CoA and p-coumaroyl-CoA as substrates and transfers the acyl group on both shikimate and quinate acceptors (PubMed:15161961). {ECO:0000269|PubMed:15161961, ECO:0000269|PubMed:26858288}.	Shikimate O-hydroxycinnamoyltransferase (EC 2.3.1.133) (Hydroxycinnamoyl transferase) (Hydroxycinnamoyl-Coenzyme A shikimate/quinate hydroxycinnamoyltransferase)	XP_002268988.1 shikimate O-hydroxycinnamoyltransferase
Vitvi17g00983	VIT_17s0000g09840	4	0.568877	0.586868	0.271716	0.271298	0.683824	0.847654	0.346007	0.878753	1.08757	-0.770705	-0.719244	-1.15211	-0.293298	-0.819745	-0.672425	-0.602892	-0.412173	-0.0999703	PREDICTED: adenosylhomocysteinase	Adenosylhomocysteine is a competitive inhibitor of S-adenosyl-L-methionine-dependent methyl transferase reactions; therefore adenosylhomocysteinase may play a key role in the control of methylations via regulation of the intracellular concentration of adenosylhomocysteine. {ECO:0000250}.	Adenosylhomocysteinase (AdoHcyase) (EC 3.3.1.1) (S-adenosyl-L-homocysteine hydrolase)	XP_002278000.1 adenosylhomocysteinase
Vitvi18g01226	VIT_18s0001g15450	4	0.531109	0.632091	0.261584	0.632334	0.472862	0.878735	0.503446	0.986915	0.824932	-0.853604	-1.04952	-1.23269	-0.518334	-0.696745	-0.357602	-0.539872	-0.448935	-0.0267145	alcohol dehydrogenase	Alcohol dehydrogenase mostly active on ethanol (EtOH), but exhibits broad substrates selectivity for primary and secondary alcohols (e.g. butanol, propyl alcohol, pentanol, isopentanol, ethylene glycol, isopropanol, methanol and tertiary butyl alcohol) (PubMed:23707506). Converts allyl alcohol to highly toxic acryl-aldehyde (PubMed:20508152). Required for survival and acclimation in hypoxic condi…	Alcohol dehydrogenase class-P (AtADH) (EC 1.1.1.1)	NP_001268071.1alcohol dehydrogenase 3
Vitvi18g00529	VIT_18s0001g07640	4	-0.254011	-0.201112	-0.0922376	0.180896	0.154083	0.205732	0.461938	1.05169	0.920129	-0.376737	-0.239832	-0.876375	-0.0155985	0.0137265	-0.399599	-0.208254	-0.111433	-0.213004	protein ECERIFERUM 1	Aldehyde decarbonylase involved in the conversion of aldehydes to alkanes. Core component of a very-long-chain alkane synthesis complex. Involved in epicuticular wax biosynthesis and pollen fertility. {ECO:0000269|PubMed:21386033, ECO:0000269|PubMed:22773744, ECO:0000269|PubMed:8718622}.	Very-long-chain aldehyde decarbonylase CER1 (EC 4.1.99.5) (Protein ECERIFERUM 1)	XP_002283781.1 protein ECERIFERUM 1
Vitvi05g01623	VIT_05s0094g00770	3	-1.90911	0.493352	0.605161	0.917309	0.819204	1.70833	-1.90911	0.703111	-0.72206	-0.505157	-0.25941	-1.86149	-0.322525	0.45449	0.0973217	0.410594	0.66101	0.618971	(+)-neomenthol dehydrogenase	Aldehyde reductase that catalyzes the reduction of the aldehyde carbonyl groups on saturated and alpha,beta-unsaturated aldehydes with more than 5 carbons (PubMed:21169366). Involved in basal resistance against pathogens. {ECO:0000269|PubMed:18599651, ECO:0000269|PubMed:21169366}.	(+)-neomenthol dehydrogenase (EC 1.1.1.-) (EC 1.1.1.208) (Menthone:neomenthol reductase) (Short-chain dehydrogenase/reductase 1) (AtSDR1)	XP_010650717.1 (+)-neomenthol dehydrogenase isoform X1
Vitvi04g02053	VIT_04s0023g00070	2	-0.0920582	-0.37811	-0.128288	-0.285359	-0.840184	0.19891	0.254616	-2.03587	-1.96894	1.23412	1.85209	1.54955	0.756953	0.580622	-0.0439881	-0.195417	0.063144	-0.521791	putative quinone reductase	Alternative NADH-ubiquinone oxidoreductase which catalyzes the oxidation of mitochondrial NADH does not translocate protons across the inner mitochondrial membrane (By similarity). Calcium-dependent NAD(P)H dehydrogenase. Binds calcium ions. {ECO:0000250, ECO:0000269|PubMed:17673460}.	External alternative NAD(P)H-ubiquinone oxidoreductase B1, mitochondrial (EC 1.6.5.9) (External alternative NADH dehydrogenase NDB1) (NADH:ubiquinone reductase (non-electrogenic) NDB1)	AAO12869.1putative quinone reductase
Vitvi10g00399	VIT_00s0301g00090	3	1.20243	1.59298	0.757173	1.58056	1.65367	1.30781	-1.28264	0.292994	-0.144036	-0.0713212	-0.41082	-1.64184	-0.370819	-0.460016	-1.23811	-0.914469	-1.55396	-0.299572	internal alternative NAD(P)H-ubiquinone oxidoreductase A1, mitochondrial	Alternative NADH-ubiquinone oxidoreductase which catalyzes the oxidation of mitochondrial NADH does not translocate protons across the inner mitochondrial membrane. {ECO:0000250}.	Internal alternative NAD(P)H-ubiquinone oxidoreductase A1, mitochondrial (EC 1.6.5.9) (Internal alternative NADH dehydrogenase NDA1) (Internal non-phosphorylating NAD(P)H dehydrogenase 1) (AtNDI1) (NADH:ubiquinone reductase (non-electrogenic) NDA1)	XP_002262771.2 internal alternative NAD(P)H-ubiquinone oxidoreductase A1, mitochondrial
Vitvi08g00824	VIT_08s0058g01000	5	-0.465105	-0.269599	-0.660987	-0.12929	-0.433991	0.206714	0.0498175	0.124424	0.146346	-0.481267	-0.0579809	-0.881786	0.445658	0.087617	0.0372485	0.774949	0.80993	0.697301	aspartate aminotransferase, mitochondrial	Amino acid aminotransferase important for the metabolism of amino acids and Krebs-cycle related organic acids. No activity with D-Asp or D-Ala as amino donors. In plants, it is involved in nitrogen metabolism and in aspects of carbon and energy metabolism. {ECO:0000269|PubMed:18318836, ECO:0000269|PubMed:7894512, ECO:0000269|PubMed:9535706, ECO:0000269|PubMed:9611168}.	Aspartate aminotransferase, mitochondrial (EC 2.6.1.1) (Transaminase A)	XP_002266426.2 aspartate aminotransferase, mitochondrial
Vitvi01g00253	VIT_01s0011g03180	4	0.313803	-1.19867	0.552248	0.682898	0.566671	0.209302	0.81245	0.9815	1.55137	-1.0669	-1.24088	-0.384283	-0.356901	-0.103285	-0.280387	-0.032125	-0.505923	-0.500894	lysine histidine transporter-like 6	Amino acid transporter. {ECO:0000250}.	Lysine histidine transporter-like 6	XP_002281867.1 lysine histidine transporter-like 6
Vitvi03g00213	VIT_03s0038g03530	4	0.950202	1.12678	0.494893	1.64916	1.39724	1.18181	0.479375	1.48894	0.637857	-1.64141	-0.586258	-2.14967	0.384771	-1.58523	-1.67443	-1.11	-0.42439	-0.619645	lysine histidine transporter-like 8	Amino acid transporter. {ECO:0000250}.	Lysine histidine transporter-like 8 (Amino acid transporter-like protein 1)	XP_002282126.1 lysine histidine transporter-like 8
Vitvi03g00214	VIT_03s0038g03540	3	-0.485538	1.8131	0.0587532	1.38353	1.91423	1.05033	0.549107	0.925278	-0.213713	-0.57001	-1.41105	-0.359011	-1.42873	-0.401919	-0.425179	-1.37279	-0.565379	-0.461	lysine histidine transporter-like 8	Amino acid transporter. {ECO:0000250}.	Lysine histidine transporter-like 8 (Amino acid transporter-like protein 1)	XP_003631535.1 lysine histidine transporter-like 8
Vitvi18g00593	VIT_18s0001g08270	4	0.325845	0.356368	0.0135332	-0.194798	-0.074629	0.0910186	0.508301	0.811177	0.554608	-0.492336	-0.146207	-0.187119	-0.460702	-0.124282	-0.590351	-0.0203141	-0.0881281	-0.281982	amino acid permease 6	Amino acid-proton symporter. Stereospecific transporter with a broad specificity for tryptophan, proline, and neutral and acidic amino acids. Has an affinity for aspartate in a physiological range. Involved in the uptake of amino acids diffusing out of the xylem tracheids into the xylem parenchyma. {ECO:0000269|PubMed:8776904}.	Amino acid permease 6 (Amino acid transporter AAP6)	XP_002285557.1 amino acid permease 6
Vitvi06g00440	VIT_06s0004g04440	1	0.258695	0.223611	0.406223	0.0999888	0.245794	0.11955	-0.51207	-0.57777	-0.715302	0.576501	0.163317	0.84995	-0.1131	0.354763	0.0972754	-0.314329	-0.459309	-0.703788	osmotin-like protein	Antifungal protein.	Osmotin-like protein TPM-1 (PR P23) (Fragment)	XP_002281193.1 osmotin-like protein
Vitvi02g00310	VIT_02s0025g03390	4	0.901428	0.747011	0.663538	1.4427	1.32517	1.35719	1.58451	1.72985	1.5732	-1.75652	-0.956479	-2.65938	-0.207623	-1.91902	-1.91997	-1.19259	-0.41242	-0.300596	putative aquaporin	Aquaporin required to facilitate the transport of water from the vacuolar compartment to the cytoplasm. Does not promote glycerol permability. Its function is impaired by Hg(2+). Transports urea in yeast cells and Xenopus laevis oocytes in a pH-independent manner. Transports methylammonium or ammonium in yeast cells and Xenopus laevis oocytes, preferentially at high medium pH. May participate in …	Aquaporin TIP2-1 (Delta-tonoplast intrinsic protein) (Delta-TIP) (Tonoplast intrinsic protein 2-1) (AtTIP2;1) [Cleaved into: Aquaporin TIP2-1, N-terminally processed]	ABH09324.1putative aquaporin
Vitvi09g00329	VIT_09s0002g04020	4	1.00994	0.892966	0.397178	1.53259	1.35663	1.4124	1.81896	2.10943	2.12458	-1.9096	-1.00841	-3.34263	-1.0989	-1.98445	-2.73405	-0.540184	0.0470039	-0.0834635	putative aquaporin	Aquaporin required to facilitate the transport of water from the vacuolar compartment to the cytoplasm. Does not promote glycerol permability. Its function is impaired by Hg(2+). Transports urea in yeast cells and Xenopus laevis oocytes in a pH-independent manner. Transports methylammonium or ammonium in yeast cells and Xenopus laevis oocytes, preferentially at high medium pH. May participate in …	Aquaporin TIP2-1 (Delta-tonoplast intrinsic protein) (Delta-TIP) (Tonoplast intrinsic protein 2-1) (AtTIP2;1) [Cleaved into: Aquaporin TIP2-1, N-terminally processed]	ABH09331.1putative aquaporin
Vitvi13g00255	VIT_13s0019g00330	4	0.849692	1.00919	0.987296	0.951406	0.857963	1.66086	3.25164	3.48404	3.45574	-2.14544	-2.98649	-1.93444	-2.0033	-2.98536	-0.999909	-0.435671	-2.28486	-0.732342	putative aquaporin	Aquaporin required to facilitate the transport of water from the vacuolar compartment to the cytoplasm. Does not promote glycerol permability. Its function is impaired by Hg(2+). Transports urea in yeast cells and Xenopus laevis oocytes in a pH-independent manner. Transports methylammonium or ammonium in yeast cells and Xenopus laevis oocytes, preferentially at high medium pH. May participate in …	Aquaporin TIP2-1 (Delta-tonoplast intrinsic protein) (Delta-TIP) (Tonoplast intrinsic protein 2-1) (AtTIP2;1) [Cleaved into: Aquaporin TIP2-1, N-terminally processed]	AIK66517.1putative aquaporin
Vitvi13g00605	VIT_13s0019g04280	4	0.653625	1.04072	0.744904	1.31741	1.14977	1.20197	1.45078	1.77445	1.55457	-2.1044	-1.38121	-2.56356	-0.150771	-1.67021	-1.87921	-0.664796	-0.181259	-0.292781	putative aquaporin	Aquaporin required to facilitate the transport of water from the vacuolar compartment to the cytoplasm. Does not promote glycerol permability. Its function is impaired by Hg(2+). Transports urea in yeast cells and Xenopus laevis oocytes in a pH-independent manner. Transports methylammonium or ammonium in yeast cells and Xenopus laevis oocytes, preferentially at high medium pH. May participate in …	Aquaporin TIP2-1 (Delta-tonoplast intrinsic protein) (Delta-TIP) (Tonoplast intrinsic protein 2-1) (AtTIP2;1) [Cleaved into: Aquaporin TIP2-1, N-terminally processed]	ABH09326.1putative aquaporin
Vitvi03g01371	VIT_03s0038g01510	4	0.471272	0.464292	0.516687	0.378842	0.23358	-0.134325	1.9397	1.68443	2.03294	-0.646658	-0.80763	-0.151922	-1.55734	-0.842782	-0.778442	-0.76319	-0.982593	-1.05686	Transmembrane protein	Aquaporins facilitate the transport of water and small neutral solutes across cell membranes. {ECO:0000250}.	Probable aquaporin PIP1-4 (Plasma membrane intrinsic protein 1-4) (AtPIP1;4) (Transmembrane protein C) (TMP-C)	PON83412.1Transmembrane protein
Vitvi10g01541	VIT_10s0071g00770	6	-0.641453	-0.373798	-1.28927	-0.180586	-0.596087	0.0135398	-1.39789	-0.885158	-0.941578	1.02118	0.794207	0.446532	1.38126	1.73973	1.76352	-0.347374	-0.121274	-0.38551	protein ASPARTIC PROTEASE IN GUARD CELL 2	Aspartic protease that may be involved in drought avoidance through abscisic acid signaling. {ECO:0000269|PubMed:22268147}.	Protein ASPARTIC PROTEASE IN GUARD CELL 2 (AtASPG2) (EC 3.4.23.-)	XP_002267930.1 protein ASPARTIC PROTEASE IN GUARD CELL 2
Vitvi12g00066	VIT_12s0028g00610	3	0.870671	0.797748	-0.0430325	0.407021	0.474757	0.101833	-1.40778	0.0607195	-1.23016	0.28356	0.0326009	-0.0927671	-0.372532	-0.192971	-0.0712836	-0.059402	0.052401	0.388623	aspartyl protease family protein 2	Aspartyl protease. Not able to cleave BAG6. {ECO:0000269|PubMed:26739014}.	Aspartyl protease family protein 2 (EC 3.4.23.-)	XP_002279141.2 aspartyl protease family protein 2
Vitvi15g00952	VIT_15s0046g00360	4	1.01455	0.886069	0.994607	0.36326	0.22185	0.528657	0.497889	0.934598	0.64481	-0.745598	-0.790045	-0.195418	-1.60463	-0.501704	-0.511372	-0.308028	-0.488318	-0.941173	aspartyl protease family protein 2	Aspartyl protease. Not able to cleave BAG6. {ECO:0000269|PubMed:26739014}.	Aspartyl protease family protein 2 (EC 3.4.23.-)	XP_002263964.1 aspartyl protease family protein 2
Vitvi13g00153	VIT_13s0067g02530	2	-0.987211	-0.306049	0.182852	-0.21539	-0.997641	-0.832411	-0.591366	0.00414878	-0.887123	0.655461	0.774649	1.48563	-0.561444	0.713325	1.27286	0.298446	-0.463702	0.454958	mini-chromosome maintenance complex-binding protein	Associated component of the MCM complex that acts as a regulator of DNA replication. Binds to the MCM complex during late S phase and may act by promoting the disassembly of the MCM complex from chromatin. Required for sister chromatid cohesion. {ECO:0000269|PubMed:18528439, ECO:0000269|PubMed:20090939}.	Mini-chromosome maintenance complex-binding protein (MCM-BP) (MCM-binding protein) (Protein E2F TARGET GENE 1)	XP_002274437.1 mini-chromosome maintenance complex-binding protein
Vitvi19g01479	VIT_19s0027g00200	4	0.204896	0.178989	0.193097	0.753041	0.750192	0.375607	0.756203	0.903824	0.65584	-0.937789	-0.540002	-1.40952	0.0653946	-0.721328	-0.717122	-0.335351	-0.0512665	-0.124709	photosystem II 10 kDa polypeptide, chloroplastic	Associated with the oxygen-evolving complex of photosystem II.	Photosystem II 10 kDa polypeptide, chloroplastic	XP_002271791.1 photosystem II 10 kDa polypeptide, chloroplastic
Vitvi13g00623	VIT_13s0019g04470	4	0.232813	0.257755	0.201172	0.305909	0.382917	0.186869	0.777686	0.62027	0.706869	-0.535424	-0.594107	-0.649549	-0.236543	-0.578886	-0.504295	-0.389929	-0.110913	-0.0726118	adenosine kinase 2	ATP dependent phosphorylation of adenosine and other related nucleoside analogs to monophosphate derivatives. Essential to sustain methyl recycling. {ECO:0000269|PubMed:17272833}.	Adenosine kinase 2 (AK 2) (EC 2.7.1.20) (Adenosine 5'-phosphotransferase 2)	XP_002272669.1 adenosine kinase 2
Vitvi13g00627	VIT_13s0019g04480	4	-0.254024	0.00135833	0.117493	0.219479	0.290587	0.331929	0.63436	0.635253	0.575124	-0.532075	-0.300161	-0.496681	0.0940499	-0.395106	-0.361096	-0.172567	-0.267707	-0.120219	adenosine kinase 2	ATP dependent phosphorylation of adenosine and other related nucleoside analogs to monophosphate derivatives. Essential to sustain methyl recycling. {ECO:0000269|PubMed:17272833}.	Adenosine kinase 2 (AK 2) (EC 2.7.1.20) (Adenosine 5'-phosphotransferase 2)	XP_019079888.1 adenosine kinase 2
Vitvi12g02028	VIT_12s0035g00920	4	-0.0781563	0.635994	-0.120262	1.63071	0.251903	1.5814	-1.05199	-0.416136	-0.285984	-0.299878	1.04201	-0.881166	0.554762	-0.393031	0.296848	-0.223649	-0.211746	-2.03162	DEAD-box ATP-dependent RNA helicase	ATP-dependent RNA helicase essential for mRNA export from the nucleus. Plays an important role in the positive regulation of CBF/DREB transcription factors. {ECO:0000269|PubMed:12165572, ECO:0000269|PubMed:15598798}.	DEAD-box ATP-dependent RNA helicase 38 (EC 3.6.4.13) (Low expression of osmotically-responsive genes 4 protein) (Protein CRYOPHYTE)	PSS02900.1DEAD-box ATP-dependent RNA helicase
Vitvi08g02285	VIT_08s0007g04430	4	0.218595	0.49617	0.145325	0.889501	0.695662	0.696264	0.195875	0.495298	0.214142	-0.672023	-0.00402633	-0.965553	1.00207	-1.25871	-1.00364	-0.909682	-0.32332	0.0880487	DEAD-box ATP-dependent RNA helicase 38	ATP-dependent RNA helicase essential for mRNA export from the nucleus. Plays an important role in the positive regulation of CBF/DREB transcription factors. {ECO:0000269|PubMed:12165572, ECO:0000269|PubMed:15598798}.	DEAD-box ATP-dependent RNA helicase 38 (EC 3.6.4.13) (Low expression of osmotically-responsive genes 4 protein) (Protein CRYOPHYTE)	XP_019077232.1 DEAD-box ATP-dependent RNA helicase 38
Vitvi05g02121	0	2	-0.442801	-0.488381	-0.531699	-0.25032	-0.338495	-0.154244	-0.14302	-0.441534	-0.00612801	0.562296	0.483668	0.699948	0.226389	0.403745	0.171878	0.00958224	-0.0665927	0.305709	transcription factor IBH1	Atypical and probable non DNA-binding bHLH transcription factor that acts as transcriptional repressor that negatively regulates cell and organ elongation in response to gibberellin (GA) and brassinosteroid (BR) signaling. Is able to form heterodimer with BHLH49, thus inhibiting DNA binding of BHLH49, which is a transcriptional activator that regulates the expression of a subset of genes involved…	Transcription factor IBH1 (AtIBH1) (BHLH transcription factor zeta) (bHLH zeta) (Basic helix-loop-helix protein 158) (AtbHLH158) (bHLH 158) (Protein ILI1-BINDING BHLH 1) (bHLH transcription factor bHLH158)	XP_003632050.1 transcription factor IBH1
Vitvi12g02185	VIT_12s0142g00160	5	-0.0339339	-0.207411	-0.464043	-0.0151939	-0.530754	-0.313975	0.469318	0.501274	0.721951	-0.605884	-0.865792	-0.42551	-0.0112619	0.319667	-0.0998818	0.340678	0.835754	0.384999	transcription factor PAR1	Atypical bHLH transcription factor that acts as negative regulator of a variety of shade avoidance syndrome (SAS) responses, including seedling elongation and photosynthetic pigment accumulation. Acts as direct transcriptional repressor of two auxin-responsive genes, SAUR15 and SAUR68. May function in integrating shade and hormone transcriptional networks in response to light and auxin changes. {…	Transcription factor PAR1 (Basic helix-loop-helix protein 165) (AtbHLH165) (bHLH 165) (Protein HELIX-LOOP-HELIX 1) (Protein PHYTOCHROME RAPIDLY REGULATED 1) (bHLH transcription factor bHLH165)	XP_002279838.3 transcription factor bHLH149
Vitvi07g00042	VIT_07s0141g00290	4	-0.0295239	0.196644	-0.173751	0.646583	0.500356	0.476769	0.640058	1.15445	0.918316	-0.665571	-0.101693	-1.22617	0.0863557	-0.637595	-0.402298	-0.52143	-0.515323	-0.34617	auxin-responsive protein IAA16	Aux/IAA proteins are short-lived transcriptional factors that function as repressors of early auxin response genes at low auxin concentrations. Repression is thought to result from the interaction with auxin response factors (ARFs), proteins that bind to the auxin-responsive promoter element (AuxRE). Formation of heterodimers with ARF proteins may alter their ability to modulate early auxin respo…	Auxin-responsive protein IAA16 (Indoleacetic acid-induced protein 16)	XP_002281771.1 auxin-responsive protein IAA16
Vitvi09g00281	VIT_09s0002g03410	4	0.339847	0.805861	0.548466	0.880204	0.641677	0.2548	0.410436	0.396414	0.25272	-0.478924	-0.0942569	-0.732149	0.155464	-0.655876	-0.367673	-1.02159	-0.577812	-0.757602	auxin-responsive protein IAA18	Aux/IAA proteins are short-lived transcriptional factors that function as repressors of early auxin response genes at low auxin concentrations. Repression is thought to result from the interaction with auxin response factors (ARFs), proteins that bind to the auxin-responsive promoter element (AuxRE). Formation of heterodimers with ARF proteins may alter their ability to modulate early auxin respo…	Auxin-responsive protein IAA18 (Indoleacetic acid-induced protein 18)	XP_010654616.1 auxin-responsive protein IAA18
Vitvi11g00301	VIT_11s0016g03540	5	-0.855498	-0.666847	-0.492923	-0.449386	-0.290666	0.0898669	0.32266	0.283627	0.233956	-0.0100611	0.0886536	-0.209635	0.105202	0.0574194	-0.00303694	0.432296	0.603358	0.761013	auxin-responsive protein IAA27-like	Aux/IAA proteins are short-lived transcriptional factors that function as repressors of early auxin response genes at low auxin concentrations. Repression is thought to result from the interaction with auxin response factors (ARFs), proteins that bind to the auxin-responsive promoter element (AuxRE). Formation of heterodimers with ARF proteins may alter their ability to modulate early auxin respo…	Auxin-responsive protein IAA27 (Auxin-induced protein 27) (Indoleacetic acid-induced protein 27) (Phytochrome-associated protein 2)	XP_002284118.1 auxin-responsive protein IAA27
Vitvi08g01627	VIT_08s0007g05060	4	0.656875	0.439101	0.565646	0.953591	0.827829	0.783375	0.448812	1.17448	1.15213	-1.34553	-1.10398	-1.23211	-0.331761	-0.567364	-1.04702	-0.547019	-0.288145	-0.538914	ABC transporter B family member 1	Auxin efflux transporter that acts as a negative regulator of light signaling to promote hypocotyl elongation. Mediates the accumulation of chlorophyll and anthocyanin, as well as the expression of genes in response to light. Participates directly in auxin efflux and thus regulates the polar (presumably basipetal) auxin transport (from root tips to root elongating zone). Transports also some auxi…	ABC transporter B family member 1 (ABC transporter ABCB.1) (AtABCB1) (Multidrug resistance protein 1) (P-glycoprotein 1) (AtPgp1)	XP_002266505.1 ABC transporter B family member 1
Vitvi14g01928	VIT_14s0108g00430	4	0.699944	0.274181	0.149537	0.278121	0.116894	0.685405	1.61799	1.56105	1.56841	-0.784362	-0.978396	-0.940066	-0.918631	-1.03295	-0.912543	-0.282381	-0.682621	-0.419581	ABC transporter B family member 19	Auxin efflux transporter that acts as a negative regulator of light signaling to promote hypocotyl elongation. Mediates the accumulation of chlorophyll and anthocyanin, as well as the expression of genes in response to light. Participates in auxin efflux and thus regulates the polar auxin basipetal transport (from auxin-producing leaves to auxin-sensitive tissues, and from root tips to root elong…	ABC transporter B family member 19 (ABC transporter ABCB.19) (AtABCB19) (Multidrug resistance protein 11) (P-glycoprotein 19)	XP_002283051.2 ABC transporter B family member 19
Vitvi02g00163	VIT_02s0025g01740	4	0.485613	0.409744	0.360692	0.0550913	0.938146	0.505547	0.868931	0.38945	0.886812	-0.569044	-0.553006	-0.600627	-0.575806	-0.52584	-1.279	0.0420605	-0.267966	-0.5708	auxin response factor 9	Auxin response factors (ARFs) are transcriptional factors that bind specifically to the DNA sequence 5'-TGTCTC-3' found in the auxin-responsive promoter elements (AuxREs). Could act as transcriptional activator or repressor. Formation of heterodimers with Aux/IAA proteins may alter their ability to modulate early auxin response genes expression. {ECO:0000269|PubMed:12036261}.	Auxin response factor 9	XP_010659520.1 auxin response factor 9
Vitvi18g01086	VIT_18s0001g13930	2	0.315598	-0.202594	-0.198349	-0.423678	-0.224525	-0.195178	-0.312426	-0.546376	-1.14524	0.332654	0.191973	0.534328	0.104826	0.263043	0.721497	0.218545	0.560782	0.0051264	auxin response factor 5	Auxin response factors (ARFs) are transcriptional factors that bind specifically to the DNA sequence 5'-TGTCTC-3' found in the auxin-responsive promoter elements (AuxREs). Seems to act as transcriptional activator. Formation of heterodimers with Aux/IAA proteins may alter their ability to modulate early auxin response genes expression. Mediates embryo axis formation and vascular tissues different…	Auxin response factor 5 (Auxin-responsive protein IAA24) (Transcription factor MONOPTEROS)	XP_003634382.2 auxin response factor 5
Vitvi04g01151	VIT_04s0023g00320	5	0.179695	-0.546359	-1.01645	-0.303517	-0.139275	0.00174946	1.6982	1.91269	1.51709	-0.430323	-1.434	-1.20903	-2.77307	-0.989733	-0.653827	1.36738	1.5766	1.24219	auxin efflux carrier component 5	Auxin transporter regulating intracellular auxin homeostasis and metabolism (PubMed:19506555, PubMed:20439545). Mediates the auxin transport from the cytosol into the lumen of the endoplasmic reticulum (PubMed:19506555). May also act as an auxin efflux carrier when located to the cell membrane (PubMed:24692422). PIN5 and PIN8 may have an antagonistic/compensatory activity (PubMed:22760640, PubMed…	Auxin efflux carrier component 5 (AtPIN5)	XP_002279191.1 auxin efflux carrier component 5
Vitvi14g01965	VIT_14s0108g00890	1	0.0732127	0.158756	0.349995	0.301516	0.0608405	0.269799	-1.14913	-0.497399	-0.664515	0.279408	0.312523	0.566853	-0.659128	0.367344	0.186897	0.157398	-0.0782978	-0.0360722	beta-1,3-galactosyltransferase GALT1	Beta-1,3-galactosyltransferase that transfers galactose from UDP-galactose to substrates with a terminal beta-N-acetylglucosamine (beta-GlcNAc) residue. Involved in the biosynthesis of N-glycans containing Lewis a structures (with the combination of FUT13). {ECO:0000269|PubMed:17630273}.	Beta-1,3-galactosyltransferase GALT1 (EC 2.4.1.-) (Beta-1,3-galactosyltransferase 15) (Galactosyltransferase 1)	XP_010661071.1 beta-1,3-galactosyltransferase GALT1
Vitvi16g00137	VIT_16s0039g02020	5	-0.240348	-0.262963	-0.480916	-0.382541	-0.330782	-0.468071	0.201612	0.0404287	0.0366094	-0.177414	-0.30103	-0.0351259	0.145221	0.206627	0.198186	0.720206	0.727977	0.402323	Cellulose synthase	Beta-1,4-glucan synthase rather involved in the synthesis of the xyloglucan backbone than cellulose. Seems to work simultaneously with xyloglucan 6-xylosyltransferase. Xyloglucan is a noncellulosic polysaccharides of plant cell wall and consists of a glucan backbone substituted by xylose, galactose and fucose (PubMed:17488821). Associates with other xyloglucan-synthesizing enzymes to form multipr…	Xyloglucan glycosyltransferase 4 (EC 2.4.1.-) (Cellulose synthase-like protein C4) (AtCslC4) (Xyloglucan synthase 4)	XP_002274896.1 cellulose synthase-like protein D3
Vitvi15g01128	VIT_15s0046g02640	2	0.00420783	-0.147161	0.0791901	-0.11889	-0.287837	-0.565789	-0.937268	-0.0725343	-0.827106	0.622211	0.668317	0.630341	0.197321	0.493329	0.471971	0.0507789	-0.157853	-0.103229	beta-amylase 7	Beta-amylase activity. Can use p-nitrophenyl maltopentaoside (PNPG5) as substrate only in reduced form. Can play a minor role in the starch degradation and maltose metabolism in chloroplasts during the night. More active on phosphorylated glucan. Interacts directly with starch or other alpha-1,4-glucan. {ECO:0000269|PubMed:17631522, ECO:0000269|PubMed:18390594, ECO:0000269|PubMed:19664588}.	Beta-amylase 1, chloroplastic (EC 3.2.1.2) (1,4-alpha-D-glucan maltohydrolase) (Beta-amylase 7) (Thioredoxin-regulated beta-amylase) (TR-BAMY)	XP_002273843.1 beta-amylase 7
Vitvi02g00605	VIT_02s0012g00170	3	0.661977	0.73391	0.599823	0.643352	0.495233	0.371843	0.182437	0.271096	0.271769	-0.258246	-0.271296	-0.261264	-0.518623	-0.912333	-0.771603	-0.40642	-0.465924	-0.36573	beta-amylase 3, chloroplastic	Beta-amylase activity. No alpha-amylase activity. Involved in cold resistance. Mediates the accumulation of maltose upon freezing stress, thus contributing to the protection of the photosynthetic electron transport chain. Plays a role in the circadian-regulated starch degradation and maltose metabolism in chloroplasts, especially at night. More active on phosphorylated glucan. Interacts directly …	Beta-amylase 3, chloroplastic (EC 3.2.1.2) (1,4-alpha-D-glucan maltohydrolase) (Beta-amylase 8) (Chloroplast beta-amylase) (CT-BMY)	XP_002282871.1 beta-amylase 3, chloroplastic
Vitvi08g00132	VIT_08s0056g01520	4	-0.0154349	0.33403	-0.291898	0.624839	-0.253939	0.378218	0.523448	0.188046	1.07233	-0.0935101	0.369876	-1.39115	0.0394676	-0.897999	-0.439559	-0.221177	-0.0465494	0.120967	beta-glucuronosyltransferase GlcAT14A	Beta-glucuronosyltransferase involved in the biosynthesis of type II arabinogalactan (AG). Modifies both the beta-1,6-linked galactan and beta-1,3-linked galactan present in type II AG. Transfers glucuronate to beta-1,6-galactooligosaccharides with degrees of polymerization ranging from 3 to 11. Transfers glucuronate to beta-1,3-galactooligosaccharides with degrees of polymerization ranging from …	Beta-glucuronosyltransferase GlcAT14A (EC 2.4.1.-) (GT14 family glucuronic acid transferase 1) (AtGlcAT14A)	XP_002270685.2 beta-glucuronosyltransferase GlcAT14A
Vitvi15g01623	VIT_15s0046g01190	4	-0.620338	0.398722	0.0380088	0.345609	0.857948	-0.0215481	0.411955	0.7372	0.585056	0.0659762	-0.737558	-0.105926	-0.779101	-0.572367	-0.243137	-0.0151635	-0.235162	-0.110174	hydroquinone glucosyltransferase	Bifunctional O-glycosyltransferase and N-glycosyltransferase that can detoxify xenobiotics. Possesses high activity to metabolize the persistent pollutants 2,4,5-trichlorophenol (TCP) and 3,4-dichloroaniline (DCA). Also active on benzoates and benzoate derivatives in vitro. {ECO:0000269|PubMed:11641410, ECO:0000269|PubMed:15860014, ECO:0000269|PubMed:18077347}.	UDP-glycosyltransferase 72B1 (EC 2.4.1.-) (Arbutin synthase) (Probable hydroquinone glucosyltransferase) (EC 2.4.1.218)	XP_002280923.1 hydroquinone glucosyltransferase
Vitvi15g00959	VIT_15s0046g00480	4	-0.0285826	0.231634	0.139827	0.217139	0.137925	-0.000396927	1.30328	1.23438	1.44629	-1.0966	-0.916678	-0.673792	-0.529519	-0.711775	-0.5639	-0.117319	0.0985139	-0.170425	O-acyltransferase WSD1	Bifunctional wax ester synthase/diacylglycerol acyltransferase. Involved in cuticular wax biosynthesis. {ECO:0000269|PubMed:18621978}.	O-acyltransferase WSD1 (Diacylglycerol O-acyltransferase) (DGAT) (EC 2.3.1.20) (Long-chain-alcohol O-fatty-acyltransferase) (EC 2.3.1.75) (Wax synthase) (WS)	XP_002263137.1 O-acyltransferase WSD1
Vitvi15g00429	0	5	0.56109	-1.0194	0.00768692	-0.482892	-0.868157	-1.26147	0.0757894	-0.434516	0.316882	-0.465947	-0.0570274	0.343897	0.326137	0.957199	-0.151951	0.681693	0.771615	0.699371	ribosomal protein S14 (chloroplast)	Binds 16S rRNA, required for the assembly of 30S particles. {ECO:0000255|HAMAP-Rule:MF_00537}.	30S ribosomal protein S14, chloroplastic	YP_567074.1ribosomal protein S14 (chloroplast)
Vitvi16g00221	VIT_16s0039g00380	4	0.278863	0.165444	0.27584	0.467058	0.49139	0.167964	0.439351	0.247792	0.619936	-0.68201	-0.619309	-0.767219	-0.14933	-0.689593	-0.491812	-0.228443	0.350569	0.12351	ribosomal protein S14 (chloroplast)	Binds 16S rRNA, required for the assembly of 30S particles. {ECO:0000255|HAMAP-Rule:MF_00537}.	30S ribosomal protein S14, chloroplastic	YP_567074.1ribosomal protein S14 (chloroplast)
Vitvi05g01061	VIT_05s0029g00040	4	0.335072	0.312661	0.251023	-0.132004	-0.00876707	0.140328	0.757581	0.690343	0.422978	-0.575335	-0.00958161	-0.297466	-0.0609053	0.292532	-0.317141	-0.785	-0.372314	-0.644004	Cyclin-dependent kinase inhibitor	Binds and inhibits CYCD2-1/CDKA-1 complex kinase activity. May target specifically CDKA-1. {ECO:0000269|PubMed:16376885}.	Cyclin-dependent kinase inhibitor 4 (Inhibitor/interactor of CDK protein 7) (KIP-related protein 4)	XP_002268785.1 cyclin-dependent kinase inhibitor 5
Vitvi05g01088	VIT_05s0029g00240	2	-0.111655	0.056639	-0.209686	-0.491929	-0.677055	-0.613809	-1.53679	-1.50809	-1.88103	1.2162	1.02466	1.55052	0.582514	0.90338	0.967045	0.319403	0.121286	0.28839	selenium-binding protein 1	Binds cadmium and mediates lower sensitivity to stress requiring glutathione (GSH) for tolerance (e.g. cadmium, selenate, and hydrogen peroxide excess). Probably helps to detoxify cadmium potentially through direct binding. {ECO:0000269|PubMed:18354042, ECO:0000269|PubMed:19710230}.	Selenium-binding protein 1	XP_002267004.1 selenium-binding protein 1
Vitvi10g00477	VIT_00s0838g00020	4	0.107488	0.527288	0.243874	1.11138	0.578605	0.139383	0.228628	0.105916	-0.0372418	-0.708082	-0.473472	-0.292056	0.900133	-0.677558	-0.565961	-0.778123	-0.18952	-0.220683	30S ribosomal protein S5, chloroplastic-like	Binds directly to 16S ribosomal RNA. {ECO:0000250}.	30S ribosomal protein S5, chloroplastic	XP_010647373.1 30S ribosomal protein S5, chloroplastic-like
Vitvi13g00606	VIT_13s0019g04300	4	0.150969	-0.138536	0.0496599	-0.0365346	-0.0513733	0.0409804	0.581946	0.73823	0.775014	-0.696911	-0.586384	-0.311632	-0.42248	0.121334	-0.231347	0.217144	-0.0408031	-0.159276	60S ribosomal protein L12	Binds directly to 26S ribosomal RNA. {ECO:0000250}.	60S ribosomal protein L12-2 (ABI1-binding protein 11)	XP_002274407.1 60S ribosomal protein L12
Vitvi05g00351	VIT_05s0020g01850	4	0.0174709	0.301339	0.294839	0.184487	0.469979	0.33101	0.570332	0.845558	0.803463	-0.354311	-0.35282	-0.869963	-0.459401	-0.562294	-0.918232	-0.163755	-0.126915	-0.0107894	double-stranded RNA-binding protein 2	Binds double-stranded RNA. May be involved in RNA-mediated silencing. {ECO:0000269|PubMed:15821876}.	Double-stranded RNA-binding protein 2 (dsRNA-binding protein 2) (AtDRB2)	XP_002276654.1 double-stranded RNA-binding protein 2
Vitvi02g01171	VIT_02s0033g01330	4	0.371589	0.181036	0.308584	0.563795	0.477897	0.420893	0.277202	0.371063	0.334484	-0.601825	-0.175332	-1.05185	0.0421503	-0.700602	-0.487156	-0.370363	-0.218768	0.257197	acyl-CoA-binding protein	Binds medium- and long-chain acyl-CoA esters with very high affinity. May function as an intracellular carrier of acyl-CoA esters. Confers resistance to cold and freezing. Interacts with phosphatidylcholine and derivatives, but not phosphatidic acid and lysophosphatidylcholine. May be involved in phospholipid metabolism. {ECO:0000269|PubMed:18621979, ECO:0000269|PubMed:8660683}.	Acyl-CoA-binding domain-containing protein 6 (Acyl-CoA binding protein 6) (Acyl-CoA-binding protein) (ACBP)	XP_010112988.1acyl-CoA-binding domain-containing protein 1
Vitvi04g01834	VIT_04s0008g03030	2	0.051213	0.259733	-0.367983	-1.18424	0.0581988	-0.506731	-2.10683	-0.523181	-0.197919	0.999512	0.281678	1.0462	0.559523	0.795073	0.444042	0.104433	-0.0856876	0.372969	Polyadenylate-binding protein	Binds nucleotic acids in vitro. {ECO:0000269|PubMed:9177318}.	Polyadenylate-binding protein-interacting protein 12 (PABP-interacting protein 12) (Poly(A)-binding protein-interacting protein 12) (PAM2-containing protein CID12) (Protein CTC-INTERACTING DOMAIN 12) (RNA-binding protein 37) (AtRBP37)	PSR93582.1Polyadenylate-binding protein
Vitvi08g01797	VIT_08s0007g07230	4	-0.0587107	0.176254	0.279801	0.318355	0.498041	0.528196	1.10493	1.24328	1.24439	-1.03966	-0.893788	-0.292281	-0.738868	-0.686567	-0.617642	0.151506	-0.825968	-0.391257	Myb transcription factor	Binds preferentially double-stranded telomeric repeats, but it can also bind to the single G-rich telomeric strand.	Telomere repeat-binding factor 2 (AtTRB2) (MYB transcription factor) (Telomere-binding protein 3) (AtTBP3)	NP_001268108.1Myb transcription factor
Vitvi18g00843	VIT_18s0001g11170	3	1.15272	0.984643	0.673231	1.61029	1.6092	1.09655	0.210231	0.648396	0.695272	-1.05661	-0.796575	-0.914823	-1.02076	-0.637807	-0.821973	-1.19903	-1.22586	-1.00709	MYB transcription factor	Binds preferentially double-stranded telomeric repeats, but it can also bind to the single G-rich telomeric strand.	Telomere repeat-binding factor 2 (AtTRB2) (MYB transcription factor) (Telomere-binding protein 3) (AtTBP3)	XP_002284237.1 transcription factor MYB44
Vitvi11g00149	VIT_11s0016g01890	2	-0.303617	-0.204351	-0.0858254	-0.44135	-0.53155	-0.00791356	-0.452251	-0.686278	-0.323856	0.64499	0.323635	0.830747	-0.0540679	0.380391	0.688856	-0.0899099	0.0658244	0.246526	telomere repeat-binding factor 4	Binds preferentially double-stranded telomeric repeats. {ECO:0000250}.	Telomere repeat-binding factor 4 (MYB transcription factor)	XP_002281183.1 telomere repeat-binding factor 4 isoform X2
Vitvi06g01295	VIT_06s0061g00270	2	-0.245217	-0.272413	-0.315314	-0.241418	-0.258967	-0.397778	-0.41531	-0.417301	-0.727692	0.455873	0.315981	0.41905	0.472401	0.401128	0.608721	0.328772	0.0994326	0.190053	ruBisCO large subunit-binding protein subunit alpha	Binds RuBisCO small and large subunits and is implicated in the assembly of the enzyme oligomer. Involved in protein assisted folding. Required for proper chloroplast development. {ECO:0000269|PubMed:19344532, ECO:0000269|Ref.9}.	Chaperonin 60 subunit alpha 1, chloroplastic (CPN-60 alpha 1) (Protein SCHLEPPERLESS) (RuBisCO large subunit-binding protein subunit alpha 1)	XP_002277357.2 ruBisCO large subunit-binding protein subunit alpha
Vitvi05g00639	VIT_05s0020g04770	6	-0.196949	-0.133993	-0.455562	-0.200221	-0.0888378	0.55329	-0.664578	-0.383734	-0.849044	-0.0123139	0.733158	-0.0158705	0.453196	0.550692	0.638653	-0.0177899	0.0380919	0.0518124	CRM-domain containing factor CFM3A, chloroplastic/mitochondrial	Binds specific group II introns in chloroplasts and facilitates their splicing. Acts on subgroup IIB introns. The substrates of the subgroup IIB also require the CRM domain proteins CAF1 or CAF2, with a simultaneous binding of CFM3A and CAF1 or CAF2. Required for seed development. May influence the biogenesis of the mitochondrial small ribosomal subunit. {ECO:0000269|PubMed:18799595}.	CRM-domain containing factor CFM3A, chloroplastic/mitochondrial (Protein CRM FAMILY MEMBER 3A) (AtCFM3a)	XP_002280226.1 CRM-domain containing factor CFM3A, chloroplastic/mitochondrial
Vitvi05g00506	VIT_05s0020g03500	2	-0.271021	-0.208083	-0.194803	-0.463669	-0.42889	-0.408121	-0.375704	-0.417476	-0.25002	0.364365	-0.0541512	0.873168	-0.172049	0.854571	0.88228	0.250407	0.0241876	-0.00499196	probable prefoldin subunit 2	Binds specifically to cytosolic chaperonin (c-CPN) and transfers target proteins to it. Binds to nascent polypeptide chain and promotes folding in an environment in which there are many competing pathways for nonnative proteins (By similarity). {ECO:0000250}.	Probable prefoldin subunit 2	XP_010649902.1 probable prefoldin subunit 2
Vitvi07g00653	VIT_07s0005g03940	2	0.122567	0.414697	0.345058	-0.119761	-0.593002	0.227169	-1.17229	-1.10674	-0.37909	0.954447	1.41138	0.817386	-1.14405	0.606608	1.25177	-0.807609	-0.206106	-0.622438	BRCA1-associated RING domain protein 1	Binds specifically to H3K4me3 regions of target genes (e.g. WUS and WOX5) promoters to repress their transcription via chromatin remodeling. Required for the shoot apical meristem (SAM) organization and maintenance, by confining WUS expression to the organizing center, and for the quiescent center (QC) development in the root apical meristem (RAM), by repressing WOX5 expression in the root proxim…	BRCA1-associated RING domain protein 1 (AtBARD1) (Protein REPRESSOR OF WUSCHEL 1)	XP_019076518.1 BRCA1-associated RING domain protein 1
Vitvi19g00211	VIT_19s0014g02520	4	0.112275	0.254486	0.00649317	0.82607	0.691779	0.552144	0.381988	0.608754	0.326092	-0.763298	0.0891865	-1.36065	1.21221	-1.23267	-1.19278	-0.90689	0.0186158	0.376189	ribosomal protein L14 (chloroplast)	Binds to 23S rRNA. {ECO:0000255|HAMAP-Rule:MF_01367}.	50S ribosomal protein L14, chloroplastic	YP_009248215.1ribosomal protein L14 (plastid)
Vitvi04g00038	VIT_04s0008g00490	4	0.188645	0.764717	-0.0548634	0.776048	0.74535	0.381457	0.214478	0.7189	0.116881	-0.748088	0.0777982	-1.00632	0.958134	-0.666678	-0.916991	-0.998781	-0.400258	-0.150431	XP_019074920.1 profilin-1	Binds to actin and affects the structure of the cytoskeleton. At high concentrations, profilin prevents the polymerization of actin, whereas it enhances it at low concentrations. By binding to PIP2, it inhibits the formation of IP3 and DG (By similarity). {ECO:0000250}.	Profilin-1	XP_002274966.3 profilin-1
Vitvi18g00654	VIT_18s0001g09040	4	0.681499	0.650819	1.23397	-0.976622	0.703419	0.649372	0.509226	1.35838	1.40821	-1.43246	-1.20639	-1.18536	-0.679991	-0.21773	0.546445	0.541395	-2.26674	-0.317451	LIM domain-containing protein WLIM1	Binds to actin filaments and promotes cross-linking into thick bundles. Has an actin-stabilizing activity. The actin regulatory activities are not regulated by pH and [Ca(2+)]. {ECO:0000269|PubMed:20817848}.	LIM domain-containing protein WLIM1 (Widely-expressed LIM protein 1) (AtWLIM1)	XP_002285355.1 LIM domain-containing protein WLIM1
Vitvi04g01858	VIT_04s0008g03900	4	0.141597	0.226305	-0.0013624	0.314001	0.147124	0.0802749	0.329859	0.585807	0.343364	-0.744091	-0.342584	-0.654392	-0.222073	-0.159505	-0.122656	-0.15816	0.172411	0.064082	60S ribosomal protein L37-3	Binds to the 23S rRNA. {ECO:0000250}.	60S ribosomal protein L37-3	XP_002284249.1 60S ribosomal protein L37-3
Vitvi01g00972	VIT_01s0026g02120	2	-0.857523	-0.430264	-0.41069	-1.35401	-0.324921	-0.128768	-0.509495	-0.549157	0.415948	0.460086	0.514941	0.878838	-0.120511	0.95433	1.03464	0.393219	-0.395315	0.428647	microtubule-associated protein RP/EB family member 1A	Binds to the plus end of microtubules and regulates the dynamics of the microtubule cytoskeleton. May be involved in anchoring microtubules to their nucleation sites and/or functioning as a reservoir for distribution to the growing end. In plants, microtubule minus ends are not necessarily severed from the nucleation site and transported to the plus end of a microtubule as part of the recycling p…	Microtubule-associated protein RP/EB family member 1A (APC-binding protein EB1A) (End-binding protein 1A) (AtEB1A) (Protein ATEB1 homolog 2) (AtEB1H2)	XP_010652215.1 microtubule-associated protein RP/EB family member 1A
Vitvi17g00622	VIT_17s0000g06400	2	-0.485762	-0.649674	-0.695075	-0.607398	-0.638006	-0.336673	-0.311838	-0.124614	-0.227894	0.299696	0.175792	0.195978	0.497933	0.642737	0.550744	0.525773	0.686084	0.502197	NAC domain-containing protein 100	Binds to the promoter regions of genes involved in chlorophyll catabolic processes, such as NYC1, SGR1, SGR2 and PAO. {ECO:0000269|PubMed:27021284}.	NAC domain-containing protein 100 (ANAC100) (AtNAC5)	XP_002284825.1 NAC domain-containing protein 100
Vitvi04g00890	VIT_04s0079g00790	6	0.378349	-1.83548	0.344569	-1.83531	-0.159958	-0.969463	-1.90611	-0.883999	-0.787761	0.418339	0.197581	1.01571	1.26527	0.46982	0.423599	1.57309	0.797209	1.49455	butyrate--CoA ligase AAE11, peroxisomal	Butyrate--CoA ligase that is active in vitro with medium-chain fatty acids, with a preference for hexanoate and octanoate. {ECO:0000269|PubMed:12805634}.	Butyrate--CoA ligase AAE11, peroxisomal (EC 6.2.1.2) (Acyl-activating enzyme 11) (Butyryl-CoA synthetase)	XP_002272437.1 butyrate--CoA ligase AAE11, peroxisomal
Vitvi15g00928	VIT_15s0046g00070	4	0.695204	0.576631	0.740917	0.673942	0.292039	0.492339	0.568338	0.784905	0.715264	-1.04646	-0.532918	-0.816778	-0.755611	-0.450658	-0.618733	-0.332741	-0.4723	-0.51338	calcium-binding protein KIC	Calcium-binding regulatory protein that interacts with kinesin motor protein KCBP in a calcium-dependent manner. Inhibits KCBP microtubule binding activity and microtubule-stimulated ATPase activity. Involved in the regulation of trichome branching through its interaction with KCBP. {ECO:0000269|PubMed:14688294}.	Calcium-binding protein KIC (KCBP-interacting calcium-binding protein)	XP_002267259.1 calcium-binding protein KIC
Vitvi02g00048	VIT_02s0025g00510	1	0.73081	0.807318	0.504116	-0.280909	0.20612	-0.0556766	-1.05171	-0.500264	-1.2792	0.869796	0.671399	0.455931	-0.643685	-0.206292	-0.338356	0.105446	0.734599	-0.729442	respiratory burst oxidase homolog protein A	Calcium-dependent NADPH oxidase that generates superoxide.	Respiratory burst oxidase homolog protein A (EC 1.11.1.-) (EC 1.6.3.-) (NADPH oxidase RBOHA) (AtRBOHA)	XP_002277529.1 respiratory burst oxidase homolog protein A
Vitvi14g00183	VIT_14s0060g02320	5	0.241833	-0.294526	-0.227261	0.16864	-0.00734991	0.488974	-1.02958	0.000397472	-0.898843	-0.017835	-0.0615551	-0.60995	0.448412	0.315262	0.1622	0.300251	0.735274	0.285659	respiratory burst oxidase homolog protein B	Calcium-dependent NADPH oxidase that generates superoxide.	Respiratory burst oxidase homolog protein B (EC 1.11.1.-) (EC 1.6.3.-) (NADPH oxidase RBOHB) (AtRBOHB)	XP_002283888.1 respiratory burst oxidase homolog protein B
Vitvi05g00736	VIT_05s0049g00950	4	0.464597	0.720136	0.795243	0.957602	0.541967	0.516245	0.839004	0.531858	0.718689	-0.831744	-0.107618	-1.39193	-0.173855	-0.370237	-0.640982	-1.04515	-0.849805	-0.674026	phosphoenolpyruvate carboxylase kinase 1	Calcium-independent kinase involved in light-dependent phosphoenolpyruvate carboxylase phosphorylation. {ECO:0000269|PubMed:10571893, ECO:0000269|Ref.5}.	Phosphoenolpyruvate carboxylase kinase 1 (AtPPCK1) (EC 2.7.11.1)	XP_002285162.1 phosphoenolpyruvate carboxylase kinase 1
Vitvi14g00605	VIT_14s0036g00420	2	-0.0653408	-0.283674	-0.391765	-0.545792	-0.250211	-0.880819	-0.264235	-0.090293	-0.22312	-0.125801	0.198933	0.438417	-0.133698	0.714461	0.831526	0.517032	0.39385	0.160528	phosphoenolpyruvate carboxylase kinase 1	Calcium-independent kinase involved in light-dependent phosphoenolpyruvate carboxylase phosphorylation. {ECO:0000269|PubMed:10571893, ECO:0000269|Ref.5}.	Phosphoenolpyruvate carboxylase kinase 1 (AtPPCK1) (EC 2.7.11.1)	XP_002265952.1 phosphoenolpyruvate carboxylase kinase 1
Vitvi01g00433	VIT_01s0011g05060	4	0.606396	0.277409	0.597665	-0.207195	0.378885	0.500842	0.355819	0.359496	0.510427	-0.177734	-0.21347	-0.60139	-1.3196	-0.759113	-0.474782	0.0457711	0.0568622	0.063709	MLP-like protein 28	Can bind steroids (in vitro), and may also bind other types of hydrophobic ligands. {ECO:0000269|PubMed:19326460}.	MLP-like protein 28	XP_002280830.1 MLP-like protein 28
Vitvi10g00564	VIT_10s0003g01070	4	1.16556	-0.489128	0.63642	-1.46693	0.679657	0.320678	2.27258	2.68929	3.07682	-0.769087	0.0397225	-1.56736	-0.60248	-0.576241	-1.60199	-1.57486	-1.60338	-0.629281	Protein trichome birefringence-like	Can complement TBR and is therefore functionally equivalent, but may work in different tissue (PubMed:20388664). May act as a bridging protein that binds pectin and other cell wall polysaccharides. Probably involved in maintaining esterification of pectins (By similarity). May be involved in the specific O-acetylation of cell wall polymers (By similarity). {ECO:0000250|UniProtKB:Q9FG35, ECO:00002…	Protein trichome birefringence-like 1	XP_002274664.1 protein trichome birefringence-like 38
Vitvi17g01105	VIT_17s0119g00120	3	1.29006	0.540575	0.60406	0.498996	0.241971	1.06582	-1.46226	-0.0126202	-0.359367	-1.02594	-1.05951	-0.458312	-0.748234	-0.693755	-0.0429416	0.226704	0.684426	0.710326	kunitz trypsin inhibitor 2	Can inhibit both serine proteases and cysteine proteases (PubMed:30042779). May be involved in the modulation of the proteases that participate in the hydrolysis of dietary proteins in the gut of spider mites (PubMed:30042779). {ECO:0000269|PubMed:30042779}.	Kunitz trypsin inhibitor 5 (AtKTI5) (Kunitz trypsin inhibitor 2) (AtKTI2)	XP_002265965.1 kunitz trypsin inhibitor 2
Vitvi12g02006	VIT_12s0035g00690	4	0.279489	0.0341967	0.190781	-0.318043	0.156391	0.385167	0.592449	0.700647	0.900944	-0.702141	-0.770122	-0.522783	-0.706421	-0.197395	-0.186029	0.0825417	0.0079512	0.0723748	transcription factor TCP8	Can specifically bind site II elements in the promoter region of PP438/PNM1. {ECO:0000269|PubMed:21297037}.	Transcription factor TCP8	XP_010658023.1 transcription factor TCP8
Vitvi06g00984	VIT_06s0009g00980	4	0.931722	0.233043	0.295038	2.1021	1.54057	1.39726	0.944915	2.00971	0.42677	-1.30908	-2.18673	-2.18361	0.127306	-1.15246	-1.18958	-0.937624	-0.390534	-0.658822	probable carboxylesterase 15	Carboxylesterase acting on esters with varying acyl chain length. {ECO:0000250}.	Probable carboxylesterase 15 (AtCXE15) (EC 3.1.1.1)	XP_002277507.1 probable carboxylesterase 15
Vitvi13g01389	VIT_13s0084g00130	3	1.03834	1.3545	0.993203	1.89581	1.66661	1.68895	0.387579	0.445768	-0.108515	-0.466214	-1.8939	-1.88772	-1.91171	-1.90701	-0.908732	-0.615997	-0.133818	0.362853	probable carboxylesterase 15	Carboxylesterase acting on esters with varying acyl chain length. {ECO:0000250}.	Probable carboxylesterase 15 (AtCXE15) (EC 3.1.1.1)	XP_002266969.3 probable carboxylesterase 15
Vitvi04g01903	VIT_04s0008g05350	6	-0.037121	0.121301	0.583543	0.892387	0.580298	0.920781	-1.23221	0.0458348	-1.56344	0.336523	-1.68032	-1.64214	0.209427	-1.14442	0.0219824	1.52779	0.917367	1.14242	probable carboxylesterase 17	Carboxylesterase acting on esters with varying acyl chain length. {ECO:0000250}.	Probable carboxylesterase 17 (AtCXE17) (EC 3.1.1.1)	XP_002285077.1 probable carboxylesterase 17
Vitvi07g02042	VIT_07s0130g00340	5	0.0608723	-0.304617	-0.132805	-0.567299	-0.346178	-0.336624	0.304222	0.671796	0.769944	-0.324298	-0.463913	-0.0101811	-0.278316	0.328948	0.282071	0.418302	-0.150214	0.0782902	probable carboxylesterase 18	Carboxylesterase acting on esters with varying acyl chain length. {ECO:0000250}.	Probable carboxylesterase 18 (AtCXE18) (EC 3.1.1.1)	XP_010653056.1 probable carboxylesterase 18
Vitvi18g00815	VIT_18s0001g10800	4	0.242169	0.148701	0.463096	0.631544	0.469557	0.680124	0.111973	0.790073	0.834735	-0.856144	0.239867	-0.216973	-1.1498	-0.392097	-0.902764	-0.749853	-0.06052	-0.283687	probable carboxylesterase 2	Carboxylesterase acting on esters with varying acyl chain length. {ECO:0000250}.	Probable carboxylesterase 2 (AtCXE2) (EC 3.1.1.1)	XP_002284587.1 probable carboxylesterase 2
Vitvi18g00816	VIT_18s0001g10810	4	1.12379	0.586084	0.383092	1.3513	0.73879	0.603162	-0.496438	0.486277	-0.92909	-0.26983	-0.536587	-0.929311	-1.09202	-0.330825	-0.545654	-0.0199951	-0.0249488	-0.0977983	probable carboxylesterase 2	Carboxylesterase acting on esters with varying acyl chain length. {ECO:0000250}.	Probable carboxylesterase 2 (AtCXE2) (EC 3.1.1.1)	XP_002284585.2 probable carboxylesterase 2
Vitvi15g00787	0	1	1.26793	0.580198	0.254969	0.743619	0.81226	0.870797	-1.1237	0.0741023	-1.46356	-0.587147	0.0510835	-0.611916	-0.768561	-0.511506	-0.085151	0.304337	0.184107	0.00814269	probable carboxylesterase 8	Carboxylesterase acting on esters with varying acyl chain length. {ECO:0000250}.	Probable carboxylesterase 8 (AtCXE8) (EC 3.1.1.1)	XP_002272186.4 probable carboxylesterase 8
Vitvi15g01508	VIT_15s0048g01350	3	1.34763	1.06102	0.362312	1.18115	0.767656	0.961187	-0.91682	0.43206	-0.441362	-0.153088	0.104101	-0.72187	-0.882633	-0.831656	-0.514919	-0.519188	0.552982	-1.78856	probable carboxylesterase 8	Carboxylesterase acting on esters with varying acyl chain length. {ECO:0000250}.	Probable carboxylesterase 8 (AtCXE8) (EC 3.1.1.1)	XP_002277119.1 probable carboxylesterase 8
Vitvi10g00113	VIT_00s0612g00010	2	-0.623168	0.126859	0.43929	-0.712151	0.0539796	-0.0712095	-0.413646	-1.92771	-1.02458	0.297507	0.714081	0.96511	-0.238362	0.194849	0.836747	0.269448	0.489711	0.623243	probable carboxylesterase SOBER1-like	Carboxylesterase. {ECO:0000250|UniProtKB:Q84WK4}.	Probable carboxylesterase SOBER1-like (EC 3.1.1.-)	XP_003635432.2 probable carboxylesterase SOBER1-like
Vitvi05g00362	VIT_05s0020g01980	2	-0.524669	-0.434816	-0.523894	-0.596178	-0.675665	-0.518144	-0.228516	-0.174557	-0.126799	0.549993	0.248435	1.0033	-0.0101881	0.985089	1.14442	0.23621	-0.134846	-0.219176	acyl carrier protein 1, chloroplastic	Carrier of the growing fatty acid chain in fatty acid biosynthesis. {ECO:0000269|PubMed:11553750}.	Acyl carrier protein 1, chloroplastic (ACP-1)	XP_003631979.1 acyl carrier protein 1, chloroplastic
Vitvi18g00310	VIT_18s0001g03540	4	0.904417	0.55493	0.0423179	1.72059	2.33125	2.03812	1.28414	1.3467	0.407184	-1.00255	-0.809718	-1.83742	-0.860709	-1.85193	-0.857729	0.313623	-1.8616	-1.8616	auxin transporter-like protein 3	Carrier protein involved in proton-driven auxin influx. Mediates the formation of auxin gradient from developing leaves (site of auxin biosynthesis) to tips by contributing to the loading of auxin in vascular tissues and facilitating acropetal (base to tip) auxin transport within inner tissues of the root apex, and basipetal (tip to base) auxin transport within outer tissues of the root apex (By …	Auxin transporter-like protein 3 (AUX1-like protein 3)	XP_002285836.1 auxin transporter-like protein 3
Vitvi03g00122	VIT_03s0038g02140	6	-0.854943	0.0861776	-0.610332	-0.0814942	0.00964051	-0.318456	-0.184528	-0.670928	-0.623346	0.795899	-0.0389779	-0.154962	0.123507	0.705371	1.01878	0.469114	-0.0992736	0.428751	auxin influx carrier protein	Carrier protein involved in proton-driven auxin influx. Mediates the formation of auxin gradient from developing leaves (site of auxin biosynthesis) to tips by contributing to the loading of auxin in vascular tissues and facilitating acropetal (base to tip) auxin transport within inner tissues of the root apex, and basipetal (tip to base) auxin transport within outer tissues of the root apex. Unl…	Auxin transporter protein 1 (Auxin influx carrier protein 1) (Polar auxin transport inhibitor-resistant protein 1)	XP_002277417.1 auxin transporter-like protein 2
Vitvi11g01038	0	2	-0.719997	-0.456194	0.0422173	0.03628	-0.877767	-0.347116	-0.206916	0.22855	0.131353	0.875576	0.712882	0.712242	-0.245764	-0.425468	-0.391575	0.424932	0.236281	0.270482	dolichyl-diphosphooligosaccharide--protein glycosyltransferase subunit STT3A	Catalytic subunit of the oligosaccharyl transferase (OST) complex that catalyzes the initial transfer of a defined glycan (Glc(3)Man(9)GlcNAc(2) in eukaryotes) from the lipid carrier dolichol-pyrophosphate to an asparagine residue within an Asn-X-Ser/Thr consensus motif in nascent polypeptide chains, the first step in protein N-glycosylation. N-glycosylation occurs cotranslationally and the compl…	Dolichyl-diphosphooligosaccharide--protein glycosyltransferase subunit STT3A (Oligosaccharyl transferase subunit STT3A) (STT3-A) (EC 2.4.99.18) (Integral membrane protein 1) (Protein STAUROSPORIN AND TEMPERATURE SENSITIVE 3-LIKE A)	XP_019074576.1 dolichyl-diphosphooligosaccharide--protein glycosyltransferase subunit STT3A isoform X2
Vitvi09g01397	VIT_09s0054g00890	4	0.553813	0.167494	-0.232474	0.884783	1.04473	0.602685	0.78558	1.06998	0.434551	-0.442496	-0.303648	-2.41005	0.940845	-1.11287	-1.63337	-0.352416	-0.291448	0.294305	V-type proton ATPase catalytic subunit A	Catalytic subunit of the peripheral V1 complex of vacuolar ATPase. V-ATPase vacuolar ATPase is responsible for acidifying a variety of intracellular compartments in eukaryotic cells.	V-type proton ATPase catalytic subunit A (V-ATPase subunit A) (EC 7.1.2.2) (V-ATPase 69 kDa subunit) (Vacuolar H(+)-ATPase subunit A) (Vacuolar proton pump subunit alpha)	XP_002267279.1 V-type proton ATPase catalytic subunit A
Vitvi02g00118	VIT_02s0025g01330	4	0.069452	0.152848	0.151434	0.50324	0.414264	0.573274	1.0089	1.66179	1.36907	-0.807941	-0.658275	-1.18933	-0.135252	-1.00287	-1.03202	-0.693034	-0.130826	-0.254723	probable polygalacturonase	Catalytic subunit of the polygalacturonase isozyme 1 and 2 (PG1 and PG2). Acts in concert with the pectinesterase, in the ripening process. Is involved in cell wall metabolism, specifically in polyuronide degradation. The depolymerization and solubilization of cell wall polyuronides mediated by PG2 during ripening seems to be limited by the beta subunit GP1, probably by recruiting PG2 to form PG1…	Polygalacturonase-2 (PG) (EC 3.2.1.15) (PG-2A) (PG-2B) (Pectinase)	XP_010659126.1 probable polygalacturonase
Vitvi05g00061	VIT_05s0077g01760	4	0.485478	0.426754	0.838753	0.731569	0.689912	0.658081	1.2153	1.37126	1.65928	-0.773095	-1.19752	-1.46855	-0.569052	-1.24699	-1.03651	-0.677273	-0.582808	-0.524594	probable polygalacturonase	Catalytic subunit of the polygalacturonase isozyme 1 and 2 (PG1 and PG2). Acts in concert with the pectinesterase, in the ripening process. Is involved in cell wall metabolism, specifically in polyuronide degradation. The depolymerization and solubilization of cell wall polyuronides mediated by PG2 during ripening seems to be limited by the beta subunit GP1, probably by recruiting PG2 to form PG1…	Polygalacturonase-2 (PG) (EC 3.2.1.15) (PG-2A) (PG-2B) (Pectinase)	XP_010649564.1 probable polygalacturonase
Vitvi07g00525	VIT_07s0005g02590	4	0.00676127	-0.0119439	0.126421	0.545339	-0.0358633	0.0653521	0.779468	1.13143	0.589405	-1.1607	-0.900785	-1.26688	-0.675214	-0.358012	0.00811911	0.251398	0.344379	0.561334	probable polygalacturonase	Catalytic subunit of the polygalacturonase isozyme 1 and 2 (PG1 and PG2). Acts in concert with the pectinesterase, in the ripening process. Is involved in cell wall metabolism, specifically in polyuronide degradation. The depolymerization and solubilization of cell wall polyuronides mediated by PG2 during ripening seems to be limited by the beta subunit GP1, probably by recruiting PG2 to form PG1…	Polygalacturonase-2 (PG) (EC 3.2.1.15) (PG-2A) (PG-2B) (Pectinase)	XP_002273855.2 probable polygalacturonase
Vitvi16g01920	VIT_16s0050g01110	6	-0.777435	-1.4414	-1.31032	-0.315819	-0.371243	-0.176988	-0.985392	-1.49387	-0.0375591	1.25915	1.15357	1.30323	1.36517	1.03783	0.988402	-0.78253	0.382252	0.202947	probable polygalacturonase	Catalytic subunit of the polygalacturonase isozyme 1 and 2 (PG1 and PG2). Acts in concert with the pectinesterase, in the ripening process. Is involved in cell wall metabolism, specifically in polyuronide degradation. The depolymerization and solubilization of cell wall polyuronides mediated by PG2 during ripening seems to be limited by the beta subunit GP1, probably by recruiting PG2 to form PG1…	Polygalacturonase-2 (PG) (EC 3.2.1.15) (PG-2A) (PG-2B) (Pectinase)	XP_002273669.1 probable polygalacturonase
Vitvi17g00261	VIT_17s0000g03010	3	0.676593	0.391524	0.63042	-0.663434	0.95614	-0.280518	-0.0952329	0.765667	-0.509142	0.72002	0.22776	0.0931687	-0.511736	-1.32694	-0.643661	-0.568103	0.370294	-0.232818	CDP-diacylglycerol--serine O-phosphatidyltransferase 1	Catalyzes a base-exchange reaction in which the polar head group of phosphatidylethanolamine (PE) or phosphatidylcholine (PC) is replaced by L-serine. Is essential for phosphatidylserine (PS) biosynthesis and PE seems to be the most plausible substrate. Plays an important role in microspore maturation. {ECO:0000269|PubMed:21554450}.	CDP-diacylglycerol--serine O-phosphatidyltransferase 1 (EC 2.7.8.8) (Phosphatidylserine synthase 1)	XP_010663650.1 CDP-diacylglycerol--serine O-phosphatidyltransferase 1
Vitvi13g00352	VIT_13s0019g02330	4	-0.297523	0.00260689	-0.0773321	0.0229327	-0.163477	0.145546	0.590079	0.644049	0.790406	-0.594956	-0.421211	-0.306667	-0.710363	0.102257	0.19404	0.193622	-0.0535981	-0.0604102	mannose-1-phosphate guanylyltransferase 1	Catalyzes a reaction of the Smirnoff-Wheeler pathway, the major route to ascorbate biosynthesis in plants. Plays an essential role in plant growth and development and cell-wall architecture. Provides GDP-mannose, used for cell wall carbohydrate biosynthesis, protein N-glycosylation, as well as for the biosynthesis of the antioxidant ascorbate. {ECO:0000269|PubMed:10097187, ECO:0000269|PubMed:1065…	Mannose-1-phosphate guanylyltransferase 1 (EC 2.7.7.13) (GDP-mannose pyrophosphorylase 1) (Protein CYTOKINESIS DEFECTIVE 1) (Protein EMBRYO DEFECTIVE 101) (Protein HYPERSENSITIVE TO AMMONIUM ION 1) (Protein SENSITIVE TO OZONE 1) (Protein VITAMIN C DEFECTIVE 1)	XP_002282422.1 mannose-1-phosphate guanylyltransferase 1
Vitvi04g00499	VIT_04s0008g05620	5	-0.0861698	-0.543012	-0.0727878	-0.00866643	-0.752351	-0.82322	-0.291275	0.12503	-0.118662	-0.00863874	0.610863	-0.537734	0.470043	0.220029	0.0616851	0.326058	0.793415	0.635393	adenine phosphoribosyltransferase 5	Catalyzes a salvage reaction resulting in the formation of AMP, that is energically less costly than de novo synthesis. May contribute to the recycling of adenine into adenylate nucleotides and the inactivation of cytokinins by phosphoribosylation. Possesses low activity toward adenine, but can efficiently convert cytokinins from free bases (active form) to the corresponding nucleotides (inactive…	Adenine phosphoribosyltransferase 5 (AtAPT5) (EC 2.4.2.7)	XP_002285191.1 adenine phosphoribosyltransferase 5
Vitvi01g00286	VIT_01s0011g03500	6	-0.791379	0.0970861	-0.0862001	0.470086	0.296165	-0.859278	-0.344696	-0.689599	-0.110781	-0.138497	0.57565	-0.823	-0.995175	0.0542321	0.494527	0.763445	1.47979	0.60762	homocysteine S-methyltransferase 1	Catalyzes methyl transfer from S-methylmethionine (SMM) to adenosyl-L-homocysteine (AdoMet). SMM degradation (by HMT-1, HMT-2 and HMT-3) and biosynthesis (by MMT1) constitute the SMM cycle in plants, which is probably required to achieve short term control of AdoMet level.	Homocysteine S-methyltransferase 1 (EC 2.1.1.10) (S-methylmethionine:homocysteine methyltransferase 1) (AtHMT-1) (SMM:Hcy S-methyltransferase 1)	XP_002282549.1 homocysteine S-methyltransferase 1
Vitvi05g00539	VIT_05s0020g03860	2	-0.088317	-0.276526	-0.0905762	-0.485259	-0.389548	-0.0600084	-0.856462	-0.835565	-0.841865	0.577489	0.517427	0.573366	0.428364	0.611127	0.688735	0.213474	0.104462	0.209682	homocysteine S-methyltransferase 2	Catalyzes methyl transfer from S-methylmethionine (SMM) to adenosyl-L-homocysteine (AdoMet). SMM degradation (by HMT-1, HMT-2 and HMT-3) and biosynthesis (by MMT1) constitute the SMM cycle in plants, which is probably required to achieve short term control of AdoMet level.	Homocysteine S-methyltransferase 2 (EC 2.1.1.10) (S-methylmethionine:homocysteine methyltransferase 2) (AtHMT-2) (SMM:Hcy S-methyltransferase 2)	XP_002283044.1 homocysteine S-methyltransferase 3 isoform X1
Vitvi07g00101	VIT_07s0151g00520	4	0.312772	-0.302062	0.142037	1.24761	0.784826	1.067	0.330313	0.723411	0.705719	-0.264225	-1.53523	-1.49923	0.36085	-0.362101	-0.410185	-0.858542	-0.485345	0.0423784	homocysteine S-methyltransferase 2	Catalyzes methyl transfer from S-methylmethionine (SMM) to adenosyl-L-homocysteine (AdoMet). SMM degradation (by HMT-1, HMT-2 and HMT-3) and biosynthesis (by MMT1) constitute the SMM cycle in plants, which is probably required to achieve short term control of AdoMet level.	Homocysteine S-methyltransferase 2 (EC 2.1.1.10) (S-methylmethionine:homocysteine methyltransferase 2) (AtHMT-2) (SMM:Hcy S-methyltransferase 2)	XP_010651998.1 homocysteine S-methyltransferase 2
Vitvi17g00213	VIT_17s0000g02430	4	0.120732	0.217443	0.152454	-0.0406386	-0.176018	-0.115507	0.549937	0.417627	0.540498	-0.350161	-0.685646	-0.477701	0.0171824	-0.470955	-0.263008	0.260812	0.0835964	0.219353	phosphomethylethanolamine N-methyltransferase	Catalyzes N-methylation of phosphomonomethylethanolamine and phosphodimethylethanolamine, the two methylation steps required to convert phosphomonoethanolamine to phosphocholine. Unlike NMT1, NMT2 cannot utilize phosphoethanolamine as substrate in vitro. {ECO:0000269|PubMed:20650897}.	Phosphomethylethanolamine N-methyltransferase (AtPMEAMT) (EC 2.1.1.-) (Phosphoethanolamine N-methyltransferase 2)	XP_002282182.1 phosphomethylethanolamine N-methyltransferase
Vitvi04g01175	VIT_04s0023g00600	4	0.0420127	0.0029708	-0.00117846	0.112029	0.0454864	-0.0173084	0.514224	0.540222	0.624557	-0.194168	-0.269807	0.102494	-0.539441	0.222349	0.141451	-0.365702	-0.404587	-0.555604	isopentenyl-diphosphate Delta-isomerase I	Catalyzes the 1,3-allylic rearrangement of the homoallylic substrate isopentenyl (IPP) to its highly electrophilic allylic isomer, dimethylallyl diphosphate (DMAPP). {ECO:0000250}.	Isopentenyl-diphosphate Delta-isomerase I, chloroplastic (EC 5.3.3.2) (Isopentenyl pyrophosphate isomerase I) (IPP isomerase I)	NP_001304059.1isopentenyl-diphosphate Delta-isomerase I
Vitvi10g00020	VIT_10s0116g00410	4	0.673739	0.799364	-0.114376	0.600435	1.05389	0.297873	1.36452	2.33579	0.995981	-0.772549	-0.546478	-0.525447	-0.606106	-1.60197	-1.60613	-1.5235	-0.767064	-0.057962	gibberellin 2-beta-dioxygenase 8	Catalyzes the 2-beta-hydroxylation of gibberellins (GA) precursors, rendering them unable to be converted to active GAs. Hydroxylates the C20-GA GA12 and GA53, but is not active on C19-GAs, like GA1, GA4, GA9 and GA20. {ECO:0000269|PubMed:12509528}.	Gibberellin 2-beta-dioxygenase 8 (EC 1.14.11.13) (GA 2-oxidase 8) (Gibberellin 2-beta-hydroxylase 8) (Gibberellin 2-oxidase 8)	XP_002268173.2 gibberellin 2-beta-dioxygenase 8
Vitvi13g00062	VIT_13s0067g01150	4	-0.55836	1.22456	-0.0150969	0.333984	0.41601	0.212812	0.850135	1.05607	0.876699	-0.429859	-0.514454	-0.921366	0.385554	-0.838298	-0.160678	-0.727196	-0.638573	-0.55194	gibberellin 2-beta-dioxygenase 1	Catalyzes the 2-beta-hydroxylation of several biologically active gibberellins, leading to the homeostatic regulation of their endogenous level. Catabolism of gibberellins (GAs) plays a central role in plant development. Converts GA9/GA20 to GA51/GA29 and GA4/GA1 to GA34/GA8. {ECO:0000269|PubMed:10200325, ECO:0000269|PubMed:18805991}.	Gibberellin 2-beta-dioxygenase 1 (EC 1.14.11.13) (GA 2-oxidase 1) (Gibberellin 2-beta-hydroxylase 1) (Gibberellin 2-oxidase 1)	XP_002272219.1 gibberellin 2-beta-dioxygenase 1
Vitvi07g00520	VIT_07s0005g02540	4	0.18447	0.664692	0.429529	0.302688	-0.0802348	-0.0715278	0.273656	0.676396	0.639276	-0.536505	-0.196127	-0.995945	0.394567	-1.00961	-0.0730381	-0.595016	0.100192	-0.107461	protoporphyrinogen oxidase 1, chloroplastic	Catalyzes the 6-electron oxidation of protoporphyrinogen-IX to form protoporphyrin-IX. {ECO:0000269|PubMed:8982084}.	Protoporphyrinogen oxidase 1, chloroplastic (PPO1) (EC 1.3.3.4)	XP_002273793.1 protoporphyrinogen oxidase 1, chloroplastic
Vitvi05g00372	VIT_05s0020g02130	4	0.180825	0.420543	0.157943	0.297494	0.323944	0.649709	0.206205	0.255807	0.479024	-0.527439	-0.706488	-0.832205	-0.212682	0.0364692	-0.519023	-0.1941	-0.187246	0.17122	probable 1-deoxy-D-xylulose-5-phosphate synthase, chloroplastic	Catalyzes the acyloin condensation reaction between C atoms 2 and 3 of pyruvate and glyceraldehyde 3-phosphate to yield 1-deoxy-D-xylulose-5-phosphate (DXP). Is a limiting enzyme for plastidic isoprenoid biosynthesis and essential for chloroplast development. {ECO:0000269|PubMed:10982425, ECO:0000269|PubMed:11264287, ECO:0000269|PubMed:8653115}.	1-deoxy-D-xylulose-5-phosphate synthase, chloroplastic (1-deoxyxylulose-5-phosphate synthase) (DXP synthase) (DXPS) (EC 2.2.1.7) (Protein CLOROPLASTOS ALTERADOS 1)	XP_002277919.1 probable 1-deoxy-D-xylulose-5-phosphate synthase, chloroplastic
Vitvi19g00929	VIT_19s0015g01900	2	-0.00414205	0.121483	-0.792257	-1.05359	-0.335536	0.44976	-1.30508	-0.256263	-1.11303	1.0096	1.61681	1.03467	0.301932	-0.226152	0.891473	-0.386402	-0.202466	0.249191	putative 4-hydroxy-4-methyl-2-oxoglutarate aldolase 3	Catalyzes the aldol cleavage of 4-hydroxy-4-methyl-2-oxoglutarate (HMG) into 2 molecules of pyruvate. Also contains a secondary oxaloacetate (OAA) decarboxylase activity due to the common pyruvate enolate transition state formed following C-C bond cleavage in the retro-aldol and decarboxylation reactions (By similarity). {ECO:0000250}.	Putative 4-hydroxy-4-methyl-2-oxoglutarate aldolase 3 (HMG aldolase 3) (EC 4.1.3.17) (Oxaloacetate decarboxylase) (OAA decarboxylase) (EC 4.1.1.112) (Regulator of ribonuclease activity homolog 3) (RraA-like protein 3)	XP_002265968.1 putative 4-hydroxy-4-methyl-2-oxoglutarate aldolase 3
Vitvi01g01774	VIT_01s0150g00150	1	-0.215519	0.360829	0.0634519	-0.0225506	0.0554161	0.62143	0.0363768	0.341819	-0.743702	1.08155	-0.0296142	0.455957	0.0130289	0.0649112	-0.486931	-1.00753	-0.428782	-0.160149	glycine--tRNA ligase, mitochondrial 1	Catalyzes the ATP-dependent ligation of glycine to the 3'-end of its cognate tRNA, via the formation of an aminoacyl-adenylate intermediate (Gly-AMP). Also produces diadenosine tetraphosphate (Ap4A), a universal pleiotropic signaling molecule needed for cell regulation pathways, by direct condensation of 2 ATPs. Thereby, may play a special role in Ap4A homeostasis. {ECO:0000250|UniProtKB:P41250}.	Glycine--tRNA ligase, mitochondrial 1 (EC 6.1.1.14) (Diadenosine tetraphosphate synthetase) (Ap4A synthetase) (EC 2.7.7.-) (Glycyl-tRNA synthetase 1) (GlyRS-1)	XP_002267943.1 glycine--tRNA ligase, mitochondrial 1
Vitvi08g02460	VIT_00s1231g00010	2	-0.269752	0.50933	-0.690462	-0.402265	-1.48672	-1.15713	1.05056	-0.337585	-1.0492	1.4104	0.537284	0.245073	0.784122	0.370333	0.427893	-0.409393	0.45995	0.00755777	serine--tRNA ligase, chloroplastic/mitochondrial	Catalyzes the attachment of serine to tRNA(Ser). Is also able to aminoacylate tRNA(Sec) with serine, to form the misacylated tRNA L-seryl-tRNA(Sec), which will be further converted into selenocysteinyl-tRNA(Sec) (By similarity). {ECO:0000250|UniProtKB:P0A8L1}.	Serine--tRNA ligase, chloroplastic/mitochondrial (EC 6.1.1.11) (AtSRS) (Protein OVULE ABORTION 7) (Seryl-tRNA synthetase) (SerRS) (Seryl-tRNA(Ser/Sec) synthetase)	XP_002269287.2 serine--tRNA ligase, chloroplastic/mitochondrial
Vitvi10g01779	VIT_10s0003g00480	3	1.53921	0.384435	0.143383	1.67827	0.535903	0.137197	-1.34354	-1.29364	-3.20245	-0.143477	-0.0509263	0.130929	-0.514995	0.422192	-0.316317	0.246861	1.13247	0.514483	trans-resveratrol di-O-methyltransferase	Catalyzes the biosynthesis of pterostilbene from resveratrol. Pterostilbene has both antifungal and pharmacological properties. Also has activity toward resveratrol monomethyl ether (RME). {ECO:0000269|PubMed:18799660}.	Trans-resveratrol di-O-methyltransferase (EC 2.1.1.240) (Resveratrol O-methyltransferase) (ROMT) (VvROMT)	XP_002278092.1 trans-resveratrol di-O-methyltransferase
Vitvi18g02126	VIT_18s0041g01810	5	-0.221694	0.0857844	-0.354152	0.634646	0.282672	-0.285586	0.719979	1.16228	0.332898	-1.16284	-0.659737	-1.19142	0.791887	-0.110418	-1.00628	0.406701	0.525917	0.0493736	beta-amyrin 28-oxidase	Catalyzes the carboxylation of beta-amyrin at the C-28 position to form oleanolic acid. Catalyzes the carboxylation of alpha-amyrin and lupeol at the C-28 position to form ursolic acid and betulinic acid respectively. May be involved in saponin biosynthesis in fruit skin. {ECO:0000269|PubMed:22039103}.	Beta-amyrin 28-monooxygenase (EC 1.14.14.126) (Beta-amyrin 28-oxidase) (Cytochrome P450 716A15) (VvCYP716A15)	XP_002279472.1 beta-amyrin 28-oxidase
Vitvi10g00047	VIT_10s0116g00860	2	-0.0506342	-0.0603793	-0.0432004	-0.453431	-0.585065	-0.372089	-0.866472	-1.06692	-1.12199	0.59553	0.503912	0.681038	0.39181	0.170693	0.769629	0.407327	0.371156	0.729084	CDP-diacylglycerol--glycerol-3-phosphate 3-phosphatidyltransferase 1, chloroplastic	Catalyzes the committed step to the synthesis of the acidic phospholipids. Transfers specifically a phosphatidyl group from CDP-diacylglycerol to glycerol-3-phosphate to form phosphatidylglycerophosphate. Cannot catalyze the phosphatidyl group transfer to inositol, serine, choline or phosphatidylglycerol. Possesses high activity with CDP-dipalmitoylglycerol and low activity with CDP-dioleoylglyce…	CDP-diacylglycerol--glycerol-3-phosphate 3-phosphatidyltransferase 1, chloroplastic (EC 2.7.8.5) (Phosphatidylglycerophosphate synthase 1) (PGP synthase 1)	XP_002264460.2 CDP-diacylglycerol--glycerol-3-phosphate 3-phosphatidyltransferase 1, chloroplastic
Vitvi17g00938	VIT_17s0000g09490	4	0.765385	0.996655	0.561554	1.22685	0.823366	1.14997	0.752922	1.21233	0.757322	-0.88919	-0.162809	-1.16847	1.40517	-1.24935	-1.90348	-2.43981	-0.734219	-1.10419	quinolinate synthase, chloroplastic	Catalyzes the condensation of iminoaspartate with dihydroxyacetone phosphate to form quinolinate. Can complement nadA-deficient E.coli mutant. Essential for the de novo synthesis of NAD. Participates also in cysteine desulfurization mediated by NFS2. Can activate the cysteine desulfurase activity of NFS2 in vitro. {ECO:0000269|PubMed:16698895, ECO:0000269|PubMed:17452319, ECO:0000269|PubMed:18978…	Quinolinate synthase, chloroplastic (EC 2.5.1.72) (Protein ONSET OF LEAF DEATH 5) (Protein SULFUR E 3)	XP_002276849.2 quinolinate synthase, chloroplastic
Vitvi07g00824	VIT_07s0005g05780	3	0.781786	0.817787	0.775429	1.36664	1.35834	1.22097	-0.914674	0.228437	0.0524547	-0.261112	-0.977313	-0.272933	-0.948942	-0.0537181	-1.01607	-0.816617	-0.585923	-0.754531	pantoate--beta-alanine ligase	Catalyzes the condensation of pantoate with beta-alanine to form pantothenate. Essential for panthotenate biosynthesis. {ECO:0000269|PubMed:17040917, ECO:0000269|PubMed:17932772}.	Pantoate--beta-alanine ligase (EC 6.3.2.1) (Pantoate-activating enzyme) (Pantothenate synthetase)	XP_002266330.2 pantoate--beta-alanine ligase
Vitvi04g02147	VIT_04s0023g03170	4	0.176721	0.141661	-0.131717	0.415424	0.250699	0.383866	0.744255	1.06644	0.828631	-1.09108	-0.668764	-1.50752	0.161117	-0.38814	-0.458781	-0.148333	0.140153	0.0853606	GDP-mannose 4,6 dehydratase 1	Catalyzes the conversion of GDP-D-mannose to GDP-4-dehydro-6-deoxy-D-mannose. {ECO:0000269|PubMed:12805618}.	GDP-mannose 4,6 dehydratase 1 (EC 4.2.1.47) (GDP-D-mannose dehydratase 1) (GMD 1)	XP_002269841.1 GDP-mannose 4,6 dehydratase 1
Vitvi04g01424	VIT_04s0023g03040	4	0.644842	0.686379	0.579027	0.71269	0.903576	1.01111	1.09762	1.16004	1.21641	-1.40293	-0.840977	-1.62409	-0.2325	-0.429042	-1.16074	-0.862804	-0.60393	-0.854699	lactoylglutathione lyase	Catalyzes the conversion of hemimercaptal, formed from methylglyoxal and glutathione, to S-lactoylglutathione. {ECO:0000250|UniProtKB:Q04760}.	Lactoylglutathione lyase GLX1 (EC 4.4.1.5) (Glyoxalase I) (AtGLX1) (GlyI)	XP_003631871.2 lactoylglutathione lyase
Vitvi14g00424	VIT_14s0030g01740	4	-0.0431772	-0.0646087	-0.142165	0.08123	-0.160294	0.209733	1.2144	0.928706	1.09842	-0.40263	-0.381778	-0.681771	-0.85521	-0.315823	-0.484484	0.140075	-0.0728116	-0.0678087	zeta-carotene desaturase, chloroplastic/chromoplastic	Catalyzes the conversion of zeta-carotene to lycopene via the intermediary of neurosporene. It carries out two consecutive desaturations (introduction of double bonds) at positions C-7 and C-7'.	Zeta-carotene desaturase, chloroplastic/chromoplastic (EC 1.3.5.6) (9,9'-di-cis-zeta-carotene desaturase) (Carotene 7,8-desaturase)	XP_002277348.2 zeta-carotene desaturase, chloroplastic/chromoplastic
Vitvi02g01182	VIT_02s0033g01380	3	1.05192	1.18208	0.837378	1.14285	0.871758	0.816114	-1.14873	0.0734016	-1.1913	-1.12159	-0.603102	-1.22244	0.572837	-0.419196	-1.27601	-0.186641	0.271627	0.349039	ubiquinol oxidase 2, mitochondrial	Catalyzes the cyanide-resistant oxidation of ubiquinol and the reduction of molecular oxygen to water, but does not translocate protons and consequently is not linked to oxidative phosphorylation. May increase respiration when the cytochrome respiratory pathway is restricted, or in response to low temperatures (By similarity). {ECO:0000250}.	Ubiquinol oxidase 2, mitochondrial (EC 1.10.3.11) (Alternative oxidase 2)	XP_002262982.1 ubiquinol oxidase 2, mitochondrial
Vitvi05g01467	VIT_05s0102g00090	3	0.761724	0.878229	0.762834	1.42542	1.36509	1.05937	0.298515	0.418492	0.326819	-0.954155	-0.822341	-1.29729	-0.165904	-0.868546	-1.61691	-0.611194	-0.476508	-0.483639	biotin synthase	Catalyzes the decarboxylative condensation of pimeloyl-[acyl-carrier protein] and L-alanine to produce 8-amino-7-oxononanoate (AON), [acyl-carrier protein], and carbon dioxide (PubMed:16299174, PubMed:21730067). Required for the biosynthesis of D-biotin that prevents light-mediated cell death and modulates defense gene expression, probably by avoiding hydrogen peroxide H(2)O(2) accumulation (PubM…	8-amino-7-oxononanoate synthase (AONS) (EC 2.3.1.47) (7-keto-8-amino-pelargonic acid synthase) (7-KAP synthase) (KAPA synthase) (8-amino-7-ketopelargonate synthase) (Biotin synthase 4) (Biotin synthase F) (AtbioF)	XP_002263125.1 biotin synthase
Vitvi18g01238	VIT_18s0001g15550	4	0.0387	1.13439	-0.927663	-0.927663	-0.927663	-0.927663	0.0367857	2.27596	1.86005	-0.927663	0.124246	0.14241	-0.927501	-0.9228	0.0754795	0.288276	0.482276	0.0300382	Serine carboxypeptidase-like	Catalyzes the formation of 1,2-bis-O-sinapoyl beta-D-glucoside and an unidentified compound 1. {ECO:0000269|PubMed:17600138}.	Serine carboxypeptidase-like 9 (Sinapoylglucose--sinapoylglucose O-sinapoyltransferase) (SST) (EC 2.3.1.103) (Sinapoylglucose--sinapoylglucose acyltransferase)	XP_002278193.1 serine carboxypeptidase-like 42 isoform X1
Vitvi03g00692	VIT_03s0091g01240	4	0.525992	0.752203	0.819212	1.36966	0.900141	0.807155	1.15765	1.38731	1.30562	-1.38086	-1.26773	-1.80365	-0.355956	-0.882524	-0.23503	-1.2658	-1.42309	-0.410307	serine carboxypeptidase-like 13	Catalyzes the formation of 1,2-bis-O-sinapoyl beta-D-glucoside. {ECO:0000269|PubMed:17600138}.	Serine carboxypeptidase-like 13 (Sinapoylglucose--sinapoylglucose O-sinapoyltransferase) (EC 2.3.1.103) (Sinapoylglucose--sinapoylglucose acyltransferase)	XP_010647903.1 serine carboxypeptidase-like 13
Vitvi04g00252	VIT_04s0008g02860	3	0.904607	0.222559	0.559941	0.934083	1.03101	0.887278	-0.51639	-0.117637	0.258658	-0.540435	-0.849173	-0.069635	-0.383873	-0.376984	-0.155599	-0.312204	-0.430836	-1.04537	gamma-glutamylcyclotransferase 2-1	Catalyzes the formation of 5-oxoproline from gamma-glutamyl dipeptides and plays a significant role in glutathione (GSH) homeostasis. Converts both GSH and gamma-glutamyl-L-alanine to 5-oxoproline in vitro. Plays a role in detoxification of heavy metals and metalloids by recycling glutamate and maintaining GSH homeostasis. {ECO:0000269|PubMed:24214398}.	Gamma-glutamylcyclotransferase 2-1 (AtGGCT2;1) (EC 4.3.2.9) (Gamma-glutamyl cyclotransferase 2;1)	XP_002283203.1 gamma-glutamylcyclotransferase 2-1
Vitvi05g00560	VIT_05s0020g04080	2	-0.310166	-0.297479	-0.24276	-0.458398	-0.494961	-0.247657	-0.574195	-0.572322	-0.475632	0.462706	0.180974	0.728958	-0.225605	0.869119	0.985376	0.431766	0.0941698	0.146105	1,2-dihydroxy-3-keto-5-methylthiopentene dioxygenase 2	Catalyzes the formation of formate and 2-keto-4-methylthiobutyrate (KMTB) from 1,2-dihydroxy-3-keto-5-methylthiopentene (DHK-MTPene). {ECO:0000255|HAMAP-Rule:MF_03154}.	1,2-dihydroxy-3-keto-5-methylthiopentene dioxygenase 2 (EC 1.13.11.54) (Acireductone dioxygenase (Fe(2+)-requiring) 2) (ARD 2) (Fe-ARD 2)	XP_010649963.1 1,2-dihydroxy-3-keto-5-methylthiopentene dioxygenase 2
Vitvi05g00242	VIT_05s0020g00670	4	0.352335	0.321257	0.262207	0.249366	0.226585	0.310601	0.382048	0.557193	0.540029	-0.788268	-0.769761	-0.967491	-0.254068	-0.341773	-0.448682	0.152507	0.179896	0.0360194	S-adenosylmethionine synthase 2	Catalyzes the formation of S-adenosylmethionine from methionine and ATP. The reaction comprises two steps that are both catalyzed by the same enzyme: formation of S-adenosylmethionine (AdoMet) and triphosphate, and subsequent hydrolysis of the triphosphate. {ECO:0000269|PubMed:16365035}.	S-adenosylmethionine synthase 2 (AdoMet synthase 2) (EC 2.5.1.6) (Methionine adenosyltransferase 2) (MAT 2)	XP_002266358.1 S-adenosylmethionine synthase 2
Vitvi07g02247	VIT_07s0005g02230	4	0.552744	0.601635	0.101975	0.857909	1.12805	0.740511	1.27663	1.80862	1.49255	-1.76989	-0.993416	-1.24827	-0.70064	-1.56915	-0.765064	-0.482254	-0.598966	-0.432981	S-adenosylmethionine synthase 5	Catalyzes the formation of S-adenosylmethionine from methionine and ATP. The reaction comprises two steps that are both catalyzed by the same enzyme: formation of S-adenosylmethionine (AdoMet) and triphosphate, and subsequent hydrolysis of the triphosphate. {ECO:0000250|UniProtKB:Q96551}.	S-adenosylmethionine synthase 5 (AdoMet synthase 5) (EC 2.5.1.6) (Methionine adenosyltransferase 5) (MAT 5)	XP_002280106.1 S-adenosylmethionine synthase 5
Vitvi19g00538	VIT_19s0090g00920	2	0.664206	0.206609	0.259661	-0.437007	-0.0951981	-0.274902	0.124644	-0.543539	-1.37252	0.395404	1.16225	0.900528	0.261105	-0.184135	0.640992	-1.24545	-0.367562	-0.0950868	1,4-alpha-glucan-branching enzyme 3, chloroplastic/amyloplastic	Catalyzes the formation of the alpha-1,6-glucosidic linkages in starch by scission of a 1,4-alpha-linked oligosaccharide from growing alpha-1,4-glucan chains and the subsequent attachment of the oligosaccharide to the alpha-1,6 position. Essential during embryogenesis. {ECO:0000269|PubMed:17028209, ECO:0000269|PubMed:20377688}.	1,4-alpha-glucan-branching enzyme 3, chloroplastic/amyloplastic (AtSBE III) (EC 2.4.1.18) (Branching enzyme 1) (AtBE1) (Protein EMBRYO DEFECTIVE 2729) (Starch-branching enzyme 3)	XP_003634715.1 1,4-alpha-glucan-branching enzyme 3, chloroplastic/amyloplastic
Vitvi08g00903	VIT_08s0040g00390	4	-0.00728965	-0.0215599	0.399527	0.368305	0.272648	0.141426	0.729183	0.585498	0.522467	-0.671662	-0.469324	-0.795921	-0.48711	-0.402317	-0.0244531	-0.0875334	0.226185	-0.27807	magnesium-protoporphyrin IX monomethyl ester [oxidative] cyclase, chloroplastic	Catalyzes the formation of the isocyclic ring in chlorophyll biosynthesis. Mediates the cyclase reaction, which results in the formation of divinylprotochlorophyllide (Pchlide) characteristic of all chlorophylls from magnesium-protoporphyrin IX 13-monomethyl ester (MgPMME). {ECO:0000269|PubMed:14673103, ECO:0000269|PubMed:18682427}.	Magnesium-protoporphyrin IX monomethyl ester [oxidative] cyclase, chloroplastic (Mg-protoporphyrin IX monomethyl ester oxidative cyclase) (EC 1.14.13.81) (Copper response defect 1 protein) (Dicarboxylate diiron protein) (AtZIP) (MPE-cyclase)	XP_002283892.1 magnesium-protoporphyrin IX monomethyl ester [oxidative] cyclase, chloroplastic
Vitvi07g01750	VIT_07s0031g00680	4	-0.570242	0.156364	-0.2571	-0.35425	0.168346	0.475532	0.816193	0.319644	0.842137	-0.477005	-0.722291	-0.684039	0.369243	-0.28398	0.55191	-0.255536	-0.00165917	-0.0932653	red chlorophyll catabolite reductase	Catalyzes the key reaction of chlorophyll catabolism, porphyrin macrocycle cleavage of pheophorbide a (pheide a) to a primary fluorescent catabolite (pFCC). Works in a two-step reaction with pheophorbide a oxygenase (PaO) by reducing the C20/C1 double bond of the intermediate, RCC. Belongs to the chlorophyll catabolic enzymes (CCEs). {ECO:0000269|PubMed:10743659}.	Red chlorophyll catabolite reductase, chloroplastic (AtRCCR) (RCC reductase) (EC 1.3.7.12) (Accelerated cell death protein 2)	XP_002277744.1 red chlorophyll catabolite reductase
Vitvi17g00710	VIT_17s0000g07310	4	0.0490261	0.251876	-0.08875	0.354492	0.617438	0.368964	0.271342	0.550801	0.313573	-1.32891	-0.555385	-0.0492047	-0.0763787	-0.0713257	-0.221989	-0.350641	-0.273837	0.238905	phosphoserine phosphatase, chloroplastic	Catalyzes the last step in the plastidial phosphorylated pathway of serine biosynthesis (PPSB). The reaction mechanism proceeds via the formation of a phosphoryl-enzyme intermediates. Required for embryo, pollen and root development. May be required preferentially for serine biosynthesis in non-photosynthetic tissues. {ECO:0000269|PubMed:10196182, ECO:0000269|PubMed:23771893}.	Phosphoserine phosphatase, chloroplastic (PSP) (PSPase) (EC 3.1.3.3) (O-phosphoserine phosphohydrolase)	XP_010663241.1 phosphoserine phosphatase, chloroplastic
Vitvi03g00185	VIT_03s0038g02920	4	0.759938	0.894383	-0.305608	1.8929	0.678788	0.269986	0.948379	1.01516	0.845059	-0.365683	-1.12768	-2.14816	0.390483	-1.14558	-0.604145	-0.937475	-0.820405	-0.240337	24-methylenesterol C-methyltransferase 2	Catalyzes the methyl transfer from S-adenosyl-methionine to the methylene group of 24-methylene lophenol to form 24-ethylidene lophenol.	24-methylenesterol C-methyltransferase 2 (24-sterol C-methyltransferase 2) (Sterol-C-methyltransferase 2) (EC 2.1.1.143) (Protein COTYLEDON VASCULAR PATTERN 1)	XP_002280693.1 24-methylenesterol C-methyltransferase 2
Vitvi18g00163	VIT_18s0001g00810	4	0.0580532	0.276932	0.111865	0.652705	0.363162	0.405648	1.17972	0.886304	0.901953	-0.981389	-0.705231	-1.33528	-0.096914	-1.01984	-0.531022	-0.0151196	-0.0440156	-0.107534	24-methylenesterol C-methyltransferase 2	Catalyzes the methyl transfer from S-adenosyl-methionine to the methylene group of 24-methylene lophenol to form 24-ethylidene lophenol.	24-methylenesterol C-methyltransferase 2 (24-sterol C-methyltransferase 2) (Sterol-C-methyltransferase 2) (EC 2.1.1.143) (Protein COTYLEDON VASCULAR PATTERN 1)	XP_002285903.1 24-methylenesterol C-methyltransferase 2
Vitvi18g02762	VIT_18s0001g12890	3	2.17512	1.54616	1.11132	2.30637	1.9081	1.99349	0.195466	0.665548	0.403353	-1.36721	-1.36721	-1.36721	-1.36721	-1.36721	-1.36721	-1.36721	-1.36721	-1.36721	jasmonate O-methyltransferase	Catalyzes the methylation of jasmonate into methyljasmonate, a plant volatile that acts as an important cellular regulator mediating diverse developmental processes and defense responses. {ECO:0000269|PubMed:11287667}.	Jasmonate O-methyltransferase (EC 2.1.1.141) (S-adenosyl-L-methionine:jasmonic acid carboxyl methyltransferase)	XP_010664714.1 jasmonate O-methyltransferase isoform X2
Vitvi18g02763	VIT_18s0001g12900	3	0.212376	1.93641	1.77659	1.74833	-0.133909	1.1926	-0.731196	0.286673	-0.709743	-0.731196	-0.731196	-0.731196	-0.731196	-0.731196	-0.731196	-0.702677	-0.731196	0.2429	jasmonate O-methyltransferase	Catalyzes the methylation of jasmonate into methyljasmonate, a plant volatile that acts as an important cellular regulator mediating diverse developmental processes and defense responses. {ECO:0000269|PubMed:11287667}.	Jasmonate O-methyltransferase (EC 2.1.1.141) (S-adenosyl-L-methionine:jasmonic acid carboxyl methyltransferase)	XP_002281579.1 jasmonate O-methyltransferase
Vitvi19g00574	VIT_19s0090g01250	2	0.0402276	-0.482638	-0.000907538	-0.686598	0.0651775	-0.689623	-0.934902	-0.881576	-1.71282	1.39473	1.28171	1.23469	0.0877688	0.9434	0.900277	-0.0260818	-0.367115	-0.16572	indole-3-acetate O-methyltransferase 1	Catalyzes the methylation of the free carboxyl end of the plant hormone indole-3-acetic acid (IAA). Converts IAA to IAA methyl ester (MeIAA). Regulates IAA activities by IAA methylation. Methylation of IAA plays an important role in regulating plant development and auxin homeostasis. Required for correct leaf pattern formation. MeIAA seems to be an inactive form of IAA. {ECO:0000269|PubMed:128972…	Indole-3-acetate O-methyltransferase 1 (EC 2.1.1.278) (IAA carboxylmethyltransferase 1) (S-adenosyl-L-methionine:(indol-3-yl) acetate carboxylmethyltransferase 1)	XP_002277167.1 indole-3-acetate O-methyltransferase 1
Vitvi06g00605	VIT_06s0004g06210	4	0.24347	-1.29812	-1.31653	0.377103	-1.31653	-1.31653	3.24638	1.90426	1.57627	0.497229	-0.241267	-0.215196	-1.31621	-1.30686	0.272232	-1.08492	1.67512	-0.379899	cytochrome P450 86A1	Catalyzes the omega-hydroxylation of various fatty acids (FA). Acts on saturated and unsaturated fatty acids with chain lengths from C12 to C18 but not on hexadecane. {ECO:0000269|PubMed:15709153, ECO:0000269|PubMed:17427946, ECO:0000269|PubMed:9500987}.	Cytochrome P450 86A1 (EC 1.14.14.80) (CYPLXXXVI) (P450-dependent fatty acid omega-hydroxylase) (Protein HYDROXYLASE OF ROOT SUBERIZED TISSUE)	XP_010650931.1 cytochrome P450 86A1
Vitvi15g01106	VIT_15s0046g02380	4	1.24913	0.247628	0.609375	1.15674	0.948302	0.929455	0.905183	-0.0143906	1.23987	-1.54079	-0.795731	-0.768074	0.447152	-2.80451	0.130365	-1.49947	-0.0940931	-0.346143	cytochrome P450 86A8	Catalyzes the omega-hydroxylation of various fatty acids (FA). Acts on saturated and unsaturated fatty acids with chain lengths from C12 to C18. May be involved in the biosynthesis of cutin in the epidermis which prevents post-genital organ fusions. Hydroxylated FAs may be important for trichome differentiation, establishment of apical dominance and senescence. {ECO:0000269|PubMed:11493698, ECO:0…	Cytochrome P450 86A8 (EC 1.14.14.1) (Protein LACERATA)	XP_002275115.1 cytochrome P450 86A8
Vitvi07g00291	VIT_07s0005g00070	4	0.333781	0.275591	0.1482	0.551093	0.46199	0.418563	0.379643	0.677295	0.497909	-0.541529	-0.196628	-0.788309	-0.0898898	-0.717218	-0.703858	-0.519853	-0.209835	0.0230555	bifunctional protein FolD 2	Catalyzes the oxidation of 5,10-methylenetetrahydrofolate to 5,10-methenyltetrahydrofolate and then the hydrolysis of 5,10-methenyltetrahydrofolate to 10-formyltetrahydrofolate. {ECO:0000250}.	Bifunctional protein FolD 2 (Tetrahydrofolate dehydrogenase/cyclohydrolase 2) [Includes: Methylenetetrahydrofolate dehydrogenase (EC 1.5.1.5); Methenyltetrahydrofolate cyclohydrolase (EC 3.5.4.9)]	XP_010652165.1 bifunctional protein FolD 2
Vitvi08g01276	VIT_08s0007g01300	4	-1.2943	-0.203979	1.45244	-0.122501	-1.2943	1.23078	2.76265	3.39147	3.19426	-1.2943	-1.2943	-1.2943	-1.29398	0.31724	-1.29291	-1.2658	-0.403886	-1.2943	glyoxal oxidase	Catalyzes the oxidation of aldehydes to the corresponding carboxylate by coupling the reaction to the reduction of dioxygen to hydrogen peroxide. Substrates include glyoxal and other aldehydes (By similarity). May be regulated by the transcription factor MYB80 during anther development and play a role in tapetum and pollen development (PubMed:21673079). {ECO:0000250|UniProtKB:Q01772, ECO:0000269|…	Aldehyde oxidase GLOX1 (EC 1.2.3.1) (Glyoxal oxidase 1)	XP_002274763.1 aldehyde oxidase GLOX
Vitvi11g00297	VIT_11s0016g03490	5	-0.487379	-0.166163	-0.842037	0.826844	0.339952	-0.0917948	-0.460321	-1.79378	-0.518075	0.297184	0.129603	-0.459843	0.85119	0.268467	0.4303	0.515591	0.532416	0.627848	aldehyde oxidase GLOX1	Catalyzes the oxidation of aldehydes to the corresponding carboxylate by coupling the reaction to the reduction of dioxygen to hydrogen peroxide. Substrates include glyoxal and other aldehydes (By similarity). May be regulated by the transcription factor MYB80 during anther development and play a role in tapetum and pollen development (PubMed:21673079). {ECO:0000250|UniProtKB:Q01772, ECO:0000269|…	Aldehyde oxidase GLOX1 (EC 1.2.3.1) (Glyoxal oxidase 1)	XP_010656292.1 aldehyde oxidase GLOX1
Vitvi17g00955	VIT_17s0000g09650	4	0.78914	0.711687	1.04949	1.04786	-0.0289494	0.855395	0.570177	0.884945	1.26408	-0.52599	0.030355	-1.12722	-1.27314	-0.239127	-2.85478	-0.240585	-0.8073	-0.106028	aldehyde oxidase GLOX	Catalyzes the oxidation of aldehydes to the corresponding carboxylate by coupling the reaction to the reduction of dioxygen to hydrogen peroxide. Substrates include glyoxal and other aldehydes (By similarity). May be regulated by the transcription factor MYB80 during anther development and play a role in tapetum and pollen development (PubMed:21673079). {ECO:0000250|UniProtKB:Q01772, ECO:0000269|…	Aldehyde oxidase GLOX1 (EC 1.2.3.1) (Glyoxal oxidase 1)	XP_010663077.1 aldehyde oxidase GLOX
Vitvi11g01371	VIT_11s0016g02110	4	0.217169	1.27361	1.38656	1.15213	1.07256	0.689855	2.0892	2.10315	2.11084	-2.52676	-2.51769	-1.46943	-1.52532	-0.901425	-0.521379	-0.288841	-1.76974	-0.574494	cytokinin dehydrogenase 3	Catalyzes the oxidation of cytokinins, a family of N(6)-substituted adenine derivatives that are plant hormones, where the substituent is an isopentenyl group. {ECO:0000269|PubMed:14555694}.	Cytokinin dehydrogenase 3 (EC 1.5.99.12) (Cytokinin oxidase 3) (AtCKX3) (CKO 3)	XP_002279519.1 cytokinin dehydrogenase 3
Vitvi10g02337	VIT_00s0480g00070	4	-0.764929	0.681012	0.206015	0.0488939	-0.0619266	0.206363	2.06384	2.3216	1.16379	-0.858519	-1.69956	-0.64752	-0.716668	-0.690429	-1.71617	-0.404129	0.047748	0.8206	polyphenol oxidase, chloroplastic	Catalyzes the oxidation of mono- and o-diphenols to o-diquinones. {ECO:0000269|PubMed:20039636}.	Polyphenol oxidase, chloroplastic (PPO) (EC 1.10.3.1) (Catechol oxidase)	XP_010647100.1 polyphenol oxidase, chloroplastic
Vitvi01g00716	VIT_01s0127g00490	3	0.683974	0.728325	0.355093	0.543936	0.40278	0.309369	0.114762	0.306479	0.0321741	-0.429119	-0.286943	-0.866587	-0.0127414	-0.935979	-0.531644	-0.340951	0.0716429	-0.144573	pantothenate kinase 1	Catalyzes the phosphorylation of pantothenate the first step in CoA biosynthesis. May play a role in the physiological regulation of the intracellular CoA concentration. Functionally redudant with PANK2. {ECO:0000269|PubMed:12860978, ECO:0000269|PubMed:16897480}.	Pantothenate kinase 1 (AtPANK1) (EC 2.7.1.33) (AtCoaA) (Pantothenic acid kinase 1)	XP_010651426.1 pantothenate kinase 1
Vitvi10g01477	VIT_10s0042g00090	1	0.304729	0.345746	-0.141392	0.36559	0.610948	0.650953	-0.218672	-0.147532	-0.462512	-0.466772	-0.777284	-0.49987	0.633643	-0.0236687	0.0237682	-0.124038	0.502743	-0.576378	protein-S-isoprenylcysteine O-methyltransferase A	Catalyzes the post-translational methylation of isoprenylated C-terminal cysteine residues, resulting in the modulation of the function of prenylated proteins. Involved in negative regulation of abscisic acid signaling. Carboxyl methylation is a reversible and potentially regulated step in the post-translational modification of prenylated proteins. {ECO:0000269|PubMed:11135111, ECO:0000269|PubMed…	Protein-S-isoprenylcysteine O-methyltransferase A (AtICMTA) (EC 2.1.1.100) (Isoprenylcysteine carboxylmethyltransferase A) (Prenylated protein carboxyl methyltransferase A) (Prenylcysteine carboxyl methyltransferase A) (AtPCM)	XP_002267246.1 protein-S-isoprenylcysteine O-methyltransferase A
Vitvi07g00531	VIT_07s0005g02640	2	-0.333591	0.101052	-0.414179	-0.356776	0.150705	-0.327299	-0.64356	-0.729992	-0.661118	0.44663	0.4947	0.247057	0.460291	0.424065	0.699016	0.0661181	0.178072	0.19881	L-cysteine desulfhydrase	Catalyzes the production of hydrogen sulfide (H2S) from cysteine. Is mainly responsible for the degradation of cysteine to generate H2S, a regulator of stomatal movement and closure. {ECO:0000269|PubMed:21986537, ECO:0000269|PubMed:23178483}.	L-cysteine desulfhydrase (EC 4.4.1.28) (AtL-CDes1) (L-CDes1) (AtLCD)	XP_002281415.1 L-cysteine desulfhydrase
Vitvi10g00466	VIT_00s0265g00030	4	-0.0749099	-0.455298	0.242086	-0.0286427	0.0376702	0.0398962	0.209988	1.01924	0.402329	-0.716366	-0.174685	-0.608595	0.380053	-0.429733	0.470688	-0.285468	0.247916	-0.276171	3-deoxy-manno-octulosonate cytidylyltransferase, mitochondrial	Catalyzes the production of the sugar nucleotide CMP-3-deoxy-D-manno-octulosonate (CMP-KDO). CTP is the preferred nucleotide donor, but it can partially be replaced with UTP. Activates KDO during the biosynthesis of rhamnogalacturonan II (RG-II), a structurally complex pectic polysaccharide of the primary cell wall. RG-II is essential for the cell wall integrity of rapidly growing tissues and pol…	3-deoxy-manno-octulosonate cytidylyltransferase, mitochondrial (EC 2.7.7.38) (CMP-2-keto-3-deoxyoctulosonic acid synthase) (AtCKS) (CMP-KDO synthase)	XP_002263680.1 3-deoxy-manno-octulosonate cytidylyltransferase, mitochondrial
Vitvi04g02011	VIT_04s0079g00680	4	0.889859	0.385258	0.362393	0.339057	0.416308	0.161855	1.24138	1.01712	0.326458	-0.963706	-1.36552	-0.362158	-0.784755	-0.434628	-0.572459	-0.219565	0.217794	-0.654687	phytoene synthase 2, chloroplastic	Catalyzes the reaction from prephytoene diphosphate to phytoene.	Phytoene synthase 2, chloroplastic (EC 2.5.1.32) (Fragment)	XP_002271575.1 phytoene synthase 2, chloroplastic
Vitvi17g00608	VIT_17s0000g06280	4	0.0278498	0.366519	0.543938	1.14051	0.382029	0.367072	0.888619	0.989117	1.16252	-1.02866	-0.727698	-1.17712	-0.213002	-0.76858	-0.736876	-0.317985	-0.61985	-0.278396	geranylgeranyl diphosphate reductase, chloroplastic	Catalyzes the reduction of geranylgeranyl diphosphate to phytyl diphosphate, providing phytol for both tocopherol and chlorophyll synthesis. {ECO:0000269|PubMed:9492312}.	Geranylgeranyl diphosphate reductase, chloroplastic (EC 1.3.1.83) (Geranylgeranyl reductase)	XP_002284906.1 geranylgeranyl diphosphate reductase, chloroplastic
Vitvi15g01089	VIT_15s0046g02170	3	1.51861	1.12123	0.957137	1.82679	1.68254	1.43511	0.428596	1.38001	0.188781	-1.20867	-1.37596	-1.33898	-1.48269	-1.80632	-1.59228	-0.445651	-0.89832	-0.389929	3-methyl-2-oxobutanoate hydroxymethyltransferase 1, mitochondrial	Catalyzes the reversible reaction in which hydroxymethyl group from 5,10-methylenetetrahydrofolate is transferred onto alpha-ketoisovalerate to form ketopantoate. {ECO:0000269|PubMed:14675432}.	3-methyl-2-oxobutanoate hydroxymethyltransferase 1, mitochondrial (EC 2.1.2.11) (Ketopantoate hydroxymethyltransferase 1)	XP_002276965.1 3-methyl-2-oxobutanoate hydroxymethyltransferase 1, mitochondrial
Vitvi19g00729	VIT_19s0015g01010	4	0.378421	0.539903	0.205552	1.09452	0.887592	0.102573	-0.642773	0.816111	0.063817	-0.541399	-0.423443	-0.46214	0.508987	-0.80732	-1.30805	-0.167416	-0.310994	0.066059	farnesyl diphosphate synthase	Catalyzes the sequential condensation of isopentenyl pyrophosphate with the allylic pyrophosphates, dimethylallyl pyrophosphate, and then with the resultant geranylpyrophosphate to the ultimate product farnesyl pyrophosphate.	Farnesyl pyrophosphate synthase 2 (FPP synthase 2) (FPS 2) (EC 2.5.1.10) ((2E,6E)-farnesyl diphosphate synthase 2) (Dimethylallyltranstransferase 2) (EC 2.5.1.1) (Farnesyl diphosphate synthase 2) (Geranyltranstransferase 2)	NP_001267864.1farnesyl diphosphate synthase
Vitvi09g01542	VIT_09s0002g02450	6	-0.0374796	-0.335872	0.0468466	0.371463	0.20504	0.544884	-0.467898	-1.40783	-2.19453	0.765774	-0.721469	0.391632	0.554004	0.422205	1.4169	0.0734399	-0.026493	0.399384	inorganic pyrophosphatase 2	Catalyzes the specific cleavage of pyrophosphate. {ECO:0000250}.	Inorganic pyrophosphatase 2 (AtPPsPase2) (PPi phosphatase 2) (Pyrophosphate-specific phosphatase 2) (EC 3.6.1.1)	XP_002280867.1 inorganic pyrophosphatase 2
Vitvi18g00612	VIT_18s0001g08550	4	0.590852	0.174015	0.0812325	0.385385	0.221259	0.037057	0.671249	0.845734	1.27723	-1.00637	-0.116395	-1.0239	-0.449209	-1.2354	-0.764821	-0.038861	0.170618	0.180325	squalene monooxygenase	Catalyzes the stereospecific oxidation of squalene to (S)-2,3-epoxysqualene, and is considered to be a rate-limiting enzyme in steroid biosynthesis. {ECO:0000250|UniProtKB:Q9SM02}.	Squalene epoxidase 6 (AtSQE6) (EC 1.14.14.17) (Squalene monooxygenase 1,2) (SE 1,2)	XP_002285493.1 squalene monooxygenase
Vitvi18g00043	VIT_18s0122g00610	4	-0.204213	-0.116897	0.300642	0.0101973	0.109455	-0.215261	0.576281	1.05051	0.133328	-0.149296	-0.983323	-0.542578	0.368047	0.0278781	-0.268811	-0.00857815	-0.101234	0.013854	3-hydroxy-3-methylglutaryl-coenzyme A reductase 1	Catalyzes the synthesis of mevalonate, the specific precursor of all isoprenoid compounds present in plants. {ECO:0000269|PubMed:14871314, ECO:0000269|PubMed:17917299, ECO:0000269|PubMed:19041104, ECO:0000269|PubMed:19363204}.	3-hydroxy-3-methylglutaryl-coenzyme A reductase 1 (AtHMGR1) (HMG-CoA reductase 1) (EC 1.1.1.34)	XP_002275827.1 3-hydroxy-3-methylglutaryl-coenzyme A reductase 1
Vitvi07g01439	VIT_00s0313g00040	4	-0.512683	0.0505305	-0.320602	-0.152064	0.206199	-0.160575	1.02991	0.972754	1.03283	-0.375226	-0.508294	-0.470147	0.0956874	-0.449763	-0.610998	-0.125678	0.0718197	0.2263	very-long-chain (3R)-3-hydroxyacyl-CoA dehydratase PASTICCINO 2	Catalyzes the third of the four reactions of the long-chain fatty acids elongation cycle. This endoplasmic reticulum-bound enzymatic process, allows the addition of two carbons to the chain of long- and very long-chain fatty acids/VLCFAs per cycle. This enzyme catalyzes the dehydration of the 3-hydroxyacyl-CoA intermediate into trans-2,3-enoyl-CoA, within each cycle of fatty acid elongation. Ther…	Very-long-chain (3R)-3-hydroxyacyl-CoA dehydratase PASTICCINO 2 (EC 4.2.1.134) (3-hydroxyacyl-CoA dehydratase PASTICCINO 2) (AtPAS2) (HACD) (HCD) (Protein PEPINO) (PEP) (Protein tyrosine phosphatase-like protein)	XP_002269096.1 very-long-chain (3R)-3-hydroxyacyl-CoA dehydratase PASTICCINO 2
Vitvi08g00135	VIT_08s0056g01570	4	0.215456	0.405573	0.242157	0.486401	0.504629	0.401698	0.805781	0.839558	0.904494	-0.822287	-0.603335	-1.204	-0.0552962	-0.803914	-0.913996	-0.332513	-0.0448175	-0.0255922	5-methyltetrahydropteroyltriglutamate--homocysteine methyltransferase	Catalyzes the transfer of a methyl group from 5-methyltetrahydrofolate to homocysteine resulting in methionine formation. {ECO:0000269|PubMed:15024005}.	5-methyltetrahydropteroyltriglutamate--homocysteine methyltransferase 1 (EC 2.1.1.14) (Cobalamin-independent methionine synthase 1) (AtMS1) (Vitamin-B12-independent methionine synthase 1)	XP_002276438.2 5-methyltetrahydropteroyltriglutamate--homocysteine methyltransferase
Vitvi04g02158	0	2	0.0946895	0.255985	0.187586	-0.339395	-0.457602	0.259619	-1.1993	-1.3244	-1.14766	0.850809	1.06395	1.06084	-1.00102	1.23421	1.15527	-0.12971	0.0984969	-0.662364	thiosulfate sulfurtransferase 18	Catalyzes the transfer of a sulfur ion from a donor to cyanide or to other thiol compounds. Substrate preference is thiosulfate > 3-mercaptopyruvate. {ECO:0000269|PubMed:12482606}.	Thiosulfate sulfurtransferase 18 (EC 2.8.1.1) (Sulfurtransferase 18) (AtStr18)	XP_002265164.1 thiosulfate sulfurtransferase 18
Vitvi03g00365	VIT_03s0063g02120	4	-0.134457	-0.0516674	-1.07851	-0.270077	-0.267102	0.82615	1.10005	0.859125	0.840661	-0.23811	-0.348154	-0.31079	-0.543078	-0.033804	-0.36707	0.123908	-0.25333	0.146257	probable NAD(P)H dehydrogenase (quinone) FQR1-like 1	Catalyzes the transfer of electrons from NADH and NADPH to reduce quinone to the hydroquinone state. {ECO:0000250|UniProtKB:Q9LSQ5}.	Probable NAD(P)H dehydrogenase (quinone) FQR1-like 1 (EC 1.6.5.2)	XP_002280986.1 probable NAD(P)H dehydrogenase (quinone) FQR1-like 2
Vitvi10g01734	VIT_00s0274g00080	4	0.296215	0.440321	0.334005	0.407094	0.341429	0.211771	0.334346	0.525142	0.498839	-0.504741	-0.339069	-0.465438	-0.79038	-0.796299	-0.52949	-0.000378932	0.186746	-0.15011	probable NAD(P)H dehydrogenase (quinone) FQR1-like 1	Catalyzes the transfer of electrons from NADH and NADPH to reduce quinone to the hydroquinone state. {ECO:0000250|UniProtKB:Q9LSQ5}.	Probable NAD(P)H dehydrogenase (quinone) FQR1-like 1 (EC 1.6.5.2)	XP_003635185.1 probable NAD(P)H dehydrogenase (quinone) FQR1-like 1
Vitvi15g01490	VIT_15s0048g00350	3	0.884496	1.02238	0.727158	0.99862	1.14094	1.15697	-0.0913743	0.261861	0.132129	-0.708394	-0.0184318	-0.898049	-0.475471	-1.22761	-1.85967	-0.416811	-0.451156	-0.177582	5-enolpyruvylshikimate-3-phosphate synthase	Catalyzes the transfer of the enolpyruvyl moiety of phosphoenolpyruvate (PEP) to the 5-hydroxyl of shikimate-3-phosphate (S3P) to produce enolpyruvyl shikimate-3-phosphate and inorganic phosphate. {ECO:0000250|UniProtKB:P0A6D3}.	3-phosphoshikimate 1-carboxyvinyltransferase, chloroplastic (EC 2.5.1.19) (5-enolpyruvylshikimate-3-phosphate synthase) (EPSP synthase)	NP_001268176.15-enolpyruvylshikimate-3-phosphate synthase
Vitvi06g00050	VIT_06s0004g00470	4	0.328307	0.275818	0.121382	0.583743	0.387382	0.492352	0.523032	0.785787	0.437876	-1.0305	-0.420184	-0.954097	0.216283	-0.475394	-0.519404	-0.592518	-0.0865991	-0.0732665	mitochondrial dicarboxylate/tricarboxylate transporter DTC	Catalyzes the transport of dicarboxylates, such as oxoglutarate, oxaloacetate, malate, and succinate, and of tricarboxylates, such as citrate, isocitrate, cis-aconitate, and trans-aconitate by a counter-exchange mechanism across the inner mitochondrial membrane. Substrate preference in reconstituted proteoliposomes is oxaloacetate > malonate > malate > maleate > succinate > oxoglutarate > citrate…	Mitochondrial dicarboxylate/tricarboxylate transporter DTC (Dicarboxylate/tricarboxylate carrier)	XP_002285722.1 mitochondrial dicarboxylate/tricarboxylate transporter DTC
Vitvi11g00809	VIT_11s0037g00920	4	-0.267811	-0.0894182	-0.0508377	0.0385615	0.0819036	0.0815001	0.539572	0.630829	0.735481	-0.610949	-0.457584	-0.574	-0.175267	-0.119543	-0.250289	0.142528	0.140581	0.204744	putative GDP-L-fucose synthase 2	Catalyzes the two-step NADP-dependent conversion of GDP-4-dehydro-6-deoxy-D-mannose to GDP-fucose, involving an epimerase and a reductase reaction. {ECO:0000269|PubMed:16650000}.	Putative GDP-L-fucose synthase 2 (EC 1.1.1.271) (GDP-4-keto-6-deoxy-D-mannose-3,5-epimerase-4-reductase 2) (AtGER2)	XP_002273903.1 putative GDP-L-fucose synthase 2
Vitvi11g01265	VIT_11s0052g01220	2	0.373178	0.117317	-0.244988	-0.836148	-0.59709	-1.32518	-0.0866212	-1.33248	-0.814469	0.702263	0.253422	0.292796	0.423951	0.372624	0.529481	0.632602	0.994504	0.544836	probable xyloglucan endotransglucosylase/hydrolase protein 23	Catalyzes xyloglucan endohydrolysis (XEH) and/or endotransglycosylation (XET). Cleaves and religates xyloglucan polymers, an essential constituent of the primary cell wall, and thereby participates in cell wall construction of growing tissues (By similarity). {ECO:0000250}.	Probable xyloglucan endotransglucosylase/hydrolase protein 23 (At-XTH23) (XTH-23) (EC 2.4.1.207)	XP_002270299.1 probable xyloglucan endotransglucosylase/hydrolase protein 23
Vitvi11g01268	VIT_11s0052g01250	4	0.898622	0.854451	0.877562	0.993283	1.02061	1.30911	1.02847	0.906363	0.972804	-1.41654	-1.39833	-1.09748	-1.50918	-0.9551	-0.633835	-0.403478	-0.652108	-0.795228	probable xyloglucan endotransglucosylase/hydrolase protein 23	Catalyzes xyloglucan endohydrolysis (XEH) and/or endotransglycosylation (XET). Cleaves and religates xyloglucan polymers, an essential constituent of the primary cell wall, and thereby participates in cell wall construction of growing tissues (By similarity). {ECO:0000250}.	Probable xyloglucan endotransglucosylase/hydrolase protein 23 (At-XTH23) (XTH-23) (EC 2.4.1.207)	XP_002274404.1 xyloglucan endotransglucosylase/hydrolase 2
Vitvi11g01674	VIT_11s0052g01180	5	-0.522743	-0.0957546	-0.328259	0.387594	0.0921177	0.344018	0.0371734	0.0969444	-0.0259808	-0.5271	-0.642702	-0.526657	-0.169742	0.100182	-0.102352	0.698617	0.630351	0.554293	probable xyloglucan endotransglucosylase/hydrolase protein 23	Catalyzes xyloglucan endohydrolysis (XEH) and/or endotransglycosylation (XET). Cleaves and religates xyloglucan polymers, an essential constituent of the primary cell wall, and thereby participates in cell wall construction of growing tissues (By similarity). {ECO:0000250}.	Probable xyloglucan endotransglucosylase/hydrolase protein 23 (At-XTH23) (XTH-23) (EC 2.4.1.207)	XP_010656826.1 probable xyloglucan endotransglucosylase/hydrolase protein 23
Vitvi11g01675	VIT_11s0052g01200	4	0.566232	0.67203	0.228297	1.25323	0.538828	1.26714	0.303604	0.443249	1.11902	-1.6436	-0.936974	-2.44113	0.134082	-0.955087	-0.480974	-0.591466	0.251101	0.27242	probable xyloglucan endotransglucosylase/hydrolase protein 23	Catalyzes xyloglucan endohydrolysis (XEH) and/or endotransglycosylation (XET). Cleaves and religates xyloglucan polymers, an essential constituent of the primary cell wall, and thereby participates in cell wall construction of growing tissues (By similarity). {ECO:0000250}.	Probable xyloglucan endotransglucosylase/hydrolase protein 23 (At-XTH23) (XTH-23) (EC 2.4.1.207)	XP_002273742.2 probable xyloglucan endotransglucosylase/hydrolase protein 23
Vitvi11g01676	VIT_11s0052g01260	4	0.244684	0.289898	-0.72582	0.481822	0.333448	0.472675	0.313478	1.05258	0.735719	-1.88109	0.266672	-1.99116	1.21597	-1.10966	-0.503728	-0.190064	0.619391	0.375183	probable xyloglucan endotransglucosylase/hydrolase protein 23	Catalyzes xyloglucan endohydrolysis (XEH) and/or endotransglycosylation (XET). Cleaves and religates xyloglucan polymers, an essential constituent of the primary cell wall, and thereby participates in cell wall construction of growing tissues (By similarity). {ECO:0000250}.	Probable xyloglucan endotransglucosylase/hydrolase protein 23 (At-XTH23) (XTH-23) (EC 2.4.1.207)	XP_002274552.1 probable xyloglucan endotransglucosylase/hydrolase protein 23
Vitvi11g01677	VIT_11s0052g01270	5	-0.363006	-0.336686	-0.73225	-0.278013	-0.346021	-0.0244426	-0.147053	-0.0481955	0.0862106	0.0465581	-0.194105	0.145616	-0.246496	0.531309	0.235385	0.713755	0.610063	0.347372	probable xyloglucan endotransglucosylase/hydrolase protein 23	Catalyzes xyloglucan endohydrolysis (XEH) and/or endotransglycosylation (XET). Cleaves and religates xyloglucan polymers, an essential constituent of the primary cell wall, and thereby participates in cell wall construction of growing tissues (By similarity). {ECO:0000250}.	Probable xyloglucan endotransglucosylase/hydrolase protein 23 (At-XTH23) (XTH-23) (EC 2.4.1.207)	XP_002274601.1 probable xyloglucan endotransglucosylase/hydrolase protein 23
Vitvi11g01678	VIT_11s0052g01280	6	-0.302327	-0.123301	-0.0568341	0.249052	0.190226	0.488763	-0.266725	-0.210197	-0.103716	-0.152108	-0.371115	-0.636152	0.352136	-0.391082	-0.616074	0.308375	0.841925	0.799156	probable xyloglucan endotransglucosylase/hydrolase protein 23	Catalyzes xyloglucan endohydrolysis (XEH) and/or endotransglycosylation (XET). Cleaves and religates xyloglucan polymers, an essential constituent of the primary cell wall, and thereby participates in cell wall construction of growing tissues (By similarity). {ECO:0000250}.	Probable xyloglucan endotransglucosylase/hydrolase protein 23 (At-XTH23) (XTH-23) (EC 2.4.1.207)	XP_002274858.1 xyloglucan endotransglucosylase/hydrolase protein 22
Vitvi11g01682	VIT_11s0052g01320	1	0.277002	0.174407	0.98507	1.75156	0.7312	1.22953	-0.691441	-0.641792	-1.08561	-0.183493	0.816324	-2.13287	1.06605	0.378197	-0.662958	-2.02498	-0.491834	0.505634	probable xyloglucan endotransglucosylase/hydrolase protein 23	Catalyzes xyloglucan endohydrolysis (XEH) and/or endotransglycosylation (XET). Cleaves and religates xyloglucan polymers, an essential constituent of the primary cell wall, and thereby participates in cell wall construction of growing tissues (By similarity). {ECO:0000250}.	Probable xyloglucan endotransglucosylase/hydrolase protein 23 (At-XTH23) (XTH-23) (EC 2.4.1.207)	XP_002270416.1 probable xyloglucan endotransglucosylase/hydrolase protein 23
Vitvi11g01683	VIT_11s0052g01330	3	0.54467	0.485446	0.523279	0.916351	0.790502	0.664257	0.279485	0.505089	0.354439	-1.49559	-0.694247	-1.1294	-0.374334	-0.375757	-1.26705	-0.0495296	-0.0456627	0.36806	probable xyloglucan endotransglucosylase/hydrolase protein 23	Catalyzes xyloglucan endohydrolysis (XEH) and/or endotransglycosylation (XET). Cleaves and religates xyloglucan polymers, an essential constituent of the primary cell wall, and thereby participates in cell wall construction of growing tissues (By similarity). {ECO:0000250}.	Probable xyloglucan endotransglucosylase/hydrolase protein 23 (At-XTH23) (XTH-23) (EC 2.4.1.207)	XP_002270182.2 probable xyloglucan endotransglucosylase/hydrolase protein 23
Vitvi11g01684	VIT_11s0052g01340	4	1.1409	0.478007	0.543991	1.7219	0.612934	0.887658	0.160489	-0.062489	0.65443	-1.29532	-0.550595	-0.870223	-0.350289	-0.755977	-0.633809	0.0620453	-1.33082	-0.412818	probable xyloglucan endotransglucosylase/hydrolase protein 23	Catalyzes xyloglucan endohydrolysis (XEH) and/or endotransglycosylation (XET). Cleaves and religates xyloglucan polymers, an essential constituent of the primary cell wall, and thereby participates in cell wall construction of growing tissues (By similarity). {ECO:0000250}.	Probable xyloglucan endotransglucosylase/hydrolase protein 23 (At-XTH23) (XTH-23) (EC 2.4.1.207)	XP_002274601.1 probable xyloglucan endotransglucosylase/hydrolase protein 23
Vitvi01g00784	VIT_01s0026g00200	4	1.05076	0.427627	0.41129	0.293223	0.136039	-0.265423	1.29211	0.877689	1.0685	-1.67862	-1.42184	-0.817787	-0.488325	0.357986	-0.897273	0.119506	0.088017	-0.553473	probable xyloglucan endotransglucosylase/hydrolase protein 33	Catalyzes xyloglucan endohydrolysis (XEH) and/or endotransglycosylation (XET). Cleaves and religates xyloglucan polymers, an essential constituent of the primary cell wall, and thereby participates in cell wall construction of growing tissues (By similarity). {ECO:0000250|UniProtKB:Q38857}.	Probable xyloglucan endotransglucosylase/hydrolase protein 33 (At-XTH33) (XTH-33) (EC 2.4.1.207)	XP_002263411.1 probable xyloglucan endotransglucosylase/hydrolase protein 33
Vitvi10g00026	VIT_10s0116g00520	4	-0.179111	-1.12202	0.381167	1.04326	0.447371	1.35861	2.40795	2.88976	2.11525	-1.14943	-1.14943	-1.14943	-1.14943	-1.14943	-1.14943	-1.12091	-1.14943	-0.175333	probable xyloglucan endotransglucosylase/hydrolase protein 8	Catalyzes xyloglucan endohydrolysis (XEH) and/or endotransglycosylation (XET). Cleaves and religates xyloglucan polymers, an essential constituent of the primary cell wall, and thereby participates in cell wall construction of growing tissues (By similarity). {ECO:0000250}.	Probable xyloglucan endotransglucosylase/hydrolase protein 8 (At-XTH8) (XTH-8) (EC 2.4.1.207)	XP_002264995.1 probable xyloglucan endotransglucosylase/hydrolase protein 8
Vitvi12g00586	VIT_12s0134g00160	3	0.359529	-0.200455	0.53246	0.598848	0.73756	0.61774	-0.174844	0.450817	-0.267535	-0.559417	-1.53367	-1.49475	0.227934	-0.177165	-0.523964	-0.00773792	0.711259	0.703393	xyloglucan endotransglucosylase/hydrolase protein 9	Catalyzes xyloglucan endohydrolysis (XEH) and/or endotransglycosylation (XET). Cleaves and religates xyloglucan polymers, an essential constituent of the primary cell wall, and thereby participates in cell wall construction of growing tissues. Involved in internodal cell elongation. {ECO:0000269|PubMed:12856951}.	Xyloglucan endotransglucosylase/hydrolase protein 9 (At-XTH9) (XTH-9) (EC 2.4.1.207)	XP_002281574.1 xyloglucan endotransglucosylase/hydrolase protein 9
Vitvi08g01762	VIT_08s0007g06760	5	-0.0152285	-0.143651	0.149728	-0.0350973	-0.0490752	0.29604	0.368059	0.235063	0.269945	-0.525604	-0.562726	-0.355325	-0.499994	-0.291173	-0.526779	0.615197	0.641773	0.428846	Metal tolerance protein	Cation/proton antiporter involved in endogenous manganese tolerance probably through vesicular trafficking and exocytosis. {ECO:0000269|PubMed:17494768, ECO:0000269|PubMed:17559518}.	Metal tolerance protein 11 (AtMTP11)	XP_002275885.1 metal tolerance protein 4
Vitvi15g00877	VIT_15s0048g02520	4	0.740753	0.304679	0.246025	0.683947	0.39446	0.0471434	0.29486	0.521208	0.930663	-0.947929	-0.76177	-0.560253	-0.59644	-0.643224	-0.361119	0.138019	-0.0321811	-0.398842	metal tolerance protein 1	Cation/proton antiporter involved in endogenous manganese tolerance probably through vesicular trafficking and exocytosis. {ECO:0000269|PubMed:17494768, ECO:0000269|PubMed:17559518}.	Metal tolerance protein 11 (AtMTP11)	XP_010661501.1 metal tolerance protein 1 isoform X2
Vitvi17g00616	VIT_17s0000g06360	4	0.711472	1.32088	0.954686	0.544595	1.08019	0.261805	1.26994	1.11407	1.09671	-1.26301	-1.29023	-1.0999	-1.93079	-2.13545	-1.51035	0.0899105	0.400345	0.385141	PREDICTED: expansin-A1	Causes loosening and extension of plant cell walls by disrupting non-covalent bonding between cellulose microfibrils and matrix glucans. No enzymatic activity has been found (By similarity). {ECO:0000250}.	Expansin-A11 (AtEXPA11) (Alpha-expansin-11) (At-EXP11) (AtEx11) (Ath-ExpAlpha-1.14)	XP_002284858.1 expansin-A1
Vitvi08g01206	VIT_08s0007g00440	5	-0.789305	-0.395696	-0.708092	0.606115	-0.208185	0.226506	1.92567	1.84983	1.7066	-2.19137	-0.790522	-1.47592	-0.287721	-1.32932	-1.38017	0.785386	1.39816	1.05804	PREDICTED: expansin-A6	Causes loosening and extension of plant cell walls by disrupting non-covalent bonding between cellulose microfibrils and matrix glucans. No enzymatic activity has been found (By similarity). {ECO:0000250}.	Expansin-A6 (AtEXPA6) (Alpha-expansin-6) (At-EXP6) (AtEx6) (Ath-ExpAlpha-1.8)	XP_002266625.1 expansin-A6
Vitvi04g00846	VIT_04s0079g00420	4	0.286366	0.36807	0.258782	0.548329	0.467779	0.693659	1.35198	1.43736	1.50758	-1.64218	-1.04209	-1.12297	-0.699696	-0.873522	-0.873913	-0.178314	-0.18454	-0.302688	PREDICTED: expansin-A13	Causes loosening and extension of plant cell walls by disrupting non-covalent bonding between cellulose microfibrils and matrix glucans. No enzymatic activity has been found (By similarity). {ECO:0000250}.	Expansin-A13 (AtEXPA13) (Alpha-expansin-13) (At-EXP13) (AtEx13) (Ath-ExpAlpha-1.22)	XP_002270003.1 expansin-A13
Vitvi02g01403	VIT_02s0025g04260	3	1.62805	1.20417	0.984659	1.38798	1.15126	0.615063	-1.52869	0.858558	-1.75917	0.293653	-0.655209	-1.89508	-1.07694	-0.0346269	-0.486813	0.0296775	-0.157056	-0.559477	protein P21	Causes loosening and extension of plant cell walls by disrupting non-covalent bonding between cellulose microfibrils and matrix glucans. No enzymatic activity has been found (By similarity). {ECO:0000250}.	Expansin-A21 (AtEXPA21) (Alpha-expansin-21) (At-EXP21) (AtEx21) (Ath-ExpAlpha-1.20)	XP_002283042.1 protein P21
Vitvi02g01404	VIT_02s0025g04270	6	0.792041	1.1506	0.48057	-1.71018	-0.954718	-0.794457	-1.7463	0.277186	-1.68335	1.22284	-0.0602905	-0.596302	0.839908	-0.115313	-0.739094	0.29095	1.82989	1.516	protein P21	Causes loosening and extension of plant cell walls by disrupting non-covalent bonding between cellulose microfibrils and matrix glucans. No enzymatic activity has been found (By similarity). {ECO:0000250}.	Expansin-A21 (AtEXPA21) (Alpha-expansin-21) (At-EXP21) (AtEx21) (Ath-ExpAlpha-1.20)	XP_002283030.1 protein P21
Vitvi02g01409	VIT_02s0025g04340	1	1.44441	1.26706	1.07339	0.976405	0.584534	0.685173	-2.79945	-0.918765	-3.0978	0.794364	0.751851	1.06964	-0.503507	0.233262	-0.0335103	-0.434582	-0.469675	-0.622792	protein P21	Causes loosening and extension of plant cell walls by disrupting non-covalent bonding between cellulose microfibrils and matrix glucans. No enzymatic activity has been found (By similarity). {ECO:0000250}.	Expansin-A21 (AtEXPA21) (Alpha-expansin-21) (At-EXP21) (AtEx21) (Ath-ExpAlpha-1.20)	XP_002282917.2 protein P21
Vitvi05g02048	0	3	1.08192	0.938657	0.841976	0.543308	0.749753	0.0951501	0.0256972	0.665455	0.307673	-0.634703	-1.75693	-0.658391	-0.44902	-1.1711	0.0630799	0.208673	-0.1649	-0.686288	protein RALF-like 24	Cell signaling peptide that may regulate plant stress, growth, and development. Mediates a rapid alkalinization of extracellular space by mediating a transient increase in the cytoplasmic Ca(2+) concentration leading to a calcium-dependent signaling events through a cell surface receptor and a concomitant activation of some intracellular mitogen-activated protein kinases (By similarity). {ECO:000…	Protein RALF-like 24	XP_003632038.1 protein RALF-like 24
Vitvi05g00317	VIT_05s0020g01490	4	0.15022	0.327338	0.135252	0.244236	-0.000293512	0.0842355	0.785637	0.903411	0.761825	-0.805623	-0.820876	-0.602215	-0.667307	-0.177645	0.00941679	0.0579763	-0.147995	-0.237593	Rapid ALkalinization Factor	Cell signaling peptide that may regulate plant stress, growth, and development. Mediates a rapid alkalinization of extracellular space by mediating a transient increase in the cytoplasmic Ca(2+) concentration leading to a calcium-dependent signaling events through a cell surface receptor and a concomitant activation of some intracellular mitogen-activated protein kinases (By similarity). Regulate…	Rapid alkalinization factor 23 (AtRALF23) (Protein RALF-like 23)	XP_002273386.1 protein RALF-like 33
Vitvi14g02920	0	4	0.142933	0.496523	0.195593	-0.0102137	0.517441	0.78606	0.947961	0.827783	0.514788	-0.641824	-0.124029	-1.42804	0.479292	-0.303299	-0.899516	-1.01767	-0.571431	0.0876527	protein RALF-like 27	Cell signaling peptide that may regulate plant stress, growth, and development. Mediates a rapid alkalinization of extracellular space by mediating a transient increase in the cytoplasmic Ca(2+) concentration leading to a calcium-dependent signaling events through a cell surface receptor and a concomitant activation of some intracellular mitogen-activated protein kinases (By similarity). {ECO:000…	Protein RALF-like 27	XP_010660588.1 protein RALF-like 27
Vitvi07g01739	VIT_07s0031g00540	5	-0.142734	0.530252	-0.50013	0.300842	0.147779	-0.503525	0.739097	1.16447	1.10841	-1.21119	-0.81888	-0.637914	0.000302689	-0.127696	-0.380177	0.334343	0.352773	-0.356028	protein RALF-like 34	Cell signaling peptide that may regulate plant stress, growth, and development. Mediates a rapid alkalinization of extracellular space by mediating a transient increase in the cytoplasmic Ca(2+) concentration leading to a calcium-dependent signaling events through a cell surface receptor and a concomitant activation of some intracellular mitogen-activated protein kinases (By similarity). {ECO:000…	Protein RALF-like 34	XP_002282668.1 protein RALF-like 34
Vitvi12g02355	VIT_12s0059g00500	4	0.936581	0.886372	0.470274	1.03921	1.78596	1.04683	0.536017	1.34413	1.51262	-1.13124	-2.00889	-2.00577	-0.43155	-1.98504	0.572098	-1.88257	-0.625739	-0.0593067	glycine-rich protein	Chaperone that binds to and unwinds RNA and both single-stranded DNA and double-stranded DNA (ssDNA and dsDNA DNA) (By similarity). Regulates the flowering transition and flower and seed development, particularly at late stages of embryo development, through regulation of gene expression (including MEA, FIS2, AP1, CAL, AG and SHP2). {ECO:0000250, ECO:0000269|PubMed:19269998, ECO:0000269|PubMed:21…	Cold shock domain-containing protein 4 (AtCSP4) (Glycine-rich protein 2b) (AtGRP2b)	XP_019078910.1 glycine-rich protein
Vitvi18g00501	VIT_18s0001g07260	2	-0.371178	0.0512189	-0.507395	-0.17415	-0.376002	-0.9166	-0.831366	-0.403333	-0.733597	0.514899	0.497431	0.295086	0.578287	0.287155	0.771353	0.19227	0.638983	0.486941	chaperone protein DnaJ	Chaperone that may play a role in mitochondrial protein folding. Involved in female gametophyte development. Required for cell death of the synergid cells during fertilization process, and fusion of the polar nuclei during megagametogenesis. {ECO:0000269|PubMed:12215516}.	Chaperone protein dnaJ GFA2, mitochondrial (Chaperone protein dnaJ A30) (AtDjA30) (Gametophytic factor 2)	XP_008219392.1 chaperone protein DnaJ
Vitvi03g01434	VIT_03s0038g03220	3	0.683435	1.10549	0.692042	1.06017	0.409721	0.0668933	-0.612672	0.132452	-0.648075	-0.570586	-1.46313	-0.60656	-1.09662	-1.84041	-0.314571	0.799908	1.22115	0.981371	lysM domain-containing GPI-anchored protein 2	Chitin elicitor-binding protein involved in the perception of chitin oligosaccharide elicitor. {ECO:0000269|PubMed:22891159}.	LysM domain-containing GPI-anchored protein 2 (Chitin elicitor-binding protein LYM2) (CEBiP LYM2)	XP_002278760.2 lysM domain-containing GPI-anchored protein 2
Vitvi16g01322	VIT_16s0098g00710	4	-0.150307	0.175266	0.382352	0.747825	0.742074	0.423872	0.362657	1.06711	0.0161181	-0.80536	-0.792531	-0.826833	0.50699	-0.636041	-0.964847	-0.0542844	-0.0742049	-0.119857	putative GPI-anchored protein	Chitin elicitor-binding protein involved in the perception of chitin oligosaccharide elicitor. {ECO:0000269|PubMed:22891159}.	LysM domain-containing GPI-anchored protein 2 (Chitin elicitor-binding protein LYM2) (CEBiP LYM2)	PSS04517.1putative GPI-anchored protein
Vitvi04g00103	VIT_04s0008g01210	4	-0.00644955	0.00965533	0.0210813	0.0578884	-0.0760555	-0.00123933	0.758348	0.820427	0.846863	-0.596839	-0.733119	-0.515199	-0.619399	-0.299568	-0.337579	0.337071	0.212541	0.121573	Fatty acid desaturase	Chloroplast omega-3 fatty acid desaturase introduces the third double bond in the biosynthesis of 16:3 and 18:3 fatty acids, important constituents of plant membranes. It is thought to use ferredoxin as an electron donor and to act on fatty acids esterified to galactolipids, sulfolipids and phosphatidylglycerol. {ECO:0000269|PubMed:7846164}.	Temperature-sensitive sn-2 acyl-lipid omega-3 desaturase (ferredoxin), chloroplastic (EC 1.14.19.35) (Temperature-sensitive omega-3 fatty acid desaturase 8, chloroplastic)	XP_002279189.1 acyl-lipid (9-3)-desaturase
Vitvi09g00981	VIT_09s0070g00140	5	0.126905	-0.357478	-0.214226	-0.308869	-0.236409	-0.582792	0.776772	0.351079	0.833175	-0.489257	-1.16175	-0.638298	-0.617939	0.352668	-0.159397	0.882387	0.596296	0.847131	CBL-interacting serine/threonine-protein kinase 5	CIPK serine-threonine protein kinases interact with CBL proteins. Binding of a CBL protein to the regulatory NAF domain of CIPK protein lead to the activation of the kinase in a calcium-dependent manner (By similarity). {ECO:0000250}.	CBL-interacting serine/threonine-protein kinase 5 (EC 2.7.11.1) (SNF1-related kinase 3.24) (SOS2-like protein kinase PKS19)	XP_002273178.1 CBL-interacting serine/threonine-protein kinase 5
Vitvi04g00512	VIT_04s0008g05770	6	-0.302221	-0.184294	-0.104003	-0.247956	-0.19079	-0.0905389	-0.988906	-0.726704	-0.839698	0.620332	0.919088	0.564881	0.677703	0.438576	0.491449	0.00282691	-0.153091	0.113346	CBL-interacting serine/threonine-protein kinase 25	CIPK serine-threonine protein kinases interact with CBL proteins. Binding of a CBL protein to the regulatory NAF domain of CIPK protein lead to the activation of the kinase in a calcium-dependent manner (By similarity). {ECO:0000250}.	CBL-interacting serine/threonine-protein kinase 25 (EC 2.7.11.1) (SNF1-related kinase 3.25) (SOS2-like protein kinase PKS25)	XP_002285264.1 CBL-interacting serine/threonine-protein kinase 25
Vitvi11g00677	VIT_11s0016g00200	4	0.141463	0.28415	0.231828	0.320099	0.442831	0.411343	0.887765	0.869301	1.01977	-0.712686	-0.796658	-0.712808	-0.804944	-0.570554	-0.660044	-0.0837551	-0.138443	-0.128659	CBL-interacting serine/threonine-protein kinase 6	CIPK serine-threonine protein kinases interact with CBL proteins. Binding of a CBL protein to the regulatory NAF domain of CIPK protein lead to the activation of the kinase in a calcium-dependent manner. Downstream of CBL1, CBL2, CBL3 and CBL9, regulates by phosphorylation the K(+) conductance and uptake of AKT1. Binds to CBL4 to modulate AKT2 activity by promoting a kinase interaction-dependent …	CBL-interacting serine/threonine-protein kinase 6 (EC 2.7.11.1) (SNF1-related kinase 3.14) (SOS2-like protein kinase PKS4) (SOS3-interacting protein 3)	ACQ83519.1 CBL-interacting protein kinase 03
Vitvi08g01879	VIT_08s0007g08200	4	0.0783392	0.245298	0.0738005	-0.261287	0.136869	0.394846	0.765782	0.630924	0.656217	-0.669168	-0.563158	-0.49989	-0.392548	-0.423263	-0.17018	0.0545681	0.017605	-0.0747547	protein DETOXIFICATION 42	Citrate transporter critical for aluminum tolerance. Responsible for citrate exudation into the rhizosphere to protect roots from aluminum toxicity. {ECO:0000269|PubMed:18826429, ECO:0000269|PubMed:22413742}.	Protein DETOXIFICATION 42 (AtDTX42) (Aluminum-activated citrate transporter) (AtMATE) (FRD-like protein) (Multidrug and toxic compound extrusion protein 42) (MATE protein 42)	XP_019077476.1 protein DETOXIFICATION 42
Vitvi16g00952	VIT_16s0100g00470	2	-0.424611	-0.229282	-0.336935	-0.710592	-0.51591	-0.561635	-0.0941769	-0.478656	-0.177092	0.432997	0.117333	0.349113	0.487321	0.451156	0.453097	0.399622	0.367665	0.470584	BAG family molecular chaperone regulator 1	Co-chaperone that regulates diverse cellular pathways, such as programmed cell death and stress responses. {ECO:0000250}.	BAG family molecular chaperone regulator 1 (Bcl-2-associated athanogene 1)	XP_002279827.1 BAG family molecular chaperone regulator 1
Vitvi15g00727	VIT_15s0048g00740	4	1.37457	0.903636	-0.0252539	1.33912	1.75378	0.889152	0.873991	1.66071	1.15421	-1.51744	-1.24707	-1.8015	-0.316624	-1.26927	-1.31093	-1.01794	-0.810113	-0.633035	protein LITTLE ZIPPER 2	Competitive inhibitor of the HD-ZIPIII transcription factors in shoot apical meristem (SAM) development. Acts by forming non-functional heterodimers. Part of a negative feedback loop. Essential for proper functioning of stem cells in the SAM. {ECO:0000250|UniProtKB:Q9LXI8}.	Protein LITTLE ZIPPER 2	XP_021280957.1protein LITTLE ZIPPER 2
Vitvi02g00038	VIT_02s0025g00410	1	0.964957	1.44183	2.11247	-0.893219	0.306521	0.956668	-0.981014	-0.981014	-0.981014	-0.981014	-0.971945	0.0763188	0.605076	-0.961892	0.608825	0.211361	0.448107	-0.981014	meiotic recombination protein SPO11-2	Component of a topoisomerase 6 complex specifically required for meiotic recombination (PubMed:17018031, PubMed:17965269, PubMed:26917763). Together with MTOPVIB, mediates DNA cleavage that forms the double-strand breaks (DSB) that initiate meiotic recombination (PubMed:26917763, PubMed:19763177). The complex promotes relaxation of negative and positive supercoiled DNA and DNA decatenation throug…	Meiotic recombination protein SPO11-2 (AtSPO11-2) (EC 5.6.2.2)	XP_010658382.2 meiotic recombination protein SPO11-2
Vitvi06g00733	VIT_06s0004g07440	2	-0.255305	-0.672321	-0.43587	-0.335493	-0.44988	-0.595455	-0.28733	-0.541716	-0.427621	0.204796	0.0671645	0.560001	-0.0913686	0.841007	0.939417	0.842655	0.460225	0.177092	exocyst complex component EXO70B1	Component of an exocyst subcomplex specifically involved in autophagy-related, Golgi-independent membrane traffic to the vacuole. Regulates autophagosome formation and autophagy-related Golgi-independent import into the vacuole. Positive regulator of both abscisic acid (ABA)-promoted and mannitol (drought)-promoted stomatal closure (PubMed:27956469). {ECO:0000269|PubMed:23944713, ECO:0000269|PubM…	Exocyst complex component EXO70B1 (AtExo70b1) (Exocyst subunit Exo70 family protein B1)	XP_002272867.1 exocyst complex component EXO70B1
Vitvi08g01101	VIT_08s0040g02730	5	0.150041	-0.179559	0.566789	0.820532	0.681295	0.80588	-0.672671	-0.262299	-0.713225	-0.31464	0.39848	-1.34995	1.62008	-1.64268	-1.2169	-0.285357	1.00223	0.591949	exocyst complex component EXO70B1	Component of an exocyst subcomplex specifically involved in autophagy-related, Golgi-independent membrane traffic to the vacuole. Regulates autophagosome formation and autophagy-related Golgi-independent import into the vacuole. Positive regulator of both abscisic acid (ABA)-promoted and mannitol (drought)-promoted stomatal closure (PubMed:27956469). {ECO:0000269|PubMed:23944713, ECO:0000269|PubM…	Exocyst complex component EXO70B1 (AtExo70b1) (Exocyst subunit Exo70 family protein B1)	XP_002274342.2 exocyst complex component EXO70B1
Vitvi17g00713	VIT_17s0000g07350	2	-0.0889642	-0.113245	-0.619843	-0.195978	-0.526471	-0.138263	-0.723112	-0.395663	-0.616584	0.124184	0.274014	0.598155	-0.0523445	0.695908	0.842465	0.229738	0.3347	0.371302	exocyst complex component EXO70B1	Component of an exocyst subcomplex specifically involved in autophagy-related, Golgi-independent membrane traffic to the vacuole. Regulates autophagosome formation and autophagy-related Golgi-independent import into the vacuole. Positive regulator of both abscisic acid (ABA)-promoted and mannitol (drought)-promoted stomatal closure (PubMed:27956469). {ECO:0000269|PubMed:23944713, ECO:0000269|PubM…	Exocyst complex component EXO70B1 (AtExo70b1) (Exocyst subunit Exo70 family protein B1)	XP_002280826.1 exocyst complex component EXO70B1
Vitvi16g02055	VIT_16s0098g00670	2	0.0235481	-0.0111752	-0.117675	-1.29579	0.0942915	-0.213906	-1.62855	-1.30471	-1.70872	0.969025	0.769276	0.621693	0.830661	0.592369	0.889084	0.662698	0.500514	0.327371	probable ribonuclease P/MRP protein subunit POP5	Component of ribonuclease P, a protein complex that generates mature tRNA molecules by cleaving their 5'-ends. {ECO:0000256|PIRNR:PIRNR023803}.	Ribonuclease P/MRP protein subunit POP5 (EC 3.1.26.5)	XP_002268478.1 probable ribonuclease P/MRP protein subunit POP5
Vitvi08g01787	VIT_08s0007g07120	2	-0.218465	-0.356631	-0.119978	-0.573864	-0.511672	-0.763774	-0.758791	-0.937462	-0.697853	0.856323	0.563287	1.15741	0.242673	0.814177	0.794	0.402921	0.144237	-0.0365406	F-box/kelch-repeat protein	Component of SCF(ASK-cullin-F-box) E3 ubiquitin ligase complexes, which may mediate the ubiquitination and subsequent proteasomal degradation of target proteins. {ECO:0000250}.	F-box/kelch-repeat protein At3g61590	XP_002281267.2 F-box/kelch-repeat protein At2g44130
Vitvi18g03269	0	4	0.0013295	1.36712	0.177545	0.0132573	0.44431	-0.303659	1.53761	1.21789	0.564355	-0.462323	0.361729	-0.798719	-0.201942	-0.1562	-0.19671	-1.28774	-0.705485	-1.57237	F-box protein FBW2	Component of SCF(ASK-cullin-F-box) E3 ubiquitin ligase complexes, which may mediate the ubiquitination and subsequent proteasomal degradation of target proteins. {ECO:0000250}.	F-box protein FBW2 (SKP1-interacting partner 18)	XP_002265242.1 F-box protein FBW2
Vitvi14g01604	VIT_14s0171g00480	4	0.528748	0.669736	1.08308	0.743393	-0.827253	0.826008	0.13243	1.19525	1.0915	-1.42474	1.22379	-0.314114	1.16133	-1.39638	-0.41853	-1.42474	-1.42474	-1.42474	F-box protein SKIP14	Component of SCF(ASK-cullin-F-box) E3 ubiquitin ligase complexes, which may mediate the ubiquitination and subsequent proteasomal degradation of target proteins. {ECO:0000250}.	F-box protein SKIP14 (SKP1-interacting partner 14)	XP_002270874.1 F-box protein SKIP14
Vitvi07g02134	VIT_07s0151g00970	4	0.54458	0.321939	0.263662	0.469838	0.953402	0.689396	-0.0613392	0.251309	0.00571708	-0.306529	0.125051	-1.4854	0.316897	-1.24788	-0.162355	-0.143516	-0.626005	0.09123	F-box protein SKIP17	Component of SCF(ASK-cullin-F-box) E3 ubiquitin ligase complexes, which may mediate the ubiquitination and subsequent proteasomal degradation of target proteins. {ECO:0000250}.	F-box protein SKIP17 (SKP1-interacting partner 17)	XP_010651968.1 F-box protein SKIP17
Vitvi12g01783	VIT_12s0034g00730	2	-0.0195135	0.387942	0.43188	-1.13379	-0.231565	-2.2916	0.857821	0.0705096	-1.01487	1.03868	0.623799	0.846053	-1.28972	-0.244696	0.521356	-0.291675	0.624722	1.11467	mitogen-activated protein kinase kinase kinase 1	Component of the abscisic acid (ABA) signaling pathway that acts as ABA signal transducer in the context of abiotic stresses (PubMed:26443375, PubMed:25720833, PubMed:25680457). Triggers MPK1, MPK2, MPK7 and MPK14 activation in a MKK3-dependent manner and MPK6 activation in a MKK3-independent manner. Mediates the ABA-dependent activation of the MKK3-MPK7 module (PubMed:25720833). Positive regulat…	Mitogen-activated protein kinase kinase kinase 18 (EC 2.7.11.25)	XP_010657835.1 mitogen-activated protein kinase kinase kinase 1
Vitvi12g02545	VIT_12s0142g00700	4	-0.264387	0.352634	0.0676797	0.402646	0.187851	0.102097	0.217875	0.605877	0.495081	-0.12844	0.270753	-0.162455	-0.872454	-0.585503	-0.561837	-0.0734773	-0.114702	0.0607608	mitogen-activated protein kinase kinase kinase 1	Component of the abscisic acid (ABA) signaling pathway that acts as ABA signal transducer in the context of abiotic stresses (PubMed:26443375, PubMed:25720833, PubMed:25680457). Triggers MPK1, MPK2, MPK7 and MPK14 activation in a MKK3-dependent manner and MPK6 activation in a MKK3-independent manner. Mediates the ABA-dependent activation of the MKK3-MPK7 module (PubMed:25720833). Positive regulat…	Mitogen-activated protein kinase kinase kinase 18 (EC 2.7.11.25)	XP_010645388.1 mitogen-activated protein kinase kinase kinase 1
Vitvi08g01319	VIT_08s0007g01750	2	-0.27412	-1.22567	-0.222561	-0.116006	-0.164107	-0.142624	-0.187234	-0.725148	0.0428586	0.552867	0.473436	0.378513	0.488762	0.2329	0.0534667	0.156103	0.067811	0.610754	acetyl-coenzyme A carboxylase carboxyl transferase subunit alpha, chloroplastic	Component of the acetyl coenzyme A carboxylase (ACC) complex. First, biotin carboxylase catalyzes the carboxylation of biotin on its carrier protein (BCCP) and then the CO(2) group is transferred by the carboxyltransferase to acetyl-CoA to form malonyl-CoA (By similarity). {ECO:0000250}.	Acetyl-coenzyme A carboxylase carboxyl transferase subunit alpha, chloroplastic (ACCase subunit alpha) (Acetyl-CoA carboxylase carboxyltransferase subunit alpha) (EC 2.1.3.15)	XP_002277825.3 acetyl-coenzyme A carboxylase carboxyl transferase subunit alpha, chloroplastic
Vitvi06g00642	VIT_06s0004g06600	1	0.831319	1.18581	0.19185	0.852131	1.05573	1.52859	0.270962	0.324289	-0.506952	-0.998457	0.376311	0.976779	-0.707276	-1.68934	0.296116	-0.57094	-1.70846	-1.70846	protein EARLY FLOWERING 4	Component of the central CCA1/LHY-TOC1 feedback loop in the circadian clock that promotes clock accuracy and is required for sustained rhythms in the absence of daily light/dark cycles. Part of a corepressor complex consisting of ELF4, ELF3, and LUX involved in the transcriptional regulation of APRR9. Increases ELF3 nuclear distribution and localization in nuclear bodies. Required for responsiven…	Protein EARLY FLOWERING 4 (Protein ARRHYTHMIC 44)	XP_010650900.1 protein EARLY FLOWERING 4
Vitvi03g00216	VIT_03s0038g03560	4	0.353431	0.134826	0.349216	0.766335	0.669198	0.496825	0.456346	0.918885	1.38089	-1.16217	-0.879784	-0.95631	-0.68007	-0.625484	-0.352552	-0.494866	-0.0862841	-0.288433	signal recognition particle 43 kDa protein, chloroplastic	Component of the chloroplast signal recognition particle pathway. Required for post-translational targeting of proteins into the thylakoid membrane but seems to be dispensable for co-translational targeting with a translating ribosome present. May be able to function independently of cpFTSY and FFC/cpSRP54 in targeting LHCPs to the thylakoids. Acts as a highly specific chaperone for LHCPs, preven…	Signal recognition particle 43 kDa protein, chloroplastic (Chromo protein SRP43) (CpSRP43)	XP_002282206.1 signal recognition particle 43 kDa protein, chloroplastic
Vitvi14g00050	VIT_14s0060g00570	2	-0.038605	0.109123	-0.509243	-1.30489	-0.505087	-0.200461	-1.60795	-0.366412	-0.204841	0.581884	0.542949	1.31079	0.0124	0.870988	1.0763	-0.362143	-0.167355	0.762562	FACT complex subunit SPT16	Component of the FACT complex, a general chromatin factor that acts to reorganize nucleosomes. The FACT complex is involved in multiple processes that require DNA as a template such as mRNA elongation, DNA replication and DNA repair. During transcription elongation the FACT complex acts as a histone chaperone that both destabilizes and restores nucleosomal structure. It facilitates the passage of…	FACT complex subunit SPT16 (Facilitates chromatin transcription complex subunit SPT16)	XP_002280582.1 FACT complex subunit SPT16
Vitvi12g00316	VIT_12s0028g03800	4	-0.0838123	0.11524	-0.0932151	0.145771	0.233017	0.333452	0.570432	0.614427	0.669649	-0.572617	-0.559914	-0.704086	0.0259657	-0.436577	-0.355735	0.0542228	0.00878807	0.0349916	GPI-anchored protein LLG1	Component of the FER-regulated Rho GTPase signaling complex. Acts as a chaperone and coreceptor for FER. Required for localization of FER to the plasma membrane. {ECO:0000269|PubMed:26052747}.	GPI-anchored protein LLG1 (LORELEI-like-GPI-anchored protein 1)	XP_002272406.1 GPI-anchored protein LLG1
Vitvi14g00482	VIT_14s0030g02300	2	-0.316029	-0.0253106	-0.186689	-0.119698	-0.158439	-0.43631	-0.396651	-0.429878	-0.465277	0.675117	0.538888	0.525707	0.525457	-0.0631633	0.0619052	0.0637676	-0.0334563	0.24006	mediator of RNA polymerase II transcription subunit 14	Component of the Mediator complex, a coactivator involved in the regulated transcription of nearly all RNA polymerase II-dependent genes. Mediator functions as a bridge to convey information from gene-specific regulatory proteins to the basal RNA polymerase II transcription machinery. Mediator is recruited to promoters by direct interactions with regulatory proteins and serves as a scaffold for t…	Mediator of RNA polymerase II transcription subunit 14 (Mediator complex subunit 14)	XP_010659873.1 mediator of RNA polymerase II transcription subunit 14
Vitvi10g00432	VIT_00s0647g00010	2	0.256224	0.224036	-0.296672	-0.104717	-0.127383	-0.122149	-0.499104	-0.73957	-0.784194	0.370326	0.556451	0.18446	0.254351	0.290114	0.0573491	0.0543463	0.148019	0.278112	mediator of RNA polymerase II transcription subunit 16	Component of the Mediator complex, a coactivator involved in the regulated transcription of nearly all RNA polymerase II-dependent genes. Mediator functions as a bridge to convey information from gene-specific regulatory proteins to the basal RNA polymerase II transcription machinery. The Mediator complex, having a compact conformation in its free form, is recruited to promoters by direct interac…	Mediator of RNA polymerase II transcription subunit 16 (Protein SENSITIVE TO FREEZING 6)	XP_019074150.1 mediator of RNA polymerase II transcription subunit 16
Vitvi14g03137	VIT_00s1405g00010	3	1.31294	0.741902	0.711791	0.15952	0.371372	-0.563052	-0.628338	-1.38512	0.738607	-0.137082	0.0328477	-0.297112	-0.181259	0.599192	-1.17258	0.345839	-0.13152	-0.51794	mediator of RNA polymerase II transcription subunit 16	Component of the Mediator complex, a coactivator involved in the regulated transcription of nearly all RNA polymerase II-dependent genes. Mediator functions as a bridge to convey information from gene-specific regulatory proteins to the basal RNA polymerase II transcription machinery. The Mediator complex, having a compact conformation in its free form, is recruited to promoters by direct interac…	Mediator of RNA polymerase II transcription subunit 16 (Protein SENSITIVE TO FREEZING 6)	XP_010647504.1 mediator of RNA polymerase II transcription subunit 16
Vitvi09g00288	VIT_09s0002g03510	2	-0.482787	-0.58677	0.0651348	-0.548167	-0.219082	0.0312734	-0.737848	-0.382171	-0.151604	0.421583	0.502719	0.419003	0.36958	-0.59116	0.0781602	0.478818	0.648024	0.685293	protein PAF1 homolog	Component of the PAF1 complex (PAF1C) which is involved in histone modifications such as methylation on histone H3 'Lys-4' (H3K4me3) (PubMed:20363855). Involved in regulation of flowering time. Required for the expression of the flowering repressors and MAD-box genes FLC, AGL27/FLM and AGL31/MAF2. Required for histone H3 trimethylation on 'Lys-4' H3K4me3 at the FLC and AGL27/FLM loci (PubMed:1552…	Protein PAF1 homolog (Protein EARLY FLOWERING 7) (Protein VERNALIZATION INDEPENDENCE 2)	XP_002278075.3 protein PAF1 homolog
Vitvi19g00660	VIT_19s0015g00260	4	0.178534	0.474867	0.297237	0.813276	0.73087	0.435651	1.62857	1.5433	1.56491	-1.15085	-1.26622	-1.16538	-0.444105	-0.847061	-0.643308	-0.684714	-0.706207	-0.759355	Mitochondrial import inner membrane translocase	Component of the PAM complex, a complex required for the translocation of transit peptide-containing proteins from the inner membrane into the mitochondrial matrix in an ATP-dependent manner. {ECO:0000250}.	Mitochondrial import inner membrane translocase subunit TIM14-2 (Chaperone DnaJ-domain containing protein 2)	XP_002264515.1 mitochondrial import inner membrane translocase subunit TIM50
Vitvi14g01953	VIT_14s0108g00710	6	-0.669263	-1.61217	-0.108986	-0.442576	-0.427702	0.878251	-1.63958	-0.621712	-1.61813	1.28004	1.61704	0.118549	0.946964	0.733107	0.952223	-1.34094	1.32899	0.625898	structural maintenance of chromosomes protein 4 isoform X2	Component of the SMC5-SMC6 complex, that promotes sister chromatid alignment after DNA damage and facilitates double-stranded DNA breaks (DSBs) repair via homologous recombination between sister chromatids. {ECO:0000256|RuleBase:RU365071}.	Non-structural maintenance of chromosomes element 4	XP_010661065.1 structural maintenance of chromosomes protein 4 isoform X2
Vitvi08g01377	VIT_08s0007g02360	3	0.912534	0.785242	0.543515	0.624585	0.430564	0.213639	-0.553895	-0.162763	-0.920725	-0.0518273	-0.199065	-0.46481	-0.318801	-0.40544	-0.406137	0.0928731	0.141114	-0.2606	NDR1/HIN1-Like protein 3	Confers resistance to Pseudomonas syringae pv. tomato DC3000 (Pst DC3000). {ECO:0000269|PubMed:12913158}.	NDR1/HIN1-like protein 3	XP_002280591.1 NDR1/HIN1-Like protein 3
Vitvi09g00040	VIT_09s0002g00570	5	-0.227552	-0.385616	-0.769131	-0.116942	-0.542145	-0.55443	0.126626	0.0614991	-0.599242	-0.0267861	-0.264366	-0.887179	0.139481	0.074415	0.0427687	1.07832	1.6171	1.23318	GDSL esterase/lipase 1	Confers resistance to the necrotrophic fungus Alternaria brassicicola. Possesses lipase and antimicrobial activities that directly disrupt fungal spore integrity. Triggers systemic resistance, mostly by the ethylene-dependent pathway. {ECO:0000269|PubMed:16126835}.	GDSL esterase/lipase 1 (EC 3.1.1.-) (Extracellular lipase 1)	XP_019077965.1 GDSL esterase/lipase 1
Vitvi11g00591	VIT_11s0118g00700	3	0.554061	0.551351	0.4693	-0.12777	-0.219793	-0.0263987	-0.114602	-0.438732	-0.927031	-0.00418762	-0.255199	0.386997	0.077048	0.277615	-0.0233793	-0.147975	0.0131306	-0.0444336	probable protein phosphatase 2C 27 isoform X1	Confers salt tolerance by triggering the expression of stress-responsive genes. {ECO:0000269|PubMed:22627139}.	Probable protein phosphatase 2C 27 (AtPP2C27) (EC 3.1.3.16) (Probable protein phosphatase 2C G group 1) (AtPP2CG1)	XP_002267448.1 probable protein phosphatase 2C 27 isoform X1
Vitvi14g02403	VIT_14s0068g02240	6	-0.79741	0.324158	0.174744	-0.609922	-0.00720835	-1.75327	0.2289	-0.137803	-1.65065	0.609145	-0.071639	0.365824	-0.751954	-0.130997	-0.162955	1.57433	1.81407	0.98264	LRR receptor-like serine/threonine-protein kinase FLS2	Constitutes the pattern-recognition receptor (PPR) that determines the specific perception of flagellin (flg22), a potent elicitor of the defense response to pathogen-associated molecular patterns (PAMPs). Flagellin-binding to the receptor is the first step to initiate the innate immune MAP kinase signaling cascade (MEKK1, MKK4/MKK5 and MPK3/MPK6), resulting in enhanced resistance against pathoge…	LRR receptor-like serine/threonine-protein kinase FLS2 (EC 2.7.11.1) (Protein FLAGELLIN-SENSING 2) (Protein FLAGELLIN-SENSITIVE 2)	XP_003633782.1 LRR receptor-like serine/threonine-protein kinase FLS2
Vitvi14g01198	VIT_14s0006g02990	4	0.335284	0.533935	0.196083	0.616484	0.715823	0.355959	0.949057	1.0743	1.18641	-1.31042	-0.937673	-0.438992	-0.32401	-0.519863	-0.507689	-0.98138	-0.534366	-0.408936	3-ketoacyl-CoA synthase 6	Contributes to cuticular wax and suberin biosynthesis. Involved in both decarbonylation and acyl-reduction wax synthesis pathways. Required for elongation of C24 fatty acids, an essential step of the cuticular wax production (PubMed:10330468, PubMed:11041893). Major condensing enzyme for stem wax and pollen coat lipid biosynthesis (PubMed:12467640). {ECO:0000269|PubMed:10330468, ECO:0000269|PubMe…	3-ketoacyl-CoA synthase 6 (KCS-6) (EC 2.3.1.199) (Cuticular protein 1) (Eceriferum 6) (Very long-chain fatty acid condensing enzyme 6) (VLCFA condensing enzyme 6)	XP_002283730.1 3-ketoacyl-CoA synthase 6
Vitvi01g00133	VIT_01s0011g01620	4	-0.196672	0.648346	-0.035807	0.565272	0.365762	0.584571	0.658636	-0.0909484	0.112504	-1.56577	-0.579368	-0.712793	0.409532	0.793847	-0.508319	-1.03218	0.683475	-0.100088	sulfiredoxin, chloroplastic/mitochondrial	Contributes to oxidative stress resistance by reducing cysteine-sulfinic acid formed under exposure to oxidants in a peroxiredoxin. May catalyze the reduction in a multi-step process by acting both as a specific phosphotransferase and a thioltransferase. Required to switch on the antioxidant pathway to regenerate the oxidative damage. In mitochondrion, catalyzes the retroreduction of the inactive…	Sulfiredoxin, chloroplastic/mitochondrial (AtSRX) (EC 1.8.98.2)	XP_002276335.1 sulfiredoxin, chloroplastic/mitochondrial isoform X2
Vitvi13g02295	VIT_13s0084g00670	1	0.680507	0.322226	0.313958	0.15801	0.123368	-0.209928	-0.897532	-0.508079	-1.04349	0.232836	0.206753	0.379925	-0.0701475	0.042372	-0.0349716	-0.0528517	0.400085	-0.0430358	Sigma factor binding protein	Contributes to plant defense. May regulate chloroplast metabolism upon infection with pathogens such as Pseudomonas syringae (PubMed:20040062). Functions as activator of WRKY33 in plant defense against necrotrophic pathogens by stimulating the DNA-binding activity of WRKY33 (PubMed:21990940). {ECO:0000269|PubMed:20040062, ECO:0000269|PubMed:21990940}.	Sigma factor binding protein 1, chloroplastic (AtsibI) (Sigma factor binding protein I) (SigA binding protein) (VQ motif-containing protein 23) (AtVQ23)	PSS24306.1Sigma factor binding protein
Vitvi14g00500	VIT_14s0081g00190	4	1.30995	1.1317	0.839344	2.1666	1.77004	1.3032	-0.257706	0.899733	0.336186	-3.22559	-2.15744	-1.14359	-0.639049	-1.17068	-0.411768	-0.0802445	0.643076	-1.31375	sigma factor binding protein 1, chloroplastic	Contributes to plant defense. May regulate chloroplast metabolism upon infection with pathogens such as Pseudomonas syringae (PubMed:20040062). Functions as activator of WRKY33 in plant defense against necrotrophic pathogens by stimulating the DNA-binding activity of WRKY33 (PubMed:21990940). {ECO:0000269|PubMed:20040062, ECO:0000269|PubMed:21990940}.	Sigma factor binding protein 1, chloroplastic (AtsibI) (Sigma factor binding protein I) (SigA binding protein) (VQ motif-containing protein 23) (AtVQ23)	XP_002521951.1sigma factor binding protein 1, chloroplastic
Vitvi05g00785	VIT_05s0049g01410	4	0.0585871	0.0498609	-0.0352186	-0.0459987	-0.185069	0.0530111	0.944002	0.830507	0.994571	-0.269753	-0.490472	-0.205553	-0.622664	-0.605307	-0.879105	0.134201	0.165093	0.109309	phosphate transporter PHO1	Contributes to the loading of inorganic phosphate (Pi) into the root xylem vessels. {ECO:0000269|PubMed:17461783}.	Phosphate transporter PHO1 homolog 1 (Protein PHO1 homolog 1) (AtPHO1;H1)	XP_010650117.1 phosphate transporter PHO1
Vitvi07g03061	VIT_00s0386g00040	5	-0.666934	-0.273995	-1.18672	-1.18004	-0.426024	0.262587	-0.0137765	-0.221016	-0.294772	-0.226786	-0.37725	-0.282164	0.175781	1.04533	0.715217	1.0455	1.14293	0.762137	EPIDERMAL PATTERNING FACTOR-like protein 2	Controls stomatal patterning. {ECO:0000250}.	EPIDERMAL PATTERNING FACTOR-like protein 2 (EPF-like protein 2) [Cleaved into: MEPFL2]	XP_010646924.1 EPIDERMAL PATTERNING FACTOR-like protein 2
Vitvi09g01519	VIT_09s0002g01700	2	-1.40744	-1.30438	-0.849702	0.392703	-0.457397	-0.140305	-0.398031	0.244732	-0.570443	0.46689	0.743211	1.91179	0.213249	1.5775	0.6343	-2.03265	0.400961	0.575016	EPIDERMAL PATTERNING FACTOR-like protein 2 isoform X1	Controls stomatal patterning. Regulates the number of cells that enter, and remain in, the stomatal lineage by inhibiting protodermal cells from adopting the meristemoid mother cell (MMC) fate in a non-cell-autonomous manner. Mediates stomatal development inhibition. MEPF2: mobile signal controlling stomatal development in a non-cell-autonomous manner (PubMed:22241782). Uses ERECTA as major recep…	Protein EPIDERMAL PATTERNING FACTOR 2 [Cleaved into: MEPF2]	XP_010654487.1 EPIDERMAL PATTERNING FACTOR-like protein 2 isoform X1
Vitvi14g01916	VIT_14s0108g00270	4	0.379291	0.520488	0.337083	0.675243	1.37784	0.912086	-0.193913	1.87344	0.122846	-0.735234	-1.09874	-2.12308	-0.572659	-0.119028	-0.567882	-0.845725	-0.0552597	0.1132	aldose 1-epimerase	Converts alpha-aldose to the beta-anomer. {ECO:0000256|PIRNR:PIRNR005096}.	Aldose 1-epimerase (EC 5.1.3.3) (Galactose mutarotase)	XP_002282868.1 aldose 1-epimerase
Vitvi03g00034	VIT_03s0038g00450	4	0.118158	0.294869	0.09676	0.435343	0.445472	0.559054	0.899664	1.12077	0.929568	-0.994477	-0.633717	-1.10176	-0.395199	-0.6467	-0.785228	-0.370204	0.0666016	-0.0389698	squalene synthase	Converts farnesyl diphosphate (FPP) into squalene, a precursor for sterol biosynthesis in eukaryotes. {ECO:0000269|PubMed:27050299}.	Squalene synthase (SlSS) (EC 2.5.1.21)	XP_002266150.1 squalene synthase
Vitvi09g00086	VIT_09s0002g01090	3	1.06958	0.958183	0.757866	1.22328	0.950358	0.923923	0.298614	1.25163	0.616106	-1.77524	-1.56258	-1.25582	-0.952249	-1.17262	-1.1476	0.189421	-0.147711	-0.225137	cytochrome P450 71A1	Converts indole-3-acetaldoxime to indole cyanohydrin. Involved in the biosynthetic pathway to 4-hydroxyindole-3-carbonyl nitrile (4-OH-ICN), a cyanogenic metabolite required for inducible pathogen defense. {ECO:0000269|PubMed:26352477}.	Cytochrome P450 71A12 (EC 1.14.-.-)	XP_002273390.1 cytochrome P450 71A1
Vitvi02g01483	VIT_02s0012g00550	3	0.536985	0.427782	0.337812	0.200273	0.145418	0.115722	-0.68754	-0.537141	-0.511269	-0.00509941	-0.280011	0.233575	-0.393519	0.0809136	-0.146598	0.307292	0.146659	0.0287449	Type I inositol polyphosphate 5-phosphatase	Converts inositol 1,4,5-trisphosphate (Ins(1,4,5)P3) to inositol 1,4-bisphosphate. Modulates cotyledon vein development through regulating auxin homeostasis. Involved in blue light responses. Decreases the amount of KIN10 degraded by the proteasome under low nutrient conditions. Participates with IP5P12 in the control of Ins(1,4,5)P3/Ca(2+) levels that is crucial for maintaining pollen dormancy a…	Type I inositol polyphosphate 5-phosphatase 13 (At5PTase13) (EC 3.1.3.56)	XP_002279188.2 type I inositol polyphosphate 5-phosphatase 2
Vitvi18g00915	VIT_18s0001g11910	6	0.177923	0.00373057	-0.795864	-0.837009	0.292975	-0.99027	-0.381375	-1.63789	-1.84163	-0.0657434	0.122753	0.261696	1.84231	0.964465	1.08057	0.961341	0.423589	0.418428	1-acyl-sn-glycerol-3-phosphate acyltransferase	Converts lysophosphatidic acid (LPA) into phosphatidic acid by incorporating acyl moiety at the 2 position. Has preference for C-18-CoA substrates compared to C-16-CoA substrates.	1-acyl-sn-glycerol-3-phosphate acyltransferase 3 (EC 2.3.1.51) (Lysophosphatidyl acyltransferase 3)	PSR99704.11-acyl-sn-glycerol-3-phosphate acyltransferase
Vitvi07g00441	VIT_07s0005g01760	4	0.407637	1.37539	1.11069	0.831512	1.18377	0.868024	0.858652	0.512876	0.309619	-1.10246	-0.0279153	-0.184405	-0.115072	-1.47777	-1.52368	-1.205	-1.82938	0.00750966	probable glycerol-3-phosphate acyltransferase 3	Converts lysophosphatidic acid (LPA) into phosphatidic acid by incorporating acyl moiety at the 2 position. Has preference for C-18-CoA substrates compared to C-16-CoA substrates.	1-acyl-sn-glycerol-3-phosphate acyltransferase 3 (EC 2.3.1.51) (Lysophosphatidyl acyltransferase 3)	XP_002271508.1 probable glycerol-3-phosphate acyltransferase 3
Vitvi17g00030	VIT_17s0000g00280	4	-0.122128	-0.33836	-0.168792	0.12013	0.12341	-0.130044	0.827911	0.243232	0.933966	-0.0492413	0.0350197	-0.424443	0.0244755	0.032773	-0.111154	-0.29951	-0.296604	-0.400641	magnesium protoporphyrin IX methyltransferase, chloroplastic	Converts Mg-protoporphyrin IX to Mg-protoporphyrin IX methylester using S-adenosyl-L-methionine as a cofactor. Involved in chloroplast-to-nucleus signaling by acting as a negative effector of nuclear photosynthetic gene expression. {ECO:0000269|PubMed:11784318, ECO:0000269|PubMed:17135235}.	Magnesium protoporphyrin IX methyltransferase, chloroplastic (EC 2.1.1.11)	XP_002280872.1 magnesium protoporphyrin IX methyltransferase, chloroplastic
Vitvi09g01427	VIT_09s0054g01220	4	-0.883493	0.267401	-0.179376	0.122155	0.121065	-0.942944	1.47174	0.551198	1.40859	-1.13477	-0.314225	-0.117239	0.0516908	-2.3306	-0.402273	1.08572	0.376487	0.848867	beta-amyrin synthase	Converts oxidosqualene to beta-amyrin. {ECO:0000269|PubMed:18977664}.	Beta-amyrin synthase (AtBAS) (EC 5.4.99.39) (Lupeol synthase 4) (AtLUP4)	XP_002270934.1 beta-amyrin synthase
Vitvi14g01283	VIT_14s0083g00520	6	0.143727	0.0248294	0.0754477	0.397603	0.0176339	0.298821	-2.42328	-1.12537	-1.34836	0.0827333	0.543625	0.203651	0.47191	1.014	0.917715	0.253338	0.365209	0.0867596	proline dehydrogenase 2, mitochondrial	Converts proline to delta-1-pyrroline-5-carboxylate. {ECO:0000269|PubMed:20403182}.	Proline dehydrogenase 2, mitochondrial (EC 1.5.5.2) (Osmotic stress-induced proline dehydrogenase) (Proline oxidase)	XP_002282769.1 proline dehydrogenase 2, mitochondrial
Vitvi02g00270	VIT_02s0025g02960	5	-1.57334	-1.7363	-0.751957	-1.06773	-1.20827	-1.94777	-0.869549	-2.20547	-0.484684	0.905518	1.16708	0.949473	1.01427	0.734926	0.55532	1.99851	1.96953	2.55045	protein DMR6-LIKE OXYGENASE 2	Converts salicylic acid (SA) to 2,3-dihydroxybenzoic acid (2,3-DHBA) (By similarity). Negative regulator of defense against Hyaloperonospora arabidopsidis (PubMed:25376907). {ECO:0000250|UniProtKB:Q9ZSA8, ECO:0000269|PubMed:25376907}.; (Microbial infection) Confers susceptibility to the downy mildew pathogen Hyaloperonospora arabidopsidis. {ECO:0000269|PubMed:25376907}.	Protein DMR6-LIKE OXYGENASE 2 (EC 1.14.11.-) (2-oxoglutarate (2OG)-Fe(II) oxygenase-like protein DLO2) (Salicylate 3-hydroxylase DLO2) (S3H DLO2) (SA 3-hydroxylase DLO2) (Salicylic acid 3-hydroxylase DLO2) (EC 1.14.13.-)	XP_002278004.1 protein DMR6-LIKE OXYGENASE 2
Vitvi03g00431	VIT_03s0063g01330	6	-0.201795	-0.196542	0.772663	-1.06284	-0.221305	-0.405755	-3.31547	-1.29198	-3.25252	1.45548	0.972834	1.35325	1.85642	2.02746	2.27724	0.422459	-0.809926	-0.379668	protein DMR6-LIKE OXYGENASE 2	Converts salicylic acid (SA) to 2,3-dihydroxybenzoic acid (2,3-DHBA) (By similarity). Negative regulator of defense against Hyaloperonospora arabidopsidis (PubMed:25376907). {ECO:0000250|UniProtKB:Q9ZSA8, ECO:0000269|PubMed:25376907}.; (Microbial infection) Confers susceptibility to the downy mildew pathogen Hyaloperonospora arabidopsidis. {ECO:0000269|PubMed:25376907}.	Protein DMR6-LIKE OXYGENASE 2 (EC 1.14.11.-) (2-oxoglutarate (2OG)-Fe(II) oxygenase-like protein DLO2) (Salicylate 3-hydroxylase DLO2) (S3H DLO2) (SA 3-hydroxylase DLO2) (Salicylic acid 3-hydroxylase DLO2) (EC 1.14.13.-)	XP_002284910.1 protein DMR6-LIKE OXYGENASE 2
Vitvi03g00432	VIT_03s0063g01310	2	0.159232	-0.769895	-0.111717	-1.28804	0.109963	-0.379043	-0.924627	-1.23453	-1.35369	0.866509	0.645396	1.00467	1.10216	1.33751	0.931886	-0.221135	0.0347953	0.0905608	protein DMR6-LIKE OXYGENASE 2	Converts salicylic acid (SA) to 2,3-dihydroxybenzoic acid (2,3-DHBA) (By similarity). Negative regulator of defense against Hyaloperonospora arabidopsidis (PubMed:25376907). {ECO:0000250|UniProtKB:Q9ZSA8, ECO:0000269|PubMed:25376907}.; (Microbial infection) Confers susceptibility to the downy mildew pathogen Hyaloperonospora arabidopsidis. {ECO:0000269|PubMed:25376907}.	Protein DMR6-LIKE OXYGENASE 2 (EC 1.14.11.-) (2-oxoglutarate (2OG)-Fe(II) oxygenase-like protein DLO2) (Salicylate 3-hydroxylase DLO2) (S3H DLO2) (SA 3-hydroxylase DLO2) (Salicylic acid 3-hydroxylase DLO2) (EC 1.14.13.-)	XP_002284910.1 protein DMR6-LIKE OXYGENASE 2
Vitvi03g00435	VIT_03s0063g01290	1	1.40499	1.83559	1.69085	0.87136	0.726077	0.987627	-1.46398	-0.56136	-0.861388	0.22874	-0.112008	0.522365	-0.729586	-0.0105705	0.253741	-1.24886	-1.79796	-1.73563	protein DMR6-LIKE OXYGENASE 2	Converts salicylic acid (SA) to 2,3-dihydroxybenzoic acid (2,3-DHBA) (By similarity). Negative regulator of defense against Hyaloperonospora arabidopsidis (PubMed:25376907). {ECO:0000250|UniProtKB:Q9ZSA8, ECO:0000269|PubMed:25376907}.; (Microbial infection) Confers susceptibility to the downy mildew pathogen Hyaloperonospora arabidopsidis. {ECO:0000269|PubMed:25376907}.	Protein DMR6-LIKE OXYGENASE 2 (EC 1.14.11.-) (2-oxoglutarate (2OG)-Fe(II) oxygenase-like protein DLO2) (Salicylate 3-hydroxylase DLO2) (S3H DLO2) (SA 3-hydroxylase DLO2) (Salicylic acid 3-hydroxylase DLO2) (EC 1.14.13.-)	XP_002284917.1 protein DMR6-LIKE OXYGENASE 2
Vitvi03g01543	VIT_03s0063g01150	4	-0.156473	-0.181576	-0.0156422	0.583263	0.450651	0.348548	-0.200407	0.39454	0.2598	-0.669698	-0.55182	-0.586734	0.143235	-0.0111668	-0.0290423	-0.0766414	0.0276626	0.271502	protein DMR6-LIKE OXYGENASE 2	Converts salicylic acid (SA) to 2,3-dihydroxybenzoic acid (2,3-DHBA) (By similarity). Negative regulator of defense against Hyaloperonospora arabidopsidis (PubMed:25376907). {ECO:0000250|UniProtKB:Q9ZSA8, ECO:0000269|PubMed:25376907}.; (Microbial infection) Confers susceptibility to the downy mildew pathogen Hyaloperonospora arabidopsidis. {ECO:0000269|PubMed:25376907}.	Protein DMR6-LIKE OXYGENASE 2 (EC 1.14.11.-) (2-oxoglutarate (2OG)-Fe(II) oxygenase-like protein DLO2) (Salicylate 3-hydroxylase DLO2) (S3H DLO2) (SA 3-hydroxylase DLO2) (Salicylic acid 3-hydroxylase DLO2) (EC 1.14.13.-)	XP_003631618.1 feruloyl CoA ortho-hydroxylase 2
Vitvi18g01231	VIT_18s0001g15460	5	-0.802874	-0.415552	-0.482087	-0.0401638	-0.229197	0.319949	-0.119918	0.206279	-0.314579	-0.0724838	0.500119	-0.638396	0.565163	-0.00646071	0.0144563	0.327339	0.450045	0.738362	stearoyl-[acyl-carrier-protein] 9-desaturase 6, chloroplastic	Converts stearoyl-ACP to oleoyl-ACP by introduction of a cis double bond between carbons 9 and 10 of the acyl chain. {ECO:0000250|UniProtKB:P22337}.	Stearoyl-[acyl-carrier-protein] 9-desaturase 6, chloroplastic (Stearoyl-ACP desaturase 6) (EC 1.14.19.2) (Acyl-[acyl-carrier-protein] desaturase 6)	XP_002264795.1 stearoyl-[acyl-carrier-protein] 9-desaturase 6, chloroplastic
Vitvi12g00380	VIT_12s0059g00750	4	0.136927	-0.00435449	0.0633669	0.203124	-0.374145	-0.103159	0.788309	0.313001	0.849795	-0.446657	-0.32332	-0.248166	-0.431728	-0.160493	-0.0806814	-0.102723	-0.204067	0.124972	arogenate dehydratase/prephenate dehydratase 1, chloroplastic	Converts the prephenate produced from the shikimate-chorismate pathway into phenylalanine. {ECO:0000269|PubMed:17726025}.	Arogenate dehydratase/prephenate dehydratase 1, chloroplastic (AtADT1) (AtPDT1) (EC 4.2.1.51) (EC 4.2.1.91)	XP_002269463.1 arogenate dehydratase/prephenate dehydratase 1, chloroplastic
Vitvi06g01061	VIT_06s0009g01670	4	0.0457928	-0.0299933	0.00360166	-0.144335	0.201376	0.659279	1.34426	1.49877	1.52271	-0.118337	-1.0334	-1.00032	0.456191	-1.07638	-1.70641	-1.26915	-0.174409	0.820757	Zeaxanthin epoxidase	Converts zeaxanthin into antheraxanthin and subsequently violaxanthin. {ECO:0000256|PIRNR:PIRNR036989}.	Zeaxanthin epoxidase, chloroplastic (EC 1.14.15.21)	PSS14555.1Zeaxanthin epoxidase
Vitvi18g02991	VIT_18s0072g00800	3	1.16247	0.815538	0.919553	0.285571	0.462133	-0.918288	0.448347	0.39668	0.589395	-0.216379	0.374528	-1.32507	-0.406293	-0.58851	0.220248	-0.596653	-0.0155652	-1.6077	Histone H3.2	Core component of nucleosome. Nucleosomes wrap and compact DNA into chromatin, limiting DNA accessibility to the cellular machineries which require DNA as a template. Histones thereby play a central role in transcription regulation, DNA repair, DNA replication and chromosomal stability. DNA accessibility is regulated via a complex set of post-translational modifications of histones, also called h…	Histone H3.2 (Histone H3.1)	AQK43641.1Histone H3.2
Vitvi06g00422	VIT_06s0004g04230	4	1.43805	0.81204	0.601735	1.4541	1.57819	1.49863	0.456163	0.932714	0.137286	-1.33457	0.545038	-2.03297	0.482533	-2.07969	-2.10004	-1.94306	-0.298112	-0.148046	histone H2B	Core component of nucleosome. Nucleosomes wrap and compact DNA into chromatin, limiting DNA accessibility to the cellular machineries which require DNA as a template. Histones thereby play a central role in transcription regulation, DNA repair, DNA replication and chromosomal stability. DNA accessibility is regulated via a complex set of post-translational modifications of histones, also called h…	Histone H2B.11 (HTB4)	XP_010521818.1 histone H2B
Vitvi18g01285	VIT_18s0166g00250	3	1.78792	1.5177	1.43599	0.987884	0.497349	0.807638	-2.11368	0.0776614	-2.24842	-0.420946	-0.630441	-0.293872	-1.64509	-0.513071	-0.551716	0.702696	0.525839	0.076554	PREDICTED: extensin	Could be involved in the negative regulation of root growth. {ECO:0000269|PubMed:25262228}.	Proline-rich receptor-like protein kinase PERK8 (EC 2.7.11.1) (Proline-rich extensin-like receptor kinase 8) (AtPERK8)	XP_019071878.1 extensin
Vitvi18g02848	VIT_18s0166g00260	1	0.909459	-0.158087	-0.0459323	0.718656	-0.0256832	-0.213651	-2.19334	-0.188565	-3.32588	0.826438	1.30968	-0.161893	-0.0984172	0.312324	0.620726	0.293108	0.739253	0.681816	PREDICTED: extensin	Could be involved in the negative regulation of root growth. {ECO:0000269|PubMed:25262228}.	Proline-rich receptor-like protein kinase PERK8 (EC 2.7.11.1) (Proline-rich extensin-like receptor kinase 8) (AtPERK8)	XP_019071878.1 extensin
Vitvi06g01340	VIT_06s0061g00680	5	-0.0426507	-0.940383	-0.0107899	0.37181	0.0905933	-0.264909	0.486214	0.387044	0.0239048	-0.842023	-0.237576	-0.514676	-0.240178	-0.186052	0.0134363	0.85466	0.608282	0.443293	proline-rich receptor-like protein kinase PERK10	Could be involved in the negative regulation of root growth. {ECO:0000269|PubMed:25262228}.	Proline-rich receptor-like protein kinase PERK10 (EC 2.7.11.1) (Proline-rich extensin-like receptor kinase 10) (AtPERK10)	XP_018818981.1 proline-rich receptor-like protein kinase PERK10
Vitvi06g01973	0	4	1.08991	1.09531	0.803395	0.38376	0.825358	0.298596	0.595184	1.31905	1.05827	-0.672446	0.229753	-0.237343	-1.59416	-0.133564	0.146845	-0.636104	-1.3904	-3.18142	PREDICTED: extensin-like	Could be involved in the negative regulation of root growth. {ECO:0000269|PubMed:25262228}.	Proline-rich receptor-like protein kinase PERK8 (EC 2.7.11.1) (Proline-rich extensin-like receptor kinase 8) (AtPERK8)	XP_010651869.1 extensin-like
Vitvi04g00616	VIT_04s0008g06830	3	0.59634	0.665766	0.882405	0.753765	0.750947	0.564144	-0.0956417	0.34338	-0.0515142	-0.748897	0.0679575	-0.239499	-0.0969569	-0.5935	-1.02539	-0.980903	-0.297827	-0.494576	probable folate-biopterin transporter 2	Could mediate folate transport. {ECO:0000250}.	Probable folate-biopterin transporter 2	XP_002283372.1 probable folate-biopterin transporter 2
Vitvi04g00611	VIT_04s0008g06790	4	0.277505	-0.0650098	0.00855694	0.0677329	0.219636	0.0635734	0.443948	0.807255	0.533417	-0.661841	-0.747652	-0.551468	-0.643973	-0.12716	-0.138612	0.428243	-0.0705982	0.156447	probable folate-biopterin transporter 6	Could mediate folate transport. {ECO:0000250}.	Probable folate-biopterin transporter 6	XP_002283360.2 probable folate-biopterin transporter 6
Vitvi16g00034	VIT_16s0039g00720	4	0.382161	0.447436	0.333809	0.362835	0.148901	0.252371	0.774325	1.21664	0.997944	-0.454456	-0.444264	-1.00621	-0.66443	-0.495146	-0.341232	-0.605161	-0.348602	-0.556919	probable folate-biopterin transporter 7	Could mediate folate transport. {ECO:0000250}.	Probable folate-biopterin transporter 7	XP_002265200.1 probable folate-biopterin transporter 7
Vitvi06g01706	0	6	0.0424685	-0.124522	-0.00129988	-1.00291	-1.35976	0.0152744	0.07101	-3.1815	-0.700326	0.386051	0.775422	0.499339	0.230193	0.000946173	1.02348	1.12441	0.793383	1.40834	cyclin-dependent protein kinase inhibitor SMR2	Cyclin-dependent protein kinase (CDK) inhibitor that restricts cell proliferation and cooperates with SIM and SMR1 to promote endoreplication during leaf development (PubMed:26546445). {ECO:0000269|PubMed:26546445}.	Cyclin-dependent protein kinase inhibitor SMR2 (Protein SIAMESE-RELATED 2)	XP_010262549.1 cyclin-dependent protein kinase inhibitor SMR2
Vitvi14g01246	VIT_14s0083g00110	3	0.530455	0.127858	0.04936	0.617809	1.04685	0.504337	0.171913	-0.337853	-0.0157029	-0.310258	-0.916563	-0.313129	-0.259217	0.0119873	-1.13578	0.0987858	-0.0899139	0.219061	allene oxide cyclase	Cytochrome P450 metabolizing both 13- and 9-hydroperoxides of linoleic and linolenic acids, but with a marked preference for 9-hydroperoxy fatty acids (PubMed:12351632, PubMed:18780387). Has no activity toward 13S-hydroperoxy-9(Z),11(E),15(Z)-octadecatrienoic acid (13-HPOT) (PubMed:18780387). Catalyzes not only the synthesis of allene oxide, but also its hydrolysis and cyclization (PubMed:1878038…	Allene oxide synthase 3 (LeAOS3) (EC 4.2.1.92) (Allene oxide cyclase) (EC 5.3.99.6) (Cytochrome P450 CYP74C3) (Cytochrome P450 CYP74D1)	XP_010660502.1 allene oxide cyclase
Vitvi03g00395	VIT_03s0063g01820	3	2.36916	1.89405	1.38617	2.14787	2.53031	1.67275	0.310436	-0.643949	-1.59027	-0.227584	-1.65527	-1.64909	-1.67308	-0.651197	-1.67255	-1.58992	-0.833477	-0.124374	allene oxide synthase 3	Cytochrome P450 metabolizing both 13- and 9-hydroperoxides of linoleic and linolenic acids, but with a marked preference for 9-hydroperoxy fatty acids (PubMed:12351632, PubMed:18780387). Has no activity toward 13S-hydroperoxy-9(Z),11(E),15(Z)-octadecatrienoic acid (13-HPOT) (PubMed:18780387). Catalyzes not only the synthesis of allene oxide, but also its hydrolysis and cyclization (PubMed:1878038…	Allene oxide synthase 3 (LeAOS3) (EC 4.2.1.92) (Allene oxide cyclase) (EC 5.3.99.6) (Cytochrome P450 CYP74C3) (Cytochrome P450 CYP74D1)	XP_002281226.1 allene oxide synthase 3
Vitvi16g01046	VIT_16s0050g00480	3	1.1949	0.912193	0.890521	1.78378	1.45785	1.30795	-0.683476	0.177424	-1.09738	-0.317993	-0.136811	-0.596802	-0.0358782	-0.420754	-1.74273	-1.76181	-0.838723	-0.0922616	cytokinin hydroxylase	Cytokinin hydroxylase that catalyzes the biosynthesis of trans-zeatin via the isopentenyladenine riboside 5'-monophosphate (iPRMP)-dependent pathway. Can use isopentenyladenosine-5'-monophosphate, isopentenyladenosine-5'-diphosphate and isopentenyladenosine-5'-triphosphate as substrate. {ECO:0000269|PubMed:15280363}.	Cytokinin hydroxylase (EC 1.14.13.-) (Cytochrome P450 35A2)	XP_002268026.2 cytokinin hydroxylase
Vitvi15g01035	VIT_15s0046g01570	3	0.821359	1.01687	0.772655	0.584772	-0.146325	0.481707	-2.96125	-1.79691	-3.14131	0.138464	0.433376	-0.118692	-0.122157	0.601495	0.478507	1.11635	1.03506	0.806037	acidic endochitinase	Defense against chitin containing fungal pathogens.	Acidic endochitinase (EC 3.2.1.14)	XP_002279661.1 acidic endochitinase
Vitvi18g00687	VIT_18s0001g09400	4	0.0788512	0.222905	0.188888	0.350638	0.53305	0.148995	0.45387	0.596493	0.569317	-0.144165	-0.238033	-0.0491263	0.0390359	-0.250722	-0.420708	-0.80726	-0.680402	-0.591628	cytochrome b5	Desaturation and elongation of fatty acids. {ECO:0000250}.	NADH-cytochrome b5 reductase-like protein (B5R) (EC 1.6.2.2)	XP_002285161.2 cytochrome b5
Vitvi07g02589	VIT_00s0199g00150	2	-0.0539826	-0.540771	-0.388629	-0.708393	-0.632556	-1.13891	-0.608203	-1.0332	-0.75151	0.641966	0.67942	0.9185	0.747063	0.833909	1.06285	0.50854	0.512034	-0.0481196	protein CURVATURE THYLAKOID 1D, chloroplastic	Determines thylakoid architecture by inducing membrane curvature. {ECO:0000269|PubMed:23839788}.	Protein CURVATURE THYLAKOID 1D, chloroplastic	XP_003635047.1 protein CURVATURE THYLAKOID 1D, chloroplastic
Vitvi12g00543	VIT_12s0059g02510	4	0.982372	0.36762	-0.239805	0.846995	0.341378	0.542596	0.486862	0.781437	0.340482	-0.83436	-0.389427	-1.53044	-0.067737	-0.813882	-0.345339	-0.127482	-0.152731	-0.188538	B-box domain protein	Developmental regulator acting by forming heterodimeric complexes, that sequester CO and CO-like (COL) proteins into non-functional complexes (PubMed:27015278). Involved in the CO-mediated long-day flowering-promotion pathway (PubMed:27015278). Engages CO and the transcriptional repressor TPL in a tripartite complex (By similarity). Involved in the CO-mediated long-day flowering-promotion pathway…	B-box domain protein 31 (AtBBX31) (Microprotein 1B)	XP_010657357.1 B-box domain protein 30
Vitvi18g01678	VIT_18s0072g01010	6	-0.320153	-0.163905	-0.346255	-0.220165	-0.291931	-0.191352	-1.17808	-0.602854	-0.70612	0.546839	0.861488	0.331542	0.828217	0.608123	0.607874	0.0508334	-0.0168514	0.202748	eukaryotic peptide chain release factor subunit 1-3	Directs the termination of nascent peptide synthesis (translation) in response to the termination codons UAA, UAG and UGA (PubMed:15474304). Modulates plant growth and development (PubMed:16113224). {ECO:0000269|PubMed:16113224, ECO:0000303|PubMed:15474304}.	Eukaryotic peptide chain release factor subunit 1-3 (Eukaryotic release factor 1-3) (eRF1-3) (Omnipotent suppressor protein 1 homolog 3) (SUP1 homolog 3)	XP_002271457.1 eukaryotic peptide chain release factor subunit 1-3
Vitvi06g01597	VIT_06s0004g00990	4	0.471544	0.264707	-0.0596987	0.400935	0.4921	0.348941	0.405152	0.663307	0.407941	-0.792057	-1.29651	-1.76841	-0.138694	-0.656918	-0.311932	0.436335	0.639296	0.493963	dirigent protein 22	Dirigent proteins impart stereoselectivity on the phenoxy radical-coupling reaction, yielding optically active lignans from two molecules of coniferyl alcohol in the biosynthesis of lignans, flavonolignans, and alkaloids and thus plays a central role in plant secondary metabolism. {ECO:0000250}.	Dirigent protein 22 (AtDIR22)	XP_002285683.2 dirigent protein 22
Vitvi06g01598	VIT_06s0004g01000	4	1.30306	1.42593	0.568451	1.78802	0.692611	1.03005	-0.78376	0.42681	0.0700839	-1.0134	-0.973109	-1.12518	-1.48524	-1.02526	-1.4795	0.102815	0.532424	-0.0548198	dirigent protein 22	Dirigent proteins impart stereoselectivity on the phenoxy radical-coupling reaction, yielding optically active lignans from two molecules of coniferyl alcohol in the biosynthesis of lignans, flavonolignans, and alkaloids and thus plays a central role in plant secondary metabolism. {ECO:0000250}.	Dirigent protein 22 (AtDIR22)	XP_002285684.1 dirigent protein 22
Vitvi06g01599	VIT_06s0004g01010	3	1.66248	1.37352	1.65869	1.90172	1.26812	1.28019	-1.09363	0.93392	-0.593885	-1.63006	-1.50256	-2.14085	-1.34996	-1.6596	-1.05055	0.221736	0.621378	0.0993396	dirigent protein 22	Dirigent proteins impart stereoselectivity on the phenoxy radical-coupling reaction, yielding optically active lignans from two molecules of coniferyl alcohol in the biosynthesis of lignans, flavonolignans, and alkaloids and thus plays a central role in plant secondary metabolism. {ECO:0000250}.	Dirigent protein 22 (AtDIR22)	XP_002283399.1 dirigent protein 22
Vitvi06g01600	0	1	0.350717	0.826015	0.773582	-1.35401	-0.131733	-0.0903718	-2.59556	-0.248995	-2.51253	1.23301	1.204	0.381057	0.213471	0.620189	-0.265404	0.109318	0.976222	0.511023	dirigent protein 22	Dirigent proteins impart stereoselectivity on the phenoxy radical-coupling reaction, yielding optically active lignans from two molecules of coniferyl alcohol in the biosynthesis of lignans, flavonolignans, and alkaloids and thus plays a central role in plant secondary metabolism. {ECO:0000250}.	Dirigent protein 22 (AtDIR22)	XP_002285682.1 dirigent protein 22-like
Vitvi06g01601	VIT_06s0004g01020	3	1.74372	1.63983	1.54818	1.7513	1.52836	1.11635	-1.51472	1.15721	-0.867761	-1.20102	-1.36481	-1.52584	-1.13258	-1.46529	-1.32979	0.0484187	-0.0204714	-0.111091	dirigent protein 22	Dirigent proteins impart stereoselectivity on the phenoxy radical-coupling reaction, yielding optically active lignans from two molecules of coniferyl alcohol in the biosynthesis of lignans, flavonolignans, and alkaloids and thus plays a central role in plant secondary metabolism. {ECO:0000250}.	Dirigent protein 22 (AtDIR22)	XP_002285681.1 dirigent protein 22
Vitvi06g01603	0	3	1.81372	1.48884	1.37181	1.8269	1.44784	1.35376	-1.26532	0.84996	-0.404956	-0.973048	-1.46254	-0.884284	-1.88415	-1.4526	-1.12931	-0.086622	-0.0987026	-0.511307	dirigent protein 22	Dirigent proteins impart stereoselectivity on the phenoxy radical-coupling reaction, yielding optically active lignans from two molecules of coniferyl alcohol in the biosynthesis of lignans, flavonolignans, and alkaloids and thus plays a central role in plant secondary metabolism. {ECO:0000250}.	Dirigent protein 22 (AtDIR22)	XP_002285677.1 dirigent protein 7
Vitvi06g01604	VIT_06s0004g01030	3	1.59201	2.6302	1.82176	2.25896	1.66921	1.28888	-1.04841	1.24367	-0.0265853	-1.21094	-0.940568	-1.495	-0.595434	-2.58197	-2.59431	-0.725435	-0.216558	-1.06947	dirigent protein 22	Dirigent proteins impart stereoselectivity on the phenoxy radical-coupling reaction, yielding optically active lignans from two molecules of coniferyl alcohol in the biosynthesis of lignans, flavonolignans, and alkaloids and thus plays a central role in plant secondary metabolism. {ECO:0000250}.	Dirigent protein 22 (AtDIR22)	XP_002285676.1 dirigent protein 22
Vitvi06g01605	0	3	1.83988	1.6749	1.46305	1.64721	1.33977	1.57976	-1.21337	0.94355	-1.12025	-1.35731	-1.22801	-2.20548	-1.27482	-1.44215	-1.49082	0.107694	0.623597	0.112814	dirigent protein 22	Dirigent proteins impart stereoselectivity on the phenoxy radical-coupling reaction, yielding optically active lignans from two molecules of coniferyl alcohol in the biosynthesis of lignans, flavonolignans, and alkaloids and thus plays a central role in plant secondary metabolism. {ECO:0000250}.	Dirigent protein 22 (AtDIR22)	XP_002285675.1 dirigent protein 22
Vitvi06g01596	VIT_06s0004g00980	4	-0.20814	-0.101572	-0.113822	0.405356	0.418533	0.0531182	0.860929	0.862775	0.910062	-0.413107	-0.373538	-0.486773	0.362343	-0.619091	-0.805199	-0.0250293	0.0300589	-0.756904	dirigent protein 19	Dirigent proteins impart stereoselectivity on the phenoxy radical-coupling reaction, yielding optically active lignans from two molecules of coniferyl alcohol in the biosynthesis of lignans, flavonolignans, and alkaloids and thus plays a central role in plant secondary metabolism. {ECO:0000250}.	Dirigent protein 19 (AtDIR19)	XP_002285685.1 dirigent protein 19
Vitvi01g01852	VIT_01s0011g00990	3	0.851235	0.885077	1.60983	1.29007	0.845499	2.26945	-0.256295	0.481138	-0.72048	-1.16742	-0.897057	-1.45149	-0.551467	-2.51547	0.0374544	0.302792	0.0249838	-1.03785	disease resistance protein RPM1	Disease resistance (R) protein that specifically recognizes the AvrRpm1 type III effector avirulence protein from Pseudomonas syringae. Resistance proteins guard the plant against pathogens that contain an appropriate avirulence protein via an indirect interaction with this avirulence protein. That triggers a defense system including the hypersensitive response, which restricts the pathogen growt…	Disease resistance protein RPM1 (Resistance to Pseudomonas syringae protein 3)	XP_019076677.1 disease resistance protein RPM1
Vitvi14g01311	VIT_14s0083g00790	2	-0.174518	-0.248027	-0.257702	-0.525143	-0.0742695	-0.165832	-0.41226	-0.466417	-0.450968	0.717937	0.490334	0.705804	0.132816	0.492453	0.209584	0.103339	-0.0503858	-0.0267457	DNA-directed RNA polymerase 2, chloroplastic/mitochondrial	DNA-dependent RNA polymerase catalyzes the transcription of DNA into RNA using the four ribonucleoside triphosphates as substrates.	DNA-directed RNA polymerase 2, chloroplastic/mitochondrial (EC 2.7.7.6)	XP_010660553.1 DNA-directed RNA polymerase 2, chloroplastic/mitochondrial
Vitvi11g00300	VIT_11s0016g03530	2	-0.18263	-0.435601	-0.0684904	-0.507407	-0.66744	-0.520108	-0.0678256	-0.546878	0.0210426	0.21167	0.211118	0.337761	0.0326953	0.832109	0.716826	0.269509	0.28354	0.0801103	DNA-directed RNA polymerases II and IV subunit 5A	DNA-dependent RNA polymerase catalyzes the transcription of DNA into RNA using the four ribonucleoside triphosphates as substrates. Component of RNA polymerase II which synthesizes mRNA precursors and many functional non-coding RNAs. Pol II is the central component of the basal RNA polymerase II transcription machinery. It is composed of mobile elements that move relative to each other. Component…	DNA-directed RNA polymerases II and IV subunit 5A (RPB5a) (DNA-directed RNA polymerase II subunit E) (RNA polymerase I, II and III 24.3 kDa subunit) (AtRPB24.3)	XP_002284107.1 DNA-directed RNA polymerases II and IV subunit 5A
Vitvi04g02006	VIT_04s0079g00400	2	0.0359109	-0.240475	-0.130638	0.106398	-0.183027	-0.237156	-0.692668	-0.475411	-0.702908	0.696495	0.487178	0.471472	0.464896	-0.325428	0.118628	0.375766	-0.0573102	0.288279	DNA-directed RNA polymerases II, IV and V subunit 12	DNA-dependent RNA polymerase catalyzes the transcription of DNA into RNA using the four ribonucleoside triphosphates as substrates. Component of RNA polymerase II which synthesizes mRNA precursors and many functional non-coding RNAs. Pol II is the central component of the basal RNA polymerase II transcription machinery. It is composed of mobile elements that move relative to each other. Component…	DNA-directed RNA polymerases II, IV and V subunit 12 (DNA-directed RNA Polymerase II subunit K)	XP_010662206.1 DNA-directed RNA polymerases II, IV and V subunit 12
Vitvi07g00786	VIT_07s0005g05510	4	0.260144	0.198013	-0.14933	0.758801	0.208775	0.220146	0.50659	0.299111	0.661933	-0.841433	-0.521571	-0.796734	-0.626274	0.0119725	-0.0743705	0.00170283	0.0952396	-0.212715	putative kinase-like protein TMKL1	Does not seem to have conserved a kinase activity.	Putative kinase-like protein TMKL1	XP_010652466.1 putative kinase-like protein TMKL1
Vitvi12g00339	VIT_12s0059g00160	3	0.59137	1.31555	1.14355	1.22213	1.54167	2.25927	-1.35823	0.248347	-1.3158	-1.35823	-0.315828	-1.34603	-0.357182	0.257222	-1.35615	-1.24865	0.477491	-0.400494	protein ACCELERATED CELL DEATH 6	Dose-dependent activator of the defense response against virulent pathogens, including bacteria, fungi and oomycetes, that acts in a positive feedback loop with the defense signal salicylic acid (SA) (PubMed:14507999, PubMed:20520716, PubMed:10488236, PubMed:16297071, PubMed:19144005). Regulates the salicylic acid (SA) signaling pathway leading to cell death and modulating cell fate (e.g. cell en…	Protein ACCELERATED CELL DEATH 6	XP_019079184.1 protein ACCELERATED CELL DEATH 6
Vitvi17g00727	VIT_17s0000g07520	4	-0.406068	0.0661678	-0.761843	0.0630741	-0.106078	0.459128	1.01172	0.502812	0.891168	0.0364265	-0.652669	-0.613173	0.17161	-0.0510829	-0.537438	-0.369419	0.395178	-0.0995162	serine/threonine-protein kinase AtPK2/AtPK19	Downstream effector of TOR signaling pathway. May be involved in adaptation of plant to cold or high-salt conditions. Mediates the phosphorylation of MRFs (e.g. MRF1) (PubMed:29084871). {ECO:0000269|PubMed:29084871}.	Serine/threonine-protein kinase AtPK2/AtPK19 (EC 2.7.11.1) (Ribosomal-protein S6 kinase homolog 2)	XP_002280523.1 serine/threonine-protein kinase AtPK2/AtPK19
Vitvi02g00097	VIT_02s0025g01100	3	1.31832	1.00211	2.06774	1.08927	1.38572	0.460028	0.131676	-0.411884	-1.37482	-0.0139235	-1.41094	-0.356397	0.148229	-1.42332	-0.433215	-0.271133	-1.43774	-0.469707	Tyrosine-protein kinase	Dual specificity kinase acting on both serine/threonine- and tyrosine-containing substrates. Acting as a counterplayer of BIR1, promotes the activation of plant defense and cell death (PubMed:19616764). Component of the RLP23-SOBIR1-BAK1 complex that mediates NLP-triggered immunity (PubMed:27251392). Functions as an inhibitor/regulator of abscission, probably by regulating membrane trafficking du…	Leucine-rich repeat receptor-like serine/threonine/tyrosine-protein kinase SOBIR1 (EC 2.7.10.1) (EC 2.7.11.1) (Protein EVERSHED) (Protein SUPPRESSOR OF BIR1-1)	XP_010658962.1 mitogen-activated protein kinase kinase kinase 7
Vitvi01g01727	VIT_01s0146g00340	4	-0.144676	0.317007	0.40856	1.12423	1.09007	0.976445	0.193105	1.74591	0.736168	-0.672373	-2.06939	-1.01485	-1.09453	-0.0537642	0.231426	0.141791	-2.09619	0.181058	somatic embryogenesis receptor kinase 1	Dual specificity kinase acting on both serine/threonine- and tyrosine-containing substrates. Phosphorylates BRI1 on 'Ser-887' and CDC48 on at least one threonine residue and on 'Ser-41'. Confers embryogenic competence. Acts redundantly with SERK2 as a control point for sporophytic development controlling male gametophyte production. Involved in the brassinolide signaling pathway. {ECO:0000269|Pub…	Somatic embryogenesis receptor kinase 1 (AtSERK1) (EC 2.7.10.1) (EC 2.7.11.1) (Somatic embryogenesis receptor-like kinase 1)	XP_002263688.1 somatic embryogenesis receptor kinase 1
Vitvi03g00614	VIT_03s0091g00560	3	0.474388	0.635374	0.489849	0.39707	0.394558	0.403369	-0.248005	0.217458	-0.345487	-0.399794	-0.408091	-0.55347	-0.413522	-0.471201	-0.690455	0.00219555	0.326166	0.189597	somatic embryogenesis receptor kinase 1	Dual specificity kinase acting on both serine/threonine- and tyrosine-containing substrates. Phosphorylates BRI1 on 'Ser-887' and CDC48 on at least one threonine residue and on 'Ser-41'. Confers embryogenic competence. Acts redundantly with SERK2 as a control point for sporophytic development controlling male gametophyte production. Involved in the brassinolide signaling pathway. {ECO:0000269|Pub…	Somatic embryogenesis receptor kinase 1 (AtSERK1) (EC 2.7.10.1) (EC 2.7.11.1) (Somatic embryogenesis receptor-like kinase 1)	XP_002263235.1 somatic embryogenesis receptor kinase 1
Vitvi11g00293	VIT_11s0016g03420	1	0.902399	0.293826	0.0761597	-0.864741	0.0613626	0.23273	-1.16642	-0.518664	-0.616296	0.755079	0.667793	0.704425	-1.13812	-0.0958044	-0.547991	0.867783	0.60324	-0.216757	E3 ubiquitin-protein ligase ATL42	E3 ubiquitin-protein ligase able to catalyze polyubiquitination with ubiquitin-conjugating enzyme E2 UBC8 in vitro. {ECO:0000269|PubMed:15644464}.	E3 ubiquitin-protein ligase ATL42 (EC 2.3.2.27) (RING-H2 finger protein ATL42) (RING-type E3 ubiquitin transferase ATL42)	XP_002280643.1 E3 ubiquitin-protein ligase ATL42
Vitvi05g00041	VIT_05s0077g01970	4	-0.199965	0.260534	0.162849	0.465896	0.746447	0.339466	0.363086	0.756132	0.0252472	-0.765625	-0.344181	-0.966329	0.989726	-0.824465	-1.11736	-0.14803	0.286341	-0.0297711	RING-H2 finger protein ATL2	E3 ubiquitin-protein ligase able to catalyze polyubiquitination with ubiquitin-conjugating enzyme E2 UBC8, UBC10, UBC11, UBC28 and UBC29 in vitro. {ECO:0000269|PubMed:15644464, ECO:0000269|PubMed:16339806}.	E3 ubiquitin-protein ligase ATL23 (EC 2.3.2.27) (RING-H2 finger protein ATL23) (RING-type E3 ubiquitin transferase ATL23)	XP_002271253.1 RING-H2 finger protein ATL2
Vitvi06g00501	VIT_06s0004g05080	4	-0.0682206	0.0955273	-0.116709	0.225751	0.199345	-0.123143	0.680029	0.94402	0.698711	-0.63811	-0.998949	-0.394502	0.315937	-0.378966	-0.146981	-0.252494	-0.23784	0.196595	E3 ubiquitin-protein ligase SDIR1	E3 ubiquitin-protein ligase that acts as a positive regulator of abscisic acid-related stress signal transduction (PubMed:17573536, PubMed:18685183). Interacts with and ubiquitinates ATP1/SDIRIP1 to modulate ATP1/SDIRIP1 stability through the 26S proteasome pathway. Regulates abscisic acid (ABA) and salt stress responses by negatively affecting ATP1/SDIRIP1 stability. The SDIR1-ATP1/SDIRIP1 compl…	E3 ubiquitin-protein ligase SDIR1 (EC 2.3.2.27) (Protein SALT- AND DROUGHT-INDUCED RING FINGER 1) (RING-type E3 ubiquitin transferase SDIR1)	XP_002283232.2 E3 ubiquitin-protein ligase SDIR1
Vitvi06g01344	VIT_06s0061g00710	5	0.118858	0.481357	0.0753429	-1.19798	-0.452175	0.0931779	1.14468	-0.0469363	0.403834	-2.41808	-0.351809	-0.737675	0.753173	-0.365073	-0.824719	1.09441	1.12595	1.10367	E3 ubiquitin-protein ligase MIEL1	E3 ubiquitin-protein ligase that acts as a regulator of cell death and defense. E3 ubiquitin ligases accept ubiquitin from an E2 ubiquitin-conjugating enzyme in the form of a thioester and then directly transfers the ubiquitin to targeted substrates. Attenuates the activation of defense and related cell death responses in the absence of pathogens by mediating ubiquitination and subsequent proteas…	E3 ubiquitin-protein ligase MIEL1 (EC 2.3.2.27) (MYB30-interacting E3 ligase 1) (Pirh2-like protein 1) (AtPILP1) (RING-type E3 ubiquitin transferase MIEL1)	XP_002274709.1 E3 ubiquitin-protein ligase MIEL1
Vitvi08g01603	VIT_08s0007g04790	5	-0.568995	-0.419725	-0.311148	-0.299351	-0.0798534	-0.164105	0.0881261	-0.0567464	0.0723613	-0.325626	-0.360876	-0.145287	0.24079	0.319898	0.326925	0.726769	0.443517	0.513327	E3 ubiquitin-protein ligase MIEL1	E3 ubiquitin-protein ligase that acts as a regulator of cell death and defense. E3 ubiquitin ligases accept ubiquitin from an E2 ubiquitin-conjugating enzyme in the form of a thioester and then directly transfers the ubiquitin to targeted substrates. Attenuates the activation of defense and related cell death responses in the absence of pathogens by mediating ubiquitination and subsequent proteas…	E3 ubiquitin-protein ligase MIEL1 (EC 2.3.2.27) (MYB30-interacting E3 ligase 1) (Pirh2-like protein 1) (AtPILP1) (RING-type E3 ubiquitin transferase MIEL1)	XP_002268149.1 E3 ubiquitin-protein ligase MIEL1
Vitvi07g01827	VIT_07s0031g01500	4	-0.0923515	0.00117938	-0.139775	0.776174	0.730411	0.0280475	0.51606	1.002	0.295856	-0.864813	-0.498433	-1.5226	0.928414	-0.348269	-0.788714	-0.300752	0.140404	0.137166	U-box domain-containing protein	E3 ubiquitin-protein ligase that acts as negative regulator of the immunity triggered by the pathogen-associated molecular patterns (PAMPs), in association with PUB22 and PUB23. {ECO:0000269|PubMed:18771922}.	E3 ubiquitin-protein ligase PUB24 (EC 2.3.2.27) (Plant U-box protein 24) (RING-type E3 ubiquitin transferase PUB24) (U-box domain-containing protein 24)	PSS36725.1U-box domain-containing protein
Vitvi08g00630	VIT_08s0105g00200	3	1.15912	1.71567	1.76773	1.63234	1.64406	1.81924	-0.810236	0.251235	-0.557362	-0.998778	-1.69421	-0.680732	-1.78124	-2.74988	0.0294127	-0.452925	-0.457828	0.164381	E3 ubiquitin-protein ligase PUB24	E3 ubiquitin-protein ligase that acts as negative regulator of the immunity triggered by the pathogen-associated molecular patterns (PAMPs), in association with PUB22 and PUB23. {ECO:0000269|PubMed:18771922}.	E3 ubiquitin-protein ligase PUB24 (EC 2.3.2.27) (Plant U-box protein 24) (RING-type E3 ubiquitin transferase PUB24) (U-box domain-containing protein 24)	XP_002265057.1 E3 ubiquitin-protein ligase PUB24
Vitvi06g00915	VIT_06s0009g00370	3	0.839956	0.523792	0.240616	0.220961	0.743322	0.653243	0.190239	-0.174394	-0.215616	-1.25994	-1.14379	0.117171	-0.649816	0.232967	-0.412143	-0.000513849	0.167981	-0.0740401	E3 ubiquitin-protein ligase PUB24-like	E3 ubiquitin-protein ligase that acts as negative regulator of the immunity triggered by the pathogen-associated molecular patterns (PAMPs), in association with PUB22 and PUB23. {ECO:0000269|PubMed:18771922}.	E3 ubiquitin-protein ligase PUB24 (EC 2.3.2.27) (Plant U-box protein 24) (RING-type E3 ubiquitin transferase PUB24) (U-box domain-containing protein 24)	XP_010651653.1 E3 ubiquitin-protein ligase PUB24-like
Vitvi09g00012	VIT_09s0002g00220	4	0.125807	0.525178	0.535746	0.882286	1.31865	1.01015	0.390955	1.15371	0.771768	-0.963268	-0.19518	-1.13528	-0.692543	-2.21946	-0.687818	-0.594951	-0.211258	-0.0144902	RING-H2 finger protein ATL3	E3 ubiquitin-protein ligase that is required for the plant C/N response during seedling growth transition. May be involved in the early steps of the plant defense signaling pathway. {ECO:0000269|PubMed:19702666, ECO:0000269|Ref.8}.	E3 ubiquitin-protein ligase ATL31 (EC 2.3.2.27) (Protein CARBON/NITROGEN INSENSITIVE 1) (Protein SUPER SURVIVAL 1) (RING-H2 finger protein ATL31) (RING-type E3 ubiquitin transferase ATL31)	XP_002263215.1 RING-H2 finger protein ATL3
Vitvi01g00614	VIT_01s0137g00460	3	0.587182	0.488651	0.658694	0.995037	0.491439	0.783788	-0.226601	-0.0270352	0.00217935	-0.390325	-0.668536	-0.508732	-1.43234	-0.193239	-0.911702	0.203597	0.211686	-0.0637424	E3 ubiquitin-protein ligase RGLG2	E3 ubiquitin-protein ligase that mediates the formation of 'Lys-63'-linked ubiquitin chains. Regulates apical dominance by acting on the auxin transport proteins abundance (PubMed:17586653). Mediates ubiquitination and subsequent proteasomal degradation of ERF053 in response to drought stress. Acts as a negative regulator of drought stress response (PubMed:22095047). {ECO:0000269|PubMed:17586653,…	E3 ubiquitin-protein ligase RGLG2 (EC 2.3.2.27) (RING domain ligase 2)	XP_002282202.2 E3 ubiquitin-protein ligase RGLG2
Vitvi17g00954	VIT_17s0000g09640	4	0.589184	0.372069	0.152197	0.712932	0.420254	0.522866	0.652492	0.605169	0.835328	-1.04001	-0.861032	-0.784038	-0.191363	-0.316434	-0.961654	-0.395976	-0.0509124	-0.261069	E3 ubiquitin-protein ligase RGLG2	E3 ubiquitin-protein ligase that mediates the formation of 'Lys-63'-linked ubiquitin chains. Regulates apical dominance by acting on the auxin transport proteins abundance (PubMed:17586653). Mediates ubiquitination and subsequent proteasomal degradation of ERF053 in response to drought stress. Acts as a negative regulator of drought stress response (PubMed:22095047). {ECO:0000269|PubMed:17586653,…	E3 ubiquitin-protein ligase RGLG2 (EC 2.3.2.27) (RING domain ligase 2)	XP_002279018.1 E3 ubiquitin-protein ligase RGLG2
Vitvi08g02053	VIT_08s0105g00190	4	0.715229	0.254757	0.383582	0.966868	0.913788	1.00157	1.00644	1.08051	1.09551	-1.84058	-1.05243	-0.616799	-1.32038	-0.187032	-0.614445	-0.410123	-0.689054	-0.687411	E3 ubiquitin-protein ligase PUB23	E3 ubiquitin-protein ligase that negatively regulates water stress response. May control in coordination with PUB23 a drought signaling pathway by ubiquitinating cytosolic RPN12a. Acts as negative regulator of the immunity triggered by the pathogen-associated molecular patterns (PAMPs), in association with PUB22 and PUB24. {ECO:0000269|PubMed:18664614, ECO:0000269|PubMed:18771922}.	E3 ubiquitin-protein ligase PUB23 (EC 2.3.2.27) (Plant U-box protein 23) (RING-type E3 ubiquitin transferase PUB23) (U-box domain-containing protein 23)	XP_002267438.1 E3 ubiquitin-protein ligase PUB23
Vitvi15g00362	VIT_15s0045g01200	3	1.36902	1.65318	2.45068	2.03201	1.35875	1.71663	-2.27154	0.340676	-1.0845	-1.59881	0.969266	-0.55045	-2.27106	-1.23988	-0.682214	-0.994217	0.129499	-1.32704	E3 ubiquitin-protein ligase PUB23	E3 ubiquitin-protein ligase that negatively regulates water stress response. May control in coordination with PUB23 a drought signaling pathway by ubiquitinating cytosolic RPN12a. Acts as negative regulator of the immunity triggered by the pathogen-associated molecular patterns (PAMPs), in association with PUB22 and PUB24. {ECO:0000269|PubMed:18664614, ECO:0000269|PubMed:18771922}.	E3 ubiquitin-protein ligase PUB23 (EC 2.3.2.27) (Plant U-box protein 23) (RING-type E3 ubiquitin transferase PUB23) (U-box domain-containing protein 23)	XP_002264761.2 E3 ubiquitin-protein ligase PUB23
Vitvi09g00500	VIT_09s0002g05810	1	0.644776	0.729122	0.654076	1.25844	0.434029	0.76832	-2.1196	-0.462734	-2.04616	-0.0809346	-0.283485	-0.268588	0.156144	-0.575558	0.382003	0.265266	0.282899	0.261988	boron transporter 4	Efflux-type boron transporter polarly localized in roots. Boron is essential for maintaining the integrity of plants cell walls. {ECO:0000269|PubMed:18048682}.	Boron transporter 4	XP_002285279.1 boron transporter 4
Vitvi13g00325	VIT_13s0019g01980	4	-0.0938316	-0.554027	-0.238358	0.427568	-0.20888	0.0888544	0.240373	0.816143	0.506471	-0.807656	-0.922103	-0.131933	0.00560145	0.34615	0.487272	0.216086	0.082531	-0.260261	aspartic proteinase PCS1	Embryo-specific aspartic protease that limits programmed cell death during reproductive development. Possesses peptidase activity toward casein in vitro. {ECO:0000269|PubMed:15723040}.	Aspartic proteinase PCS1 (EC 3.4.23.-) (Aspartic protease 38) (AtASP38) (Protein EMBRYO DEFECTIVE 24) (Protein PROMOTION OF CELL SURVIVAL 1)	XP_002283126.1 aspartic proteinase PCS1
Vitvi14g00772	VIT_14s0006g00180	5	-0.576863	-0.49838	-0.636817	-0.172561	-0.269618	-0.0134642	-0.0915079	-0.160097	-0.0359178	-0.0350548	0.0608357	-0.291012	0.419899	0.3404	0.172934	0.597171	0.585875	0.604178	aspartic proteinase PCS1	Embryo-specific aspartic protease that limits programmed cell death during reproductive development. Possesses peptidase activity toward casein in vitro. {ECO:0000269|PubMed:15723040}.	Aspartic proteinase PCS1 (EC 3.4.23.-) (Aspartic protease 38) (AtASP38) (Protein EMBRYO DEFECTIVE 24) (Protein PROMOTION OF CELL SURVIVAL 1)	XP_002263620.2 aspartic proteinase PCS1
Vitvi01g00300	VIT_01s0011g03670	6	0.270012	0.0540871	0.135528	-0.216885	-0.1296	0.311069	-1.2729	-0.617323	-0.809975	0.14444	0.238076	0.213177	0.283454	0.766119	0.734303	-0.202397	-0.0418992	0.140717	endonuclease 2	Endonuclease mostly active on RNA and ssDNA, and to a lower extent, on dsDNA (PubMed:22506810, PubMed:23620482). Can cleave mismatch regions in heteroduplex DNA containing single base pair mismatches or insertion/deletion bases (PubMed:22506810). In contradiction with PubMed:22506810, cannot hydrolyze single-stranded DNA and does not cleave mismatches (PubMed:17651368). {ECO:0000269|PubMed:176513…	Endonuclease 2 (AtENDO2) (EC 3.1.30.1) (Deoxyribonuclease ENDO2) (Single-stranded-nucleate endonuclease ENDO2)	XP_002282829.1 endonuclease 2
Vitvi10g02409	VIT_00s2086g00010	4	-0.0562885	-0.00709066	-0.0758915	0.802013	0.890138	0.589233	1.14165	1.02302	0.983059	-1.19493	-1.5158	-1.47605	-1.00717	-0.396663	-0.387611	0.407543	0.331459	-0.0506144	1-aminocyclopropane-1-carboxylate oxidase	Enzyme involved in the ethylene biosynthesis. {ECO:0000250}.	1-aminocyclopropane-1-carboxylate oxidase 5 (ACC oxidase 5) (AtACO5) (EC 1.14.17.4)	XP_002273430.3 1-aminocyclopropane-1-carboxylate oxidase
Vitvi12g00445	VIT_12s0059g01380	3	0.581252	0.579138	0.0815047	0.963627	0.769227	0.882196	-0.6828	-0.487227	-0.539732	-0.621254	-0.207619	-0.237208	0.191157	-0.255456	-0.178445	-0.409225	-0.266074	-0.163062	ACC oxidase 5	Enzyme involved in the ethylene biosynthesis. {ECO:0000250}.	1-aminocyclopropane-1-carboxylate oxidase 5 (ACC oxidase 5) (AtACO5) (EC 1.14.17.4)	NP_001267871.1aconitase 2, mitochondrial
Vitvi07g01671	VIT_07s0129g01000	3	0.896263	1.13686	1.15996	0.247451	-0.920136	0.367475	-0.00447989	0.74414	0.0544478	-0.0554989	-0.27458	0.16398	-2.29346	-0.340298	-0.202075	-0.242695	-0.246809	-0.190546	F-box protein GID2	Essential component of the SCF-type E3 ligase complex, SCF(GID2), a complex that positively regulates the gibberellin signaling pathway. Upon gibberellin treatment, the SCF(GID2) complex mediates the ubiquitination and subsequent degradation of DELLA proteins (GAI, RGA and RGL2), some repressors of the gibberellin pathway, leading to activate the pathway. {ECO:0000269|PubMed:12724538, ECO:0000269…	F-box protein GID2 (Protein SLEEPY 1)	XP_003632510.1 F-box protein GID2
Vitvi09g00152	VIT_09s0002g01810	4	0.282289	0.149767	0.0139006	0.58665	0.916566	0.500417	-0.265008	-0.0451367	0.5261	-0.884841	0.320222	-1.31963	0.581791	-0.566953	-0.176919	-0.388256	0.0717385	-0.302701	mitochondrial import inner membrane translocase subunit TIM23-1	Essential component of the TIM17:23 complex, a complex that mediates the translocation of transit peptide-containing proteins across the mitochondrial inner membrane. Links the inner and outer membranes (By similarity). {ECO:0000250}.	Mitochondrial import inner membrane translocase subunit TIM23-1	XP_002278010.2 mitochondrial import inner membrane translocase subunit TIM23-1
Vitvi04g01370	VIT_04s0023g02500	4	0.0886846	0.455187	-0.373685	0.761034	0.342734	-0.0712816	0.348141	0.673017	0.800248	-0.891576	-0.343592	-1.01992	0.95558	-0.818133	-0.296427	-0.437269	-0.315274	0.142527	thiamine-phosphate synthase	Essential for thiamine biosynthesis. Bifunctional enzyme that catalyzes the phosphorylation of hydroxymethylpyrimidine phosphate (HMP-P) to HMP-PP and condenses 4-methyl-5-(beta-hydroxyethyl)thiazole monophosphate (THZ-P) and 2-methyl-4-amino-5-hydroxymethyl pyrimidine pyrophosphate (HMP-PP) to form thiamine monophosphate (TMP). {ECO:0000269|PubMed:16666289, ECO:0000269|PubMed:17174261}.	Thiamine biosynthetic bifunctional enzyme TH1, chloroplastic [Includes: Thiamine-phosphate synthase (TP synthase) (TPS) (EC 2.5.1.3) (Thiamine-phosphate pyrophosphorylase) (TMP pyrophosphorylase) (TMP-PPase); Hydroxymethylpyrimidine kinase (HMP kinase) (EC 2.7.1.49)]	PON71496.1thiamine-phosphate synthase
Vitvi11g00692	VIT_11s0037g00130	2	-0.279805	-0.205679	-0.110226	-0.265184	-0.279469	-0.215751	-0.624996	-0.699671	-0.557946	0.639712	0.423501	0.844871	0.0826873	0.61665	0.534534	0.0990519	-0.0746989	0.0724209	FIP1[V]-like protein	Essential gene (PubMed:16282318). Component of the cleavage and polyadenylation specificity factor (CPSF) complex that plays a key role in pre-mRNA 3'-end formation, recognizing the AAUAAA signal sequence and interacting with poly(A) polymerase and other factors to bring about cleavage and poly(A) addition. FIP1L1 contributes to poly(A) site recognition and stimulates poly(A) addition. Binds to U…	FIP1[V]-like protein (AtFIP1(V)) (Factor interacting with poly(A) polymerase 1-like 5) (AtFIPS5) (Protein HOMOLOG OF YEAST FIP1 [V])	XP_010656604.1 FIP1[V]-like protein
Vitvi17g00299	VIT_17s0000g03440	2	0.155339	0.0140285	0.109032	-0.46044	-0.0170787	0.179465	-1.04469	-0.820116	-0.388907	0.889977	0.876603	0.614541	-0.376539	-0.426287	0.213599	0.08467	0.122703	0.274101	zinc finger protein BRUTUS	Essential protein (PubMed:20675571, PubMed:25452667). Negatively regulates the response to iron deficiency and thus contributes to iron homeostasis (PubMed:20675571, PubMed:25794933). Exhibits E3 ubiquitin-protein ligase activity in vitro (PubMed:24253678, PubMed:25452667). Plays a role in root growth, rhizosphere acidification, and iron reductase activity in response to iron deprivation (PubMed:…	Zinc finger protein BRUTUS (Protein EMBRYO DEFECTIVE 2454)	XP_002278705.1 zinc finger protein BRUTUS isoform X1
Vitvi01g02047	VIT_01s0127g00300	6	0.0310176	-1.06426	0.0722931	-0.0821923	-1.61658	0.493429	-0.716554	-0.265895	-0.0880171	0.357276	-0.0818101	0.521345	1.20238	0.635581	0.584737	0.394522	-0.207534	-0.169739	CRS2-associated factor 2, chloroplastic	Essential protein required for the splicing of group IIB introns in chloroplasts. Forms splicing particles with CRS2. Interacts with RNA and confers intron specificity of the splicing particles. {ECO:0000269|PubMed:17071648}.	CRS2-associated factor 2, chloroplastic (Chloroplastic group IIA intron splicing facilitator CRS2-associated factor 2)	XP_002267079.1 CRS2-associated factor 2, chloroplastic
Vitvi07g02885	VIT_00s0231g00040	4	1.05337	0.785392	1.05339	1.43152	1.03663	0.899586	0.669671	1.02677	0.752542	-0.920473	-1.13247	-1.21655	-0.653079	-1.18354	-1.49398	-0.980359	-0.634101	-0.494299	RPM1-interacting protein 4	Essential regulator of plant defense, which plays a central role in resistance in case of infection by a pathogen. It is a common target for both type III avirulence proteins from P.syringae (AvrB, AvrRpm1 and AvrRpt2) and for the plant Resistance (R) proteins RPM1 and RPS2. In strains carrying the appropriate R gene for avirulence proteins of the pathogen, its association with avirulence protein…	RPM1-interacting protein 4	XP_002265336.2 RPM1-interacting protein 4
Vitvi19g00695	VIT_19s0015g00690	4	0.73436	0.0552874	-0.522788	0.682224	0.689338	-0.176597	0.274174	1.21919	0.401365	-0.309929	-1.72244	-0.155397	0.660361	-0.106923	-0.685213	-0.352346	-0.213941	-0.47073	RPM1-interacting protein 4	Essential regulator of plant defense, which plays a central role in resistance in case of infection by a pathogen. It is a common target for both type III avirulence proteins from P.syringae (AvrB, AvrRpm1 and AvrRpt2) and for the plant Resistance (R) proteins RPM1 and RPS2. In strains carrying the appropriate R gene for avirulence proteins of the pathogen, its association with avirulence protein…	RPM1-interacting protein 4	XP_009793111.1 RPM1-interacting protein 4-like isoform X2
Vitvi13g00911	0	2	-0.0159271	-0.0331007	-0.309391	-0.711544	-0.503278	-0.30146	-1.37134	-0.720337	-1.59436	1.51769	1.09341	0.985844	0.336631	0.435211	0.3872	0.106008	0.385555	0.313183	protein MICRORCHIDIA 7	Exhibits ATPase activity. Binds DNA/RNA in a non-specific manner and exhibits endonuclease activity. Probably involved in DNA repair. Involved in RNA-directed DNA methylation (RdDM) as a component of the RdDM machinery and required for gene silencing. May also be involved in the regulation of chromatin architecture to maintain gene silencing. Together with MORC4, acts to suppress a wide set of no…	Protein MICRORCHIDIA 7 (AtMORC7) (EC 3.6.-.-) (Protein CRT1-homolog 3) (CRT1-h3)	XP_010663774.1 protein MICRORCHIDIA 7
Vitvi08g00933	VIT_08s0040g00710	4	-0.551877	-0.206998	-0.0354679	0.623461	-0.235825	0.251034	1.06294	0.643983	0.450751	-0.432137	-1.10465	-0.0259104	-0.700284	-0.262413	-0.307615	0.145058	0.701243	-0.0152909	Werner Syndrome-like exonuclease	Exonuclease that digests recessed strands of DNA duplexes in the 3' to 5' direction but hardly single-stranded DNA or blunt-ended duplexes. Also able to digest 3'-protruding strands and 3'-recessed strand termini of duplexes containing mismatched bases. {ECO:0000269|PubMed:12937173}.	Werner Syndrome-like exonuclease (EC 3.1.-.-)	XP_010653650.1 Werner Syndrome-like exonuclease
Vitvi08g00934	0	4	0.264016	-0.122285	0.275964	0.0181205	0.240001	0.529414	0.729123	1.10701	0.876888	-1.17984	-0.424916	-0.606531	0.132256	-0.101615	0.000920451	-0.787307	-0.256054	-0.695163	Werner Syndrome-like exonuclease	Exonuclease that digests recessed strands of DNA duplexes in the 3' to 5' direction but hardly single-stranded DNA or blunt-ended duplexes. Also able to digest 3'-protruding strands and 3'-recessed strand termini of duplexes containing mismatched bases. {ECO:0000269|PubMed:12937173}.	Werner Syndrome-like exonuclease (EC 3.1.-.-)	XP_002278250.1 Werner Syndrome-like exonuclease
Vitvi01g02100	VIT_01s0026g01090	4	0.226985	1.07983	0.884183	0.910946	1.09132	0.56464	0.361572	1.08896	1.26992	-1.08907	-3.29684	0.00965929	-2.41171	-1.77986	-0.600767	0.525994	0.391053	0.773199	CLAVATA3/ESR (CLE)-related protein 25	Extracellular signal peptide that regulates cell fate. Represses root apical meristem maintenance. {ECO:0000269|PubMed:16489133, ECO:0000269|PubMed:16902140}.	CLAVATA3/ESR (CLE)-related protein 25 [Cleaved into: CLE25p]	XP_003631289.2 CLAVATA3/ESR (CLE)-related protein 25
Vitvi18g01431	VIT_18s0164g00030	4	0.138889	0.413521	-0.130304	0.839901	0.407176	0.471042	1.16434	0.877097	1.05502	-1.01524	-0.707291	-1.12481	-0.33219	-0.916465	-0.51052	-0.159277	0.121	-0.591879	ATP synthase subunit delta, chloroplastic	F(1)F(0) ATP synthase produces ATP from ADP in the presence of a proton or sodium gradient. F-type ATPases consist of two structural domains, F(1) containing the extramembraneous catalytic core and F(0) containing the membrane proton channel, linked together by a central stalk and a peripheral stalk. During catalysis, ATP synthesis in the catalytic domain of F(1) is coupled via a rotary mechanism…	ATP synthase subunit delta, chloroplastic (ATP synthase F(1) sector subunit delta) (F-type ATPase subunit delta)	XP_002274963.1 ATP synthase delta chain, chloroplastic
Vitvi04g00175	VIT_04s0008g02030	4	-0.175602	0.354583	0.0536449	0.250483	0.77926	0.0416971	0.853222	0.699274	0.597922	-0.856358	0.146151	-0.465401	0.384747	-0.643775	-1.23467	-0.422075	-0.404994	0.0418864	fatty-acid-binding protein 2	Fatty-acid-binding protein. Associates with saturated fatty acid.	Fatty-acid-binding protein 2 (AtFAP2) (Chalcone-flavanone isomerase family protein 2)	XP_002280130.1 fatty-acid-binding protein 2
Vitvi13g01673	VIT_13s0064g00390	5	0.104909	-2.95354	-2.12848	-0.052863	-0.372169	-3.0325	1.11183	0.599959	0.906265	-0.543965	0.23582	0.549459	0.139159	0.0218745	0.296613	1.77995	1.73762	1.60005	polyamine oxidase 1	Flavoenzyme involved in polyamine back-conversion (PubMed:16778015, PubMed:20532512, PubMed:21081665, PubMed:26973665). Catalyzes the oxidation of the secondary amino group of polyamines, such as spermine and its acetyl derivatives (PubMed:16778015, PubMed:20532512, PubMed:21081665). Substrate preference is thermospermine > norspermine > spermine > N(1)-acetylspermine (PubMed:16778015, PubMed:210…	Polyamine oxidase 1 (AtPAO1) (EC 1.5.3.16) (EC 1.5.3.17) (N(1)-acetylpolyamine oxidase) (Spermine oxidase)	XP_010659441.1 polyamine oxidase 1
Vitvi02g00482	VIT_02s0241g00110	6	-0.0842143	0.0386434	0.0694253	0.429313	-0.179131	-0.0947736	-0.900458	-0.373258	-0.242522	-0.145325	0.570426	0.203668	0.499165	0.334339	0.6718	0.118705	-0.310926	-0.604875	putative transferase At4g12130, mitochondrial	Folate-dependent protein involved in Fe/S cluster biogenesis. Functionally complements an E.coli mutant defective in ygfZ. {ECO:0000269|PubMed:20489182, ECO:0000269|PubMed:21984653}.	Putative transferase At4g12130, mitochondrial (EC 2.1.-.-) (Iron-sulfur cluster assembly factor homolog COG0354)	XP_010662195.1 putative transferase At4g12130, mitochondrial
Vitvi12g01815	VIT_12s0034g01160	4	0.817008	-2.22245	-0.406216	0.508743	0.410638	1.29976	1.56008	1.81381	1.99843	-2.31767	-0.262617	-2.28161	-0.316262	0.0438793	-1.31047	0.310323	-0.274826	0.62946	basic blue protein	Forms a concentration gradient along the pollen tube growth path, with a lower level in the stigma papilla cell wall and a higher level in the transmitting tract extracellular matix of the style. {ECO:0000269|PubMed:15908590}.	Basic blue protein (Plantacyanin)	XP_002275938.2 basic blue protein
Vitvi02g00025	VIT_02s0025g00280	2	-1.35946	-0.92154	-0.180717	-0.585963	-0.424586	-1.27689	0.487002	-1.55985	-1.31035	1.27182	0.98399	0.786956	1.28816	0.726376	1.08799	0.625519	-0.24039	0.601943	heat shock protein 83	Functions as a holding molecular chaperone (holdase) which stabilizes unfolding protein intermediates and rapidly releases them in an active form once stress has abated. Functions as a folding molecular chaperone (foldase) that assists the non-covalent folding of proteins in an ATP-dependent manner (PubMed:23827697). Molecular chaperone involved in R gene-mediated disease resistance. Required for…	Heat shock protein 90-1 (AtHSP90.1) (AtHsp90-1) (Heat shock protein 81-1) (Hsp81-1) (Heat shock protein 83)	XP_002278894.1 heat shock protein 83
Vitvi16g01103	VIT_16s0050g01150	2	-0.435097	-0.422726	-0.793779	-0.295212	-0.513364	-0.353472	-1.1036	-0.829419	-1.35092	1.04411	0.798576	1.09879	0.925277	0.329951	0.845664	0.390176	0.299003	0.366044	heat shock protein 83	Functions as a holding molecular chaperone (holdase) which stabilizes unfolding protein intermediates and rapidly releases them in an active form once stress has abated. Functions as a folding molecular chaperone (foldase) that assists the non-covalent folding of proteins in an ATP-dependent manner (PubMed:23827697). Molecular chaperone involved in R gene-mediated disease resistance. Required for…	Heat shock protein 90-1 (AtHSP90.1) (AtHsp90-1) (Heat shock protein 81-1) (Hsp81-1) (Heat shock protein 83)	XP_002274022.1 heat shock protein 83
Vitvi18g00583	VIT_18s0001g08200	4	0.692211	0.834382	1.10804	1.37487	1.68284	1.42926	1.57105	1.19017	1.60808	-1.11208	-0.917946	-1.44641	-1.33751	-0.55417	-1.33101	-1.75597	-2.05707	-0.978733	protein DETOXIFICATION 48	Functions as a multidrug and toxin extrusion transporter. Contributes to iron homeostasis during stress responses and senescence (PubMed:22150160). Could be involved in specifying the lateral organ initiation rate (PubMed:21257605). May act as a negative regulator of hypocotyl cell elongation in the light (PubMed:26160579). {ECO:0000269|PubMed:21257605, ECO:0000269|PubMed:22150160, ECO:0000269|Pu…	Protein DETOXIFICATION 48 (AtDTX48) (Multidrug and toxic compound extrusion protein 48) (MATE protein 48) (Protein ABNORMAL SHOOT 4) (Protein BUSH-AND-CHLOROTIC-DWARF 1) (Protein BCD1) (Protein ZRIZI)	XP_002283609.2 protein DETOXIFICATION 48
Vitvi07g02619	VIT_00s0471g00020	4	1.90846	1.5522	1.33725	2.35433	0.937796	1.43554	-0.0765375	0.995514	1.16092	-1.57616	-1.29045	-0.276656	-2.36548	-0.754262	-2.36441	-2.1811	0.0353235	-0.83228	VQ motif-containing protein 9	Functions as a negative regulator of salt stress response. Functions as repressor of WRKY8 transcription factor by decreasing the DNA-binding activity of WRKY8 and acts antagonistically with WRKY8 to regulate sodium and potassium homeostasis under salt stress. {ECO:0000269|PubMed:23451802}.	VQ motif-containing protein 9 (AtVQ9)	XP_002310889.2VQ motif-containing protein 9
Vitvi18g00443	VIT_18s0001g06350	1	0.720538	0.345607	0.724182	-0.10291	0.0610675	0.267438	-0.181444	-0.312184	0.0820026	0.177602	-0.675927	0.628955	-0.534341	-0.0960716	0.304951	-0.523105	-0.147521	-0.73884	VQ motif-containing protein 9	Functions as a negative regulator of salt stress response. Functions as repressor of WRKY8 transcription factor by decreasing the DNA-binding activity of WRKY8 and acts antagonistically with WRKY8 to regulate sodium and potassium homeostasis under salt stress. {ECO:0000269|PubMed:23451802}.	VQ motif-containing protein 9 (AtVQ9)	XP_002284066.1 VQ motif-containing protein 9
Vitvi01g00782	VIT_01s0026g00190	3	1.13511	0.691599	0.214552	0.643066	0.838719	0.689897	-0.0959196	0.730498	0.271391	-1.19813	-0.169783	-1.10455	-0.362802	-0.428659	-1.05623	-0.515571	0.149348	-0.432538	U-box domain-containing protein 18	Functions as an E3 ubiquitin ligase (By similarity). Mediates EXO70B1 ubiquitination. Involved in the regulation of abscisic acid (ABA)-mediated stomatal movements (PubMed:27956469). {ECO:0000250, ECO:0000269|PubMed:27956469}.	U-box domain-containing protein 18 (EC 2.3.2.27) (Plant U-box protein 18) (RING-type E3 ubiquitin transferase PUB18)	XP_002264637.2 U-box domain-containing protein 19
Vitvi07g01423	VIT_00s0772g00010	2	0.237079	-0.340303	-0.26335	0.0383789	-0.921671	-0.257535	-1.32724	-1.58027	-0.630231	1.02209	0.0889941	0.767741	1.18514	-0.0966617	0.471864	0.792541	0.253922	0.559524	putative U-box domain-containing protein 50	Functions as an E3 ubiquitin ligase. {ECO:0000250}.	Putative U-box domain-containing protein 50 (EC 2.3.2.27) (Plant U-box protein 50) (RING-type E3 ubiquitin transferase PUB50)	XP_010647329.1 putative U-box domain-containing protein 50
Vitvi12g00752	VIT_12s0057g01300	2	-0.371549	-0.783942	-0.243936	-0.742917	-1.15467	0.0950935	-0.346768	-0.402222	-0.830525	0.436415	0.632616	0.85372	0.418756	0.851014	0.857622	0.401487	0.501782	-0.171976	U-box domain-containing protein 3	Functions as an E3 ubiquitin ligase. {ECO:0000250}.	U-box domain-containing protein 37 (EC 2.3.2.27) (Plant U-box protein 37) (RING-type E3 ubiquitin transferase PUB37)	XP_002264882.1 U-box domain-containing protein 3
Vitvi16g01546	VIT_16s0039g02330	4	0.46602	-0.459487	-0.0346812	-0.226408	0.193957	0.151021	0.330338	0.820491	0.929777	0.00595271	-0.697248	-1.21801	-0.691236	0.180004	-0.215926	0.572225	-0.169008	0.0622216	U-box domain-containing protein 5	Functions as an E3 ubiquitin ligase. {ECO:0000250}.	Putative U-box domain-containing protein 55 (EC 2.3.2.27) (Plant U-box protein 55) (RING-type E3 ubiquitin transferase PUB54)	XP_010649136.1 U-box domain-containing protein 5
Vitvi03g00519	VIT_03s0063g00180	4	0.594746	0.590248	0.150314	0.715993	0.449218	0.343207	-0.212151	0.336925	0.65121	-0.330657	-0.625217	-0.185363	-0.325416	-0.173325	-0.482424	-0.273081	-0.66656	-0.557667	U-box domain-containing protein 26	Functions as an E3 ubiquitin ligase. {ECO:0000250}.	U-box domain-containing protein 26 (EC 2.3.2.27) (Plant U-box protein 26) (RING-type E3 ubiquitin transferase PUB26)	XP_002285110.1 U-box domain-containing protein 26
Vitvi18g01276	VIT_18s0166g00190	3	1.23067	1.1008	0.672824	1.06215	1.17372	0.899528	-0.240906	0.606157	0.304877	-0.718694	-0.271194	-1.06617	-1.90794	-0.721004	-1.01483	-0.528108	-0.164159	-0.417725	U-box domain-containing protein 27	Functions as an E3 ubiquitin ligase. {ECO:0000250}.	U-box domain-containing protein 27 (EC 2.3.2.27) (Plant U-box protein 27) (RING-type E3 ubiquitin transferase PUB27)	XP_002264273.1 U-box domain-containing protein 27
Vitvi05g00617	VIT_05s0020g04560	1	0.454637	-0.0414182	0.571222	0.711753	0.581047	-0.0324526	-0.0219917	-0.364102	-0.446123	0.183598	0.158034	0.470604	-1.07598	-1.51168	-0.0712617	0.459325	0.0405546	-0.0657542	U-box domain-containing protein 43	Functions as an E3 ubiquitin ligase. {ECO:0000250}.	U-box domain-containing protein 43 (EC 2.3.2.27) (Plant U-box protein 43) (RING-type E3 ubiquitin transferase PUB43)	XP_010649981.1 U-box domain-containing protein 43
Vitvi01g00525	VIT_01s0011g06140	3	1.15196	0.985285	0.87911	1.36233	0.74617	1.22014	-0.46391	0.686762	-0.39886	-0.642593	-0.860346	-1.23725	-0.834985	-1.05966	-1.16101	-0.0397245	-0.095199	-0.23823	U-box domain-containing protein 21-like	Functions as an E3 ubiquitin ligase. {ECO:0000250}.	U-box domain-containing protein 21 (EC 2.3.2.27) (Plant U-box protein 21) (RING-type E3 ubiquitin transferase PUB21)	XP_003631249.1 U-box domain-containing protein 21
Vitvi04g01172	VIT_04s0023g00520	4	0.409106	0.340872	0.735856	1.15893	-0.549592	0.732025	1.87309	1.50373	1.48628	-2.34924	-0.282974	-0.668839	0.23725	-0.296236	0.242337	-2.26597	-0.920055	-1.38657	auxin-responsive protein SAUR21	Functions as positive effectors of cell expansion through modulation of auxin transport. {ECO:0000250|UniProtKB:Q9FJG1}.	Auxin-responsive protein SAUR21 (Protein SMALL AUXIN UP RNA 21)	XP_010649243.1 auxin-responsive protein SAUR21
Vitvi08g02307	VIT_08s0007g05390	2	-0.446627	-0.819542	-0.301104	-0.703109	-1.20045	-0.653297	-0.828575	-0.722381	-0.925733	0.418194	0.58575	0.624663	0.862817	1.00018	0.639893	0.908756	0.705062	0.855498	two-component response regulator ARR9	Functions as response regulator involved in His-to-Asp phosphorelay signal transduction system. Phosphorylation of the Asp residue in the receiver domain activates the ability of the protein to promote the transcription of target genes. Type-A response regulators seem to act as negative regulators of the cytokinin signaling. {ECO:0000269|PubMed:14973166}.	Two-component response regulator ARR9 (Response reactor 4)	XP_002273990.1 two-component response regulator ARR9
Vitvi17g00732	VIT_17s0000g07580	1	-0.0584762	0.678297	0.198046	0.421915	0.033701	0.0820062	0.129365	0.111293	0.277721	-0.104277	-0.0312851	-0.0296078	0.329698	-0.0451114	0.195789	-1.03259	-0.522344	-0.634135	two-component response regulator ARR5	Functions as response regulator involved in His-to-Asp phosphorelay signal transduction system. Phosphorylation of the Asp residue in the receiver domain activates the ability of the protein to promote the transcription of target genes. Type-A response regulators seem to act as negative regulators of the cytokinin signaling. {ECO:0000269|PubMed:14973166, ECO:0000269|PubMed:9482949}.	Two-component response regulator ARR5 (Response reactor 2)	XP_002283787.2 two-component response regulator ARR5
Vitvi16g00864	VIT_16s0022g02080	4	0.355759	0.309483	0.405363	0.42973	0.268753	0.222684	0.448272	0.573139	0.503567	-0.612994	-0.242612	-0.730894	-0.205077	-0.434228	-0.407597	-0.364532	-0.202488	-0.316329	xyloglucan galactosyltransferase XLT2	Functions in xyloglucan synthesis by adding side chains to the xylosylated glucan backbone. Involved in galactosylating hemicellulose xyloglucan (XyG) at the second position of the XXXG motif to form XLXG (PubMed:22474179). Associates with other xyloglucan-synthesizing enzymes to form multiprotein complexes for xyloglucan synthesis in the Golgi (PubMed:25392066). {ECO:0000269|PubMed:22474179, ECO…	Xyloglucan galactosyltransferase XLT2 (EC 2.4.1.-) (Glycosyltransferase 18) (AtGT18) (Protein XYLOGLUCAN L-SIDE CHAIN GALACTOSYLTRANSFERASE POSITION 2)	XP_002270309.1 xyloglucan galactosyltransferase XLT2
Vitvi02g01696	VIT_00s0233g00050	4	-0.291605	0.113813	-0.235502	-0.0269604	0.21512	0.555247	0.708808	0.413419	0.580804	-1.08003	0.0595334	-0.385588	0.33214	0.0663107	0.0167455	-0.447426	0.0770516	-0.671881	probable xyloglucan galactosyltransferase GT19	Functions in xyloglucan synthesis by adding side chains to the xylosylated glucan backbone. Involved in the galactosylation of hemicellulose xyloglucan. {ECO:0000250|UniProtKB:F4K6F1}.	Probable xyloglucan galactosyltransferase GT19 (EC 2.4.1.-) (Glycosyltransferase 19) (AtGT19)	XP_002267390.1 probable xyloglucan galactosyltransferase GT19
Vitvi14g00063	VIT_14s0060g00760	3	-0.985104	-0.871009	-0.0102051	1.24921	0.99396	0.265591	1.02688	0.901785	1.07852	-1.08876	-1.92981	-0.877763	-0.946622	-0.912	-0.357968	1.77502	-0.303616	0.991894	galactinol synthase 2	Galactinol synthase involved in the biosynthesis of raffinose family oligosaccharides (RFOs) that function as osmoprotectants. May promote plant stress tolerance (By similarity). {ECO:0000250}.	Galactinol synthase 2 (GolS-2) (SlGolS2) (EC 2.4.1.123)	XP_002281261.1 galactinol synthase 2
Vitvi14g00065	VIT_14s0060g00790	4	0.0854464	-0.149981	-0.743306	0.803527	0.752378	0.523381	2.10659	1.09595	1.35405	-0.604856	-0.860685	-2.18792	-0.953684	-1.09643	-1.14054	0.310128	0.48079	0.225176	galactinol synthase 2	Galactinol synthase involved in the biosynthesis of raffinose family oligosaccharides (RFOs) that function as osmoprotectants. May promote plant stress tolerance (By similarity). {ECO:0000250}.	Galactinol synthase 2 (GolS-2) (SlGolS2) (EC 2.4.1.123)	XP_002281304.1 galactinol synthase 2
Vitvi14g02461	VIT_14s0060g00810	5	-0.553502	-1.18512	-1.23323	-0.202004	-0.482162	-0.650009	0.913101	0.694975	0.542991	-0.361198	0.130689	-1.18404	0.441175	-0.24566	-1.17318	1.20557	1.75279	1.58882	galactinol synthase 2	Galactinol synthase involved in the biosynthesis of raffinose family oligosaccharides (RFOs) that function as osmoprotectants. May promote plant stress tolerance (By similarity). {ECO:0000250}.	Galactinol synthase 2 (GolS-2) (SlGolS2) (EC 2.4.1.123)	XP_002281369.1 galactinol synthase 2
Vitvi06g01469	VIT_06s0080g00250	4	0.376252	-0.250909	0.556473	0.669541	0.394231	0.66222	0.736614	0.604771	0.25865	-1.27053	-0.545243	-1.00828	-0.104406	-0.515015	-0.867754	0.332762	-0.041719	0.0123414	beta-1,6-galactosyltransferase GALT29A	Galactosyltransferase involved in the biosynthesis of type II arabinogalactan. Possesses galactosyltransferase (GalT) activity in vitro, transferring galactose from UDP-galactose to a mixture of various oligosaccharides derived from arabinogalactan proteins. Forms a complex with GALT31A that can work cooperatively to enhance the activities of adding galactose residues at O6 positions to beta-1,6-…	Beta-1,6-galactosyltransferase GALT29A (EC 2.4.1.-) (GT29 family galactosyltransferase 1) (AtGALT29A) (Sialyltransferase-like protein GT29A)	XP_002277132.1 beta-1,6-galactosyltransferase GALT29A
Vitvi14g03084	VIT_14s0108g00740	4	0.0970153	0.171909	0.321914	0.584065	0.447454	0.222581	1.78139	1.67982	1.75969	-1.31613	-1.22249	-1.36416	-0.695238	-0.799683	-0.815323	-0.312432	-0.333322	-0.20707	gibberellin-regulated protein 4	Gibberellin-regulated protein involved in the regulation of floral meristem and floral organ identity, and promotion of seed size and weight. May play a role in the promotion of gibberellin responses such as regulation of flowering under short-day conditions, seed germination and inhibition of gibberellin oxidase. Possesses redox activity in E.coli and may function in redox regulation in planta. …	Gibberellin-regulated protein 4 (GAST1 protein homolog 4)	XP_002283517.1 gibberellin-regulated protein 4
Vitvi08g01686	VIT_08s0007g05840	4	0.378297	-0.105152	-0.238316	-1.10366	-0.453347	0.76822	2.80137	2.04299	2.24146	-0.384927	1.20978	-1.11543	-0.17387	-1.16973	-1.1739	-1.1746	-1.1746	-1.1746	protein GAST1	Gibberellin-regulated protein involved in the regulation of floral meristem and floral organ identity, and promotion of seed size and weight. May play a role in the promotion of gibberellin responses such as regulation of flowering under short-day conditions, seed germination and inhibition of gibberellin oxidase. Possesses redox activity in E.coli and may function in redox regulation in planta. …	Gibberellin-regulated protein 4 (GAST1 protein homolog 4)	XP_003632726.1 protein GAST1
Vitvi14g01819	VIT_14s0066g01790	4	1.13304	0.96264	0.203648	0.987296	0.590777	0.758632	0.827792	1.54326	1.1912	-1.40994	-1.0489	-0.447734	-0.818389	-1.51065	-1.55006	-1.16225	-0.0515468	-0.198822	gibberellin-regulated protein 14	Gibberellin-regulated protein that may function in hormonal controlled steps of development such as seed germination, flowering and seed maturation. {ECO:0000250}.	Gibberellin-regulated protein 14 (GAST1 protein homolog 14)	XP_002280219.1 gibberellin-regulated protein 14
Vitvi17g00601	VIT_17s0000g06210	4	-0.0587619	1.09502	0.386675	0.373893	0.526017	0.278351	1.69594	1.81133	1.57959	-1.95236	-1.6588	-1.63239	-0.318804	-0.463975	-0.990424	-0.00886275	-0.605265	-0.0571745	gibberellin-regulated protein 6	Gibberellin-regulated protein that may function in hormonal controlled steps of development such as seed germination, flowering and seed maturation. {ECO:0000250}.	Gibberellin-regulated protein 6 (GAST1 protein homolog 6)	XP_002284937.1 gibberellin-regulated protein 6
Vitvi18g01691	VIT_18s0072g01110	4	-1.02592	-0.268329	0.172813	0.678935	0.456604	-0.0770183	2.08301	1.8912	1.69281	-1.12806	-0.645957	-1.39099	-1.22336	-0.176235	-0.539734	0.0373817	-0.449058	-0.0880936	gibberellin-regulated protein 9	Gibberellin-regulated protein that may function in hormonal controlled steps of development such as seed germination, flowering and seed maturation. {ECO:0000250}.	Gibberellin-regulated protein 9 (GAST1 protein homolog 9)	XP_002272568.1 gibberellin-regulated protein 9
Vitvi10g01787	VIT_10s0003g00790	3	0.961394	1.1554	0.424284	0.633775	1.15104	0.832948	-0.491541	-0.0631462	-1.17493	-0.22697	-0.0827488	-0.531156	0.189012	-0.311865	-1.67581	-0.697008	-0.00591208	-0.0867691	glutamate receptor 2.7	Glutamate-gated receptor that probably acts as non-selective cation channel. May be involved in light-signal transduction and calcium homeostasis via the regulation of calcium influx into cells.	Glutamate receptor 2.7 (Ligand-gated ion channel 2.7)	XP_002272216.1 glutamate receptor 2.7
Vitvi03g00246	VIT_03s0038g03920	6	-0.41708	0.319338	-0.196866	0.248605	0.223923	0.122151	-0.536047	-1.05721	-1.43554	0.420126	0.591976	0.548643	0.566144	0.690329	0.0257212	0.221498	-0.043438	-0.292271	glutamate receptor 3.2	Glutamate-gated receptor that probably acts as non-selective cation channel. May be involved in light-signal transduction and calcium homeostasis via the regulation of calcium influx into cells. Could play a role in calcium unloading from xylem.	Glutamate receptor 3.2 (AtGluR2) (Ligand-gated ion channel 3.2)	XP_002279899.1 glutamate receptor 3.2
Vitvi05g00294	VIT_05s0020g01290	2	0.210002	0.891435	-0.110139	-0.108035	-0.306388	-0.84565	-0.934282	-1.52872	0.188288	0.561138	0.661488	0.633641	-0.0961445	0.397415	0.686669	-0.222435	0.0854025	-0.163688	translocase of chloroplast 159, chloroplastic	GTPase involved in protein precursor import into chloroplasts. Seems to recognize chloroplast-destined precursor proteins and regulate their presentation to the translocation channel through GTP hydrolysis. Required for chloroplast biogenesis. Probably specialized in the import of nuclear encoded photosynthetic preproteins from the cytoplasm to the chloroplast. {ECO:0000269|PubMed:10646606, ECO:0…	Translocase of chloroplast 159, chloroplastic (AtToc159) (EC 3.6.5.-) (159 kDa chloroplast outer envelope protein) (Plastid protein import 2) (Translocase of chloroplast 160, chloroplastic) (AtToc160) (Translocase of chloroplast 86, chloroplastic) (AtToc86)	XP_019075361.1 translocase of chloroplast 159, chloroplastic
Vitvi07g00182	VIT_07s0104g00550	2	-0.0200815	-0.0686826	0.0984108	0.00797934	-0.402532	-0.722319	-0.244468	-0.519909	-0.758604	0.639522	0.458944	0.669	0.173154	0.40089	0.442254	-0.227217	-0.0586754	0.132334	DAR GTPase 3, chloroplastic	GTPase that may function in chloroplast ribosome assembly (Probable). {ECO:0000305|PubMed:16849600}.	DAR GTPase 3, chloroplastic (Protein EMBRYO DEFECTIVE 3129)	XP_010652111.1 DAR GTPase 3, chloroplastic isoform X1
Vitvi16g00264	VIT_16s0013g00130	2	-0.48657	-0.39663	-0.533889	-0.0197432	-0.515992	-0.472135	-0.209267	-0.198908	-0.847456	0.698203	0.570123	0.457541	0.567491	0.275852	0.22613	0.517383	0.132779	0.235089	DAR GTPase 2, mitochondrial	GTPase that may function in mitochondrial ribosome assembly (Probable). {ECO:0000305|PubMed:16849600}.	DAR GTPase 2, mitochondrial	XP_002277185.1 DAR GTPase 2, mitochondrial isoform X1
Vitvi17g01190	VIT_17s0053g00430	4	0.530266	0.374147	-0.089925	1.10703	0.936828	0.616512	0.48219	0.805678	0.493883	-0.89213	-0.0411352	-2.3737	1.21178	-1.23818	-1.37701	-0.911966	-0.00693148	0.372669	probable ADP-ribosylation factor GTPase-activating protein AGD15	GTPase-activating protein (GAP) for ADP ribosylation factor (ARF). {ECO:0000250}.	Probable ADP-ribosylation factor GTPase-activating protein AGD15 (ARF GAP AGD15) (Protein ARF-GAP DOMAIN 15) (AtAGD15)	XP_010663921.1 probable ADP-ribosylation factor GTPase-activating protein AGD15 isoform X2
Vitvi03g00398	VIT_03s0063g01780	1	0.765002	0.539592	0.675654	0.410551	0.236178	0.739141	-0.901793	-0.291368	-1.06124	-0.161838	0.0589049	-0.366522	0.254707	-0.185767	-0.279078	0.062335	0.158782	-0.653237	extra-large guanine nucleotide-binding protein 1	Guanine nucleotide-binding proteins (G proteins) are involved as modulators or transducers in various transmembrane signaling systems (By similarity). Binds GTP with specificity. Plays a role in the root morphogenesis by regulation of the cell proliferation. {ECO:0000250, ECO:0000269|PubMed:17999646}.	Extra-large guanine nucleotide-binding protein 1 (Extra-large GTP-binding protein 1) (Extra-large G-protein 1)	XP_010647832.1 extra-large guanine nucleotide-binding protein 1
Vitvi08g01282	VIT_08s0007g01380	4	0.437377	-0.599549	0.393269	0.318608	0.378576	0.48593	0.694357	0.811785	0.921195	-0.885202	-1.2112	-0.863923	0.380949	-0.261524	-0.225299	0.00705342	-0.721359	-0.0610456	rop guanine nucleotide exchange factor 7	Guanine-nucleotide exchange factor (GEF) that acts as an activator of Rop (Rho of plants) GTPases by promoting the exchange of GDP for GTP. In postembryonic roots, modulates root stem cell maintenance by regulating the expression of PLT1 and PLT2, which are key transcription factors that mediate the patterning of the root stem cell niche. May connect RopGEF-regulated Rac/Rop signaling and auxin-d…	Rop guanine nucleotide exchange factor 7 (AtRopGEF7) (Rho of plants guanine nucleotide exchange factor 7)	XP_002272910.2 rop guanine nucleotide exchange factor 7
Vitvi18g00365	VIT_18s0001g04910	6	-0.108049	-0.151762	0.0328137	0.545563	-0.0233646	-0.223167	-1.00293	-0.43444	-0.321378	-0.00267546	0.423521	-0.045706	-0.139684	0.0840649	-0.103621	0.249078	0.889061	0.332679	sulfate transporter	H(+)/sulfate cotransporter that may play a role in the regulation of sulfate assimilation.	Sulfate transporter 3.1 (AST12) (AtST1)	XP_010664070.1 sulfate transporter isoform X1
Vitvi05g00548	VIT_05s0020g03970	4	0.209499	0.248826	0.698432	0.723752	1.29045	0.770194	2.9182	2.22604	2.43626	-0.993766	-1.13519	-1.66187	-1.82017	-0.773203	-1.00754	-1.64361	-1.51369	-0.972621	sulfate transporter 3.1	H(+)/sulfate cotransporter that may play a role in the regulation of sulfate assimilation.	Sulfate transporter 3.1 (AST12) (AtST1)	XP_002279213.1 sulfate transporter 3.1
Vitvi09g00399	VIT_09s0002g04780	2	-0.726086	-0.415901	-1.19517	-0.266004	-0.0892768	0.0345646	-1.70261	-1.05984	-1.87502	1.70436	1.18871	0.66611	1.32324	0.293423	0.722131	-0.0833576	0.574742	0.905978	probable sulfate transporter 3.4	H(+)/sulfate cotransporter that may play a role in the regulation of sulfate assimilation. {ECO:0000250}.	Probable sulfate transporter 3.4	XP_003632863.1 probable sulfate transporter 3.4
Vitvi07g02666	VIT_07s0031g00650	2	-0.113905	-0.370569	-0.22484	-0.518945	-0.550706	-0.722213	-0.0304873	-0.245898	0.32007	0.265304	-0.0392787	0.387749	0.0579467	0.548056	0.561369	0.91857	-0.226568	-0.0156559	protein DCL, chloroplastic	Has a function in the early stage of chloroplast development and palisade cell morphogenesis (PubMed:8861949). Required for correct plastid ribosome assembly. Required for processing and maturation of 4.5S rRNA (PubMed:15010617). {ECO:0000269|PubMed:15010617, ECO:0000269|PubMed:8861949}.	Protein DCL, chloroplastic (Defective chloroplasts and leaves protein)	XP_002282478.1 protein DCL, chloroplastic
Vitvi10g01935	VIT_10s0003g05590	1	-0.233267	0.393642	0.0991786	-0.263409	0.0409928	0.243951	-0.770463	-0.585287	-0.447077	0.538501	0.50645	0.26386	0.260479	0.313108	-0.42187	0.281252	-0.292079	0.0720374	primase homolog protein isoform X1	Has both DNA primase and DNA helicase activities and may be involved in organelle DNA replication. Capable of producing RNA primers of 9 to 18 bases from a single-stranded DNA template. {ECO:0000269|PubMed:23452619}.	Twinkle homolog protein, chloroplastic/mitochondrial (DNA helicase) (EC 3.6.4.12) (DNA primase) (EC 2.7.7.-)	XP_010655775.1 primase homolog protein isoform X1
Vitvi00g02106	VIT_00s1034g00010	3	0.678157	0.758081	0.793136	0.360923	0.81938	0.344527	0.24419	-0.568186	-0.359233	0.10949	-0.643891	0.0605454	-0.13095	-0.242876	-1.12308	-1.03166	0.129221	-0.197773	E3 ubiquitin-protein ligase CHIP	Has E3 ubiquitin-protein ligase activity and may target misfolded substrates towards proteasomal degradation. Regulates the activity of some serine/threonine-protein phosphatases by E3 ubiquitin-protein ligase activity. Required for responses to biotic and abiotic stresses such as auxin, abscisic acid (ABA), low and high temperature and darkness, probably through the activation of serine/threonin…	E3 ubiquitin-protein ligase CHIP (EC 2.3.2.27) (Carboxyl terminus of HSC70-interacting protein) (AtCHIP) (Plant U-box protein 61) (RING-type E3 ubiquitin transferase CHIP) (U-box domain-containing protein 61)	XP_002263514.3 E3 ubiquitin-protein ligase CHIP
Vitvi05g01793	VIT_05s0077g00410	4	0.112343	0.228683	0.150424	0.160502	0.116525	0.229093	0.642315	0.664743	0.621734	-0.392964	-0.714917	-0.0813854	-0.412459	-0.113922	0.0520662	-0.378019	-0.345139	-0.539624	stress-response A/B barrel domain-containing protein HS1	Heat stable protein involved in defense against fungal pathogens. Possesses antifungal activity against diverse pathogenic fungi. Possesses antimicrobial activity. Possesses ribonuclease activity. {ECO:0000269|PubMed:17720140}.	Stress-response A/B barrel domain-containing protein HS1 (Pop3 family protein At3g17210) (Protein HEAT STABLE 1) (AtHS1)	XP_002280639.1 stress-response A/B barrel domain-containing protein HS1
Vitvi01g00393	VIT_01s0011g04700	3	0.675586	0.503872	0.39657	0.0956331	0.517891	-0.0122761	-0.237652	-1.482	-0.907304	-0.419761	0.00697233	0.366198	-0.211891	0.104102	0.0570881	0.782064	-0.261841	0.0267486	Heavy metal-associated isoprenylated plant protein	Heavy-metal-binding protein (By similarity). Involved in disease resistance (PubMed:12684538). {ECO:0000250|UniProtKB:Q9LZF1, ECO:0000269|PubMed:12684538}.	Heavy metal-associated isoprenylated plant protein 5 (AtHIP05) (Farnesylated protein 2) (AtFP2)	XP_002284123.1 heavy metal-associated isoprenylated plant protein 21
Vitvi18g02559	VIT_18s0001g04800	4	0.974097	-0.328754	0.823762	0.647198	1.91531	-0.351872	0.990835	1.25493	1.25364	-1.45262	-0.390888	-1.08594	-1.20095	-0.15399	0.38801	-0.512354	0.0175996	-2.78801	Heavy metal-associated isoprenylated plant protein	Heavy-metal-binding protein (By similarity). Involved in disease resistance (PubMed:12684538). {ECO:0000250|UniProtKB:Q9LZF1, ECO:0000269|PubMed:12684538}.	Heavy metal-associated isoprenylated plant protein 5 (AtHIP05) (Farnesylated protein 2) (AtFP2)	XP_002285811.1 heavy metal-associated isoprenylated plant protein 23
Vitvi10g00210	VIT_00s0187g00010	3	1.1022	0.854444	-0.0606554	0.479027	0.464928	0.433185	-2.91473	-0.624436	-2.20157	-0.311047	0.389606	-0.140944	0.345293	0.115005	-0.367403	0.717675	0.965706	0.753716	Heavy metal-associated isoprenylated plant protein 47	Heavy-metal-binding protein. {ECO:0000250|UniProtKB:Q9LZF1}.	Heavy metal-associated isoprenylated plant protein 47 (AtHIP47)	XP_003635014.1 heavy metal-associated isoprenylated plant protein 3
Vitvi19g02091	VIT_19s0015g01480	3	0.89834	1.37998	2.20041	1.49857	1.74695	1.67083	-1.04588	0.560695	-1.00345	-1.04588	-1.04588	-1.04588	-1.04588	-1.04588	-1.04588	-0.989654	0.404383	-1.04588	heavy metal-associated isoprenylated plant protein 47	Heavy-metal-binding protein. {ECO:0000250|UniProtKB:Q9LZF1}.	Heavy metal-associated isoprenylated plant protein 47 (AtHIP47)	XP_010644659.1 heavy metal-associated isoprenylated plant protein 47
Vitvi07g01794	VIT_07s0031g01160	5	-0.0529801	0.0512114	-0.0846307	0.0143817	-0.0234402	0.0783201	0.494763	0.412174	0.572126	-0.78107	-1.17454	-0.410843	-0.394367	0.157722	0.226673	0.480274	0.236356	0.197868	heavy metal-associated isoprenylated plant protein 23	Heavy-metal-binding protein. {ECO:0000250|UniProtKB:Q9LZF1}.	Heavy metal-associated isoprenylated plant protein 23 (AtHIP23)	XP_002281217.1 heavy metal-associated isoprenylated plant protein 23
Vitvi05g00064	VIT_05s0077g01700	4	0.398467	0.921301	0.0621346	0.613088	1.38964	-0.311646	1.58525	0.998759	1.46463	-0.0636444	-0.722764	-1.15261	-0.634305	-1.25406	-0.307414	-0.999485	-0.87583	-1.11151	heavy metal-associated isoprenylated plant protein 35	Heavy-metal-binding protein. {ECO:0000250|UniProtKB:Q9LZF1}.	Heavy metal-associated isoprenylated plant protein 35 (AtHIP35)	XP_002273693.2 heavy metal-associated isoprenylated plant protein 35
Vitvi07g00290	VIT_07s0005g00050	4	0.534633	-0.31327	0.0131566	0.482365	0.322225	0.670293	0.288253	0.0358707	0.418908	-0.196808	-1.22789	-1.26952	0.235745	-0.467803	0.154361	-0.098403	0.113705	0.304185	heavy metal-associated isoprenylated plant protein 36	Heavy-metal-binding protein. {ECO:0000250|UniProtKB:Q9LZF1}.	Heavy metal-associated isoprenylated plant protein 36 (AtHIP36)	XP_010652164.1 heavy metal-associated isoprenylated plant protein 35
Vitvi01g00394	VIT_01s0011g04710	3	1.04535	2.00139	1.32529	1.46487	0.675031	0.811698	1.66464	0.473027	0.923797	-0.474296	-1.87132	-0.816769	-1.89779	-0.870979	-0.894239	-0.731506	-1.89811	-0.93008	heavy metal-associated isoprenylated plant protein 37	Heavy-metal-binding protein. {ECO:0000250|UniProtKB:Q9LZF1}.	Heavy metal-associated isoprenylated plant protein 37 (AtHIP37)	XP_002284132.1 heavy metal-associated isoprenylated plant protein 37
Vitvi08g00886	VIT_08s0040g00130	2	-0.201435	-0.0371677	0.112253	-0.166892	0.0278726	-0.171703	-2.75288	-2.28642	-3.13008	1.02647	0.747544	0.371018	0.814061	0.868377	0.778525	1.19387	1.05686	1.74974	heavy metal-associated isoprenylated plant protein 45	Heavy-metal-binding protein. {ECO:0000250|UniProtKB:Q9LZF1}.	Heavy metal-associated isoprenylated plant protein 45 (AtHIP45)	XP_002262627.2 heavy metal-associated isoprenylated plant protein 45
Vitvi16g02059	VIT_16s0098g00790	5	-0.561381	-0.483864	-0.370394	-0.170091	-0.131811	-0.22933	0.72009	0.541954	0.674186	-0.221262	-0.406647	-0.23894	-0.27138	-0.068556	-0.0341421	0.450873	0.310995	0.4897	heavy metal-associated isoprenylated plant protein 9	Heavy-metal-binding protein. {ECO:0000250|UniProtKB:Q9LZF1}.	Heavy metal-associated isoprenylated plant protein 9 (AtHIP09)	XP_002269275.1 heavy metal-associated isoprenylated plant protein 9
Vitvi08g00992	VIT_08s0040g01370	2	-0.365823	-0.400354	-0.342696	-0.205594	-0.315857	-0.459111	-0.647775	-0.528024	-0.4639	0.554941	0.557649	0.495387	0.0917853	0.373137	0.326376	0.655603	0.322883	0.351373	heavy metal-associated isoprenylated plant protein 3	Heavy-metal-binding protein. {ECO:0000250|UniProtKB:Q9LZF1}.	Heavy metal-associated isoprenylated plant protein 35 (AtHIP35)	XP_002282335.1 heavy metal-associated isoprenylated plant protein 3
Vitvi10g01684	VIT_00s0187g00020	3	1.98084	0.488581	0.664474	2.162	2.01389	1.24091	0.746912	1.27134	0.606241	-2.22605	-2.22605	-2.22605	0.0968786	-2.20693	-2.2233	-0.32774	-0.143803	0.307854	heavy metal-associated isoprenylated plant protein 3	Heavy-metal-binding protein. {ECO:0000250|UniProtKB:Q9LZF1}.	Heavy metal-associated isoprenylated plant protein 35 (AtHIP35)	XP_003635014.1 heavy metal-associated isoprenylated plant protein 3
Vitvi03g00148	VIT_03s0038g02440	4	-0.154639	0.670162	0.491195	1.35917	0.608344	0.472082	0.35609	1.42057	0.170132	-1.63253	-0.766315	-0.741816	1.16403	-1.35416	-0.82849	-2.08082	0.148295	0.698697	heavy metal-associated isoprenylated plant protein 26	Heavy-metal-binding protein. Binds lead, cadmium and copper. May be involved in heavy-metal transport (PubMed:18823312). May be involved in cadmium transport and play a role in cadmium detoxification (PubMed:21072340). {ECO:0000269|PubMed:18823312, ECO:0000269|PubMed:21072340}.	Heavy metal-associated isoprenylated plant protein 26 (AtHIP26) (AtHIPP26) (Farnesylated protein 6) (AtFP6)	XP_002278879.1 heavy metal-associated isoprenylated plant protein 26
Vitvi17g00087	VIT_17s0000g01110	6	-1.29576	-0.815648	-0.700874	-0.524577	-0.445111	-0.313847	-0.59122	-0.645526	-0.49307	0.822498	0.809804	0.68347	0.927625	0.816881	0.933983	0.374411	0.103763	0.353202	heavy metal-associated isoprenylated plant protein 7	Heavy-metal-binding protein. Binds zinc, copper and nickel in a reversible manner. {ECO:0000269|PubMed:10561075}.	Heavy metal-associated isoprenylated plant protein 7 (AtHIP07) (Farnesylated protein 3) (AtFP3)	XP_002284075.1 heavy metal-associated isoprenylated plant protein 7
Vitvi04g00362	VIT_04s0008g04210	5	-0.249551	-0.0385753	-0.565266	0.133344	0.0263188	-0.104353	-0.0268693	0.11858	-0.156533	-0.467576	-0.261272	-0.583552	0.491062	-0.269828	-0.0991483	0.624579	0.73448	0.69416	two-on-two hemoglobin-3	Hemoglobin-like protein that exhibits an unusual concentration-independent binding of O(2) and CO. May promote shoot organogenesis from root explants in vitro (PubMed:11526234, PubMed:21741261). Inhibits RGLG3 and RGLG4 ubiquitination activity (PubMed:27497447). {ECO:0000269|PubMed:11526234, ECO:0000269|PubMed:21741261, ECO:0000269|PubMed:27497447}.	Two-on-two hemoglobin-3 (AtGLB3) (2-on-2 hemoglobin-3)	XP_002284484.1 two-on-two hemoglobin-3
Vitvi19g00506	VIT_19s0090g00530	2	-0.532536	0.412232	-0.45616	-0.867085	-0.284479	-0.716243	-0.793828	-0.305934	-0.373944	0.744822	0.878647	1.04588	0.0683695	0.481524	0.906677	-0.299518	-0.0403955	0.131972	heterodimeric geranylgeranyl pyrophosphate synthase small subunit, chloroplastic	Heterodimeric geranyl(geranyl)-diphosphate (GPP) synthase small subunit. The small subunit alone is inactive in vitro while the large subunit GGPPS1 catalyzes mainly the production of geranygeranyl-diphosphate in vitro. Upon association of the two subunits, the product profile changes and the production of gerany-diphosphate is strongly increased. {ECO:0000269|PubMed:19482937}.	Heterodimeric geranylgeranyl pyrophosphate synthase small subunit, chloroplastic	XP_002278023.1 heterodimeric geranylgeranyl pyrophosphate synthase small subunit, chloroplastic
Vitvi01g01859	VIT_01s0011g01140	4	0.516457	0.2224	-0.156329	1.20124	0.205944	0.143148	0.877228	1.58045	1.53172	-1.08261	-0.869304	-1.18607	-1.32657	-0.918808	-1.54281	0.226174	0.459831	0.117899	cationic amino acid transporter 5	High-affinity permease involved in the transport of the cationic amino acids (e.g. arginine, and, to a lower extent, citrulline and glutamate). Transport mostly basic amino acids, and, to a lower extent neutral and acidic amino acids. {ECO:0000269|PubMed:15377779}.	Cationic amino acid transporter 5	XP_002273828.1 cationic amino acid transporter 5
Vitvi07g02183	VIT_07s0104g01730	6	-0.0266953	0.109465	-0.121386	0.193761	0.00609862	0.010342	-1.74156	-0.833667	-1.55046	0.339827	0.244928	0.380955	0.223914	0.302704	0.275009	0.687409	0.721429	0.777929	potassium transporter 5	High-affinity potassium transporter. Can also transport rubidium and cesium (Ref.1). Is essential with AKT1 for high-affinity potassium uptake in roots during seedling establishment and postgermination growth under low potassium conditions (PubMed:20413648). Mediates potassium uptake by plant roots in response to low potassium conditions, by a calcium-, CBL-, and CIPK-dependent pathway. Positivel…	Potassium transporter 5 (AtHAK1) (AtHAK5) (AtPOT5)	ABE98259.1 KUP1
Vitvi05g01956	VIT_05s0049g00940	3	0.337809	0.283864	0.0859555	0.413944	0.135183	0.297146	0.0983753	0.496086	0.0567922	-0.926728	-0.885968	-0.597832	-0.62737	-0.248789	-0.466192	0.657633	0.715241	0.174851	inorganic phosphate transporter 1-4	High-affinity transporter for external inorganic phosphate. Acts as a H(+):phosphate symporter in both low- and high-Pi conditions. Confers sensitivity to arsenate. {ECO:0000269|PubMed:15272879, ECO:0000269|PubMed:15604713, ECO:0000269|PubMed:8927627}.	Inorganic phosphate transporter 1-4 (AtPht1;4) (H(+)/Pi cotransporter)	XP_002285153.1 inorganic phosphate transporter 1-4
Vitvi14g01892	VIT_14s0066g02590	4	0.101651	0.0433505	0.226772	-0.0202885	0.827395	0.638139	1.60762	1.5365	1.84138	-1.06142	-1.00393	-1.4631	-0.520882	-0.61852	-0.777414	-0.229258	-0.631272	-0.49674	protein NRT1/ PTR FAMILY 2.11	High-affinity, proton-dependent glucosinolate-specific transporter. Involved in apoplasmic phloem-loading of glucosinolates and in bidirectional long-distance transport of aliphatic but not indole glucosinolates. May be involved in removal of glucosinolates from the xylem in roots. {ECO:0000269|PubMed:22864417, ECO:0000269|PubMed:23995084}.	Protein NRT1/ PTR FAMILY 2.11 (AtNPF2.11) (Nitrate transporter 1.10) (Protein GLUCOSINOLATE TRANSPORTER-2)	XP_002276806.1 protein NRT1/ PTR FAMILY 2.11
Vitvi18g00943	VIT_18s0001g12290	2	-0.429523	-0.246095	-0.263914	-0.380194	-0.986958	-0.303608	-0.513349	-0.489265	-0.663663	0.507286	0.651854	0.65913	0.549363	0.741993	0.394922	0.248722	0.471477	0.0518241	outer envelope pore protein 24B, chloroplastic	High-conductance voltage-dependent solute channel with a slight selectivity for cations transporting triosephosphates, dicarboxylic acids, ATP, inorganic phosphate (Pi), sugars, and positively or negatively charged amino acids. {ECO:0000250}.	Outer envelope pore protein 24B, chloroplastic (Chloroplastic outer envelope pore protein of 24 kDa B)	XP_002282908.1 outer envelope pore protein 24B, chloroplastic
Vitvi10g00053	VIT_10s0116g00960	3	0.713567	1.69451	1.22269	0.119649	0.493495	0.298666	-0.947461	-1.88843	-0.755171	-0.717995	0.631668	1.09866	-0.118172	-0.877867	-1.33419	0.378748	-0.0226968	0.0103391	lysine-specific demethylase JMJ25	Histone demethylase that demethylates 'Lys-9' (H3K9me) of histone H3 with a specific activity for H3K9me2 and H3K9me1. No activity on H3K9me3, H3K4me3/2/1, H3K27me3/2/1 and H3K36me3/2/1. Involved in the control of several developmental processes by protecting genes from silencing. Demethylates H3K9me2 in the promoter regions of RDR2 and DCL3 and mediates the repression of ectopic non-CpG methylat…	Lysine-specific demethylase JMJ25 (EC 1.14.11.-) (Jumonji domain-containing protein 25) (Lysine-specific histone demethylase JMJ25) (Protein INCREASE IN BONSAI METHYLATION 1) (Protein JUMONJI 25)	XP_010655372.1 lysine-specific demethylase JMJ25
Vitvi08g01923	VIT_08s0007g08680	4	-0.278413	-0.137215	-0.320621	0.0259253	0.478297	0.79528	1.55165	0.929142	0.467475	-0.743023	-0.408696	-0.692354	-0.00791068	-0.184242	-0.808852	-0.467547	-0.791904	0.593005	Histone-lysine N-methyltransferase	Histone methyltransferase (By similarity). Involved in stamen development. {ECO:0000250}.	Histone-lysine N-methyltransferase ASHR3 (EC 2.1.1.-) (ASH1-related protein 3) (Protein SET DOMAIN GROUP 4) (Protein stamen loss)	PSS01801.1Histone-lysine N-methyltransferase
Vitvi04g01432	VIT_04s0023g03130	2	-0.191922	-0.386739	-0.3564	-0.70873	-0.856055	-0.599256	-0.967396	-0.860896	-0.879968	0.626544	0.423933	1.2123	0.215224	1.20233	1.25763	0.521064	0.234934	0.113398	histone H1	Histones H1 are necessary for the condensation of nucleosome chains into higher-order structures.	Histone H1.1	XP_002270241.1 histone H1
Vitvi05g00642	VIT_05s0020g04800	4	0.490137	0.662666	0.640567	0.361402	0.347121	0.298325	0.287516	0.42732	0.496639	-0.188171	-0.125921	-0.253705	-0.670972	-0.317525	-0.417353	-0.556252	-0.755488	-0.726307	histone H1	Histones H1 are necessary for the condensation of nucleosome chains into higher-order structures.	Histone H1.1	XP_002284259.2 histone H1
Vitvi10g00519	VIT_10s0003g00560	6	0.231506	-0.117981	-0.630593	0.434072	-0.938245	-1.04597	-0.965097	-1.50866	-2.47159	0.170521	1.01449	0.415198	0.78898	0.326748	0.280605	1.7793	1.52704	0.709688	WUSCHEL-related homeobox 9	Homeodomain transcription factor required for meristem growth and early development (PubMed:15753038). Promotes cell proliferation and prevents premature differentiation in meristematic tissues during postembryonic development (PubMed:15753038). Essential for maintaining tissue growth during embryogenesis (PubMed:17706632). May act by repressing TSS to promote meristematic proliferation (PubMed:2…	WUSCHEL-related homeobox 9 (Protein STIMPY)	XP_002273188.1 WUSCHEL-related homeobox 9
Vitvi14g00017	VIT_14s0060g00230	4	0.0556118	0.277038	0.139773	0.185052	0.166684	0.210774	0.826519	0.96627	1.08246	-0.955856	-1.13363	-1.16467	-0.158994	-0.478459	-0.366712	0.281066	0.0532447	0.0138293	pectin acetylesterase 12	Hydrolyzes acetyl esters in homogalacturonan regions of pectin. In type I primary cell wall, galacturonic acid residues of pectin can be acetylated at the O-2 and O-3 positions. Decreasing the degree of acetylation of pectin gels in vitro alters their physical properties. {ECO:0000250|UniProtKB:B9DFR3}.	Pectin acetylesterase 12 (EC 3.1.1.-)	XP_002279030.1 pectin acetylesterase 12
Vitvi02g01230	VIT_02s0087g00400	4	0.616405	0.657336	0.357421	0.96046	0.812826	1.01611	0.886603	1.39096	0.945396	-1.17448	-1.15999	-1.43497	-0.221427	-1.04269	-1.03957	-0.829203	-0.360171	-0.381016	pectin acetylesterase 8	Hydrolyzes acetyl esters in homogalacturonan regions of pectin. In type I primary cell wall, galacturonic acid residues of pectin can be acetylated at the O-2 and O-3 positions. Decreasing the degree of acetylation of pectin gels in vitro alters their physical properties. {ECO:0000269|PubMed:25115560}.	Pectin acetylesterase 8 (EC 3.1.1.-)	XP_010644665.1 pectin acetylesterase 8
Vitvi01g00843	VIT_01s0026g00820	2	0.426421	-0.124381	0.154215	-0.52384	-1.09213	-0.423743	-0.777476	-0.201904	-0.106401	-0.120904	0.103744	0.707322	0.477428	0.765067	0.0694056	-0.124086	0.138774	0.652493	IAA-amino acid hydrolase ILR1-like 1	Hydrolyzes certain amino acid conjugates of the plant growth regulator indole-3-acetic acid (IAA), including IAA-Ala, IAA-Asn and IAA-Tyr. {ECO:0000269|PubMed:11923288}.	IAA-amino acid hydrolase ILR1-like 1 (EC 3.5.1.-)	XP_002266978.1 IAA-amino acid hydrolase ILR1-like 1
Vitvi11g00226	VIT_11s0016g02700	2	-0.262771	0.0102682	-0.439563	-0.0912773	0.193748	-0.381572	-1.12243	-0.667129	-1.21794	0.137755	0.635672	0.806289	0.294706	1.03912	0.498996	0.0420384	0.213765	0.310318	IAA-amino acid hydrolase ILR1-like 4	Hydrolyzes certain amino acid conjugates of the plant growth regulator indole-3-acetic acid (IAA), including IAA-Ala, IAA-Asn, IAA-Cys, IAA-Glu, IAA-Met, IAA-Ser and IAA-Gly (PubMed:10072397, PubMed:11923288). Has a lower efficiency with IAA-Phe, IAA-Leu and IAA-Val and no activity with IAA-Ile (PubMed:10072397, PubMed:11923288). Important for IAA-Leu hydrolysis in roots (PubMed:15155875). Also h…	IAA-amino acid hydrolase ILR1-like 4 (EC 3.5.1.-) (jasmonoyl-L-amino acid hydrolase) (EC 3.5.1.127)	XP_002283047.1 IAA-amino acid hydrolase ILR1-like 4
Vitvi05g01314	VIT_05s0062g00820	5	-0.717352	-0.556683	-0.267528	-0.726374	-0.407024	0.0116979	-0.105754	0.223136	-0.885619	0.132048	-0.0683031	0.0650793	0.337455	-0.464743	-0.0713288	1.23181	1.421	0.848484	dCTP pyrophosphatase 1	Hydrolyzes deoxynucleoside triphosphates (dNTPs) to the corresponding nucleoside monophosphates. Has a strong preference for dCTP and its analogs including 5-iodo-dCTP and 5-methyl-dCTP for which it may even have a higher efficiency. May protect DNA or RNA against the incorporation of these genotoxic nucleotide analogs through their catabolism. {ECO:0000256|PIRNR:PIRNR029826}.	dCTP pyrophosphatase 1 (EC 3.6.1.12)	XP_002264474.2 dCTP pyrophosphatase 1
Vitvi08g00944	VIT_08s0040g00820	4	0.245603	0.214897	0.135873	0.328967	0.0393838	-0.146729	1.00439	1.2179	1.50423	-2.27376	-1.03297	-1.57093	-0.826168	-0.325941	0.0413452	0.586815	0.57045	0.286652	cytochrome P450 94B3	Hydroxylase involved in the oxidation of the plant hormone jasmonoyl-L-isoleucine (JA-Ile), a bioactive phytohormone of the jasmonate-mediated signaling pathway. Converts JA-Ile to 12-hydroxy-JA-Ile (PubMed:21576464, PubMed:21849397, PubMed:22215670). Exerts negative feedback control on JA-Ile levels and plays a key role in attenuation of jasmonate responses. Negatively regulates the expression o…	Cytochrome P450 94B3 (EC 1.14.14.48) (Jasmonoyl-L-amino acid 12-hydroxylase) (Jasmonoyl-isoleucine-12-hydroxylase)	XP_002278009.1 cytochrome P450 94A1
Vitvi14g01552	VIT_14s0068g02120	2	-0.501136	-0.356788	-0.74183	-0.654322	-2.48003	0.172971	-2.46961	-3.44135	-1.73657	1.85844	2.23888	2.12202	0.870606	1.50883	1.76341	0.384503	0.810154	0.651819	cytochrome P450 94B3	Hydroxylase involved in the oxidation of the plant hormone jasmonoyl-L-isoleucine (JA-Ile), a bioactive phytohormone of the jasmonate-mediated signaling pathway. Converts JA-Ile to 12-hydroxy-JA-Ile (PubMed:21576464, PubMed:21849397, PubMed:22215670). Exerts negative feedback control on JA-Ile levels and plays a key role in attenuation of jasmonate responses. Negatively regulates the expression o…	Cytochrome P450 94B3 (EC 1.14.14.48) (Jasmonoyl-L-amino acid 12-hydroxylase) (Jasmonoyl-isoleucine-12-hydroxylase)	XP_002273811.3 cytochrome P450 94B3
Vitvi17g00494	VIT_17s0000g05210	4	0.12714	0.679684	0.429476	0.634321	0.704406	0.61034	0.835463	1.06529	0.843526	-1.10356	-0.464068	-1.47823	-0.0898966	-0.973731	-1.11181	-0.421138	-0.157379	-0.129834	protein LONGIFOLIA 1	In association with LNG2, regulates leaf morphology by promoting longitudinal polar cell elongation independently of ROT3. {ECO:0000269|PubMed:17038516}.	Protein LONGIFOLIA 1 (Protein TON1 RECRUITING MOTIF 2)	XP_002265665.1 protein LONGIFOLIA 1
Vitvi05g00486	VIT_05s0020g03330	2	-0.351576	-0.25892	-0.508779	-0.275177	-0.0146005	-0.63269	-0.631037	-1.38873	-0.257718	0.831658	0.706045	0.422392	0.144094	0.757899	0.886848	0.338193	0.133576	0.0985248	heat shock 70 kDa protein 8	In cooperation with other chaperones, Hsp70s are key components that facilitate folding of de novo synthesized proteins, assist translocation of precursor proteins into organelles, and are responsible for degradation of damaged protein under stress conditions. {ECO:0000305}.	Heat shock 70 kDa protein 8 (Heat shock protein 70-8) (AtHsp70-8) (Heat-shock protein 70T-2)	XP_002282143.1 heat shock 70 kDa protein 8
Vitvi06g00443	VIT_06s0004g04470	2	-0.691535	-0.613817	-0.559561	-0.642452	-0.614346	-0.439881	-0.908518	-1.0968	-0.990481	0.831335	0.613118	0.845463	0.480002	1.05136	1.00776	0.683916	0.477017	0.567422	heat shock cognate 70 kDa protein 2	In cooperation with other chaperones, Hsp70s are key components that facilitate folding of de novo synthesized proteins, assist translocation of precursor proteins into organelles, and are responsible for degradation of damaged protein under stress conditions. {ECO:0000305|PubMed:11402207}.	Heat shock 70 kDa protein 2 (Heat shock cognate 70 kDa protein 2) (Heat shock cognate protein 70-2) (AtHsc70-2) (Heat shock protein 70-2) (AtHsp70-2)	XP_002284063.1 heat shock cognate 70 kDa protein 2
Vitvi06g01693	VIT_06s0004g04510	4	0.16921	0.203903	0.15206	0.329406	0.301495	0.198163	0.457114	0.493157	0.524075	-0.526462	-0.486426	-0.738143	-0.197276	-0.472263	-0.446965	-0.123542	0.0956001	0.0668924	heat shock cognate 70 kDa protein 2	In cooperation with other chaperones, Hsp70s are key components that facilitate folding of de novo synthesized proteins, assist translocation of precursor proteins into organelles, and are responsible for degradation of damaged protein under stress conditions. {ECO:0000305|PubMed:11402207}.	Heat shock 70 kDa protein 2 (Heat shock cognate 70 kDa protein 2) (Heat shock cognate protein 70-2) (AtHsc70-2) (Heat shock protein 70-2) (AtHsp70-2)	XP_019076139.1 heat shock cognate 70 kDa protein 2 isoform X1
Vitvi17g01330	VIT_17s0000g00850	2	-0.223868	-0.796613	0.153246	-0.226653	-0.266959	-0.273582	-0.144866	-1.06525	-0.171944	0.507307	0.473241	0.773166	0.285128	0.451297	0.291423	0.181476	-0.0415694	0.0950179	FRIGIDA-like protein 2	Inactive FIRGIDA-like 2 protein. {ECO:0000269|PubMed:14973192, ECO:0000269|PubMed:17056759}.	Inactive FRIGIDA-like protein 2 (AtFRL2)	XP_010663779.1 FRIGIDA-like protein 2
Vitvi04g01498	VIT_04s0023g03860	4	-0.0696992	0.35139	0.20902	-0.272389	0.312085	0.0711175	0.998771	0.769643	0.509628	-0.570591	-0.221859	-0.570792	-0.788937	-0.085094	-0.0882344	0.48742	-0.484786	-0.556693	rac-like GTP-binding protein ARAC1	Inactive GDP-bound Rho GTPases reside in the cytosol, are found in a complex with Rho GDP-dissociation inhibitors (Rho GDIs), and are released from the GDI protein in order to translocate to membranes upon activation. {ECO:0000250}.	Rac-like GTP-binding protein ARAC1 (GTPase protein ROP3)	XP_002262983.1 rac-like GTP-binding protein ARAC1
Vitvi08g01844	VIT_08s0007g07690	4	1.31711	1.10028	1.30043	1.26668	1.1663	1.1571	1.07897	1.17959	1.34748	-1.12563	-1.34363	-2.0397	-1.06333	-1.72375	-1.97357	-0.681206	-0.0350361	-0.92809	polygalacturonase-inhibiting protein	Inhibitor of fungal polygalacturonase. It is an important factor for plant resistance to phytopathogenic fungi. {ECO:0000250|UniProtKB:P58822}.	Polygalacturonase inhibitor 2 (Polygalacturonase-inhibiting protein 2) (PGIP-2)	A7PW81.1RecName: Full=Polygalacturonase inhibitor; AltName: Full=Polygalacturonase-inhibiting protein; Short=PGIG; Flags: Precursor
Vitvi02g00388	VIT_02s0025g04180	2	-0.594875	-0.761866	-0.638643	-0.313404	-0.495993	-0.0536128	-0.0816684	-1.49859	-1.98594	0.812273	0.417167	0.670499	1.17757	0.886619	0.0480954	0.998479	0.344659	1.06922	protein phosphatase inhibitor 2	Inhibitor of protein-phosphatase 1 (PP1). Binds to and inhibits PP1 activity (PubMed:21222654, PubMed:26943172). Acts as negative regulator of abscisic acid (ABA) signaling. Enhances the inhibition of SRK2E/SNRK2.6 by TOPP1. May promote the interaction between TOPP1 and the ABA receptor PYL11 (PubMed:26943172). {ECO:0000269|PubMed:21222654, ECO:0000269|PubMed:26943172}.	Protein phosphatase inhibitor 2 (AtI-2) (IPP-2)	XP_010930113.1 protein phosphatase inhibitor 2
Vitvi17g00600	VIT_17s0000g06200	4	0.44008	0.268724	0.249299	0.450866	0.198781	0.288982	1.04701	0.838392	1.06942	-0.939253	-0.999426	-0.955462	-0.876729	-0.386118	-0.0597842	-0.067467	-0.178638	-0.388677	mini zinc finger protein 1	Inhibits zinc finger homeodomain (ZHD) transcription factors, such as ZHD5, by interacting with them to prevent both their nuclear localization and their DNA-binding properties. Involved in integrating signals from multiple hormones by preventing the expression of genes involved in gibberellic acid (GA), auxin and brassinosteroid signaling and by promoting the expression of abscisic acid (ABA)-re…	Mini zinc finger protein 1 (AtMIF1)	XP_010663359.1 mini zinc finger protein 1
Vitvi07g03111	VIT_00s0972g00010	2	0.302142	-0.367809	-0.226369	0.0972606	-0.34261	-0.226433	-0.233407	-0.920768	0.0113616	0.743201	0.349354	0.934101	0.1668	0.281959	-0.285703	-0.129418	-0.256664	0.103004	alpha-1,3-mannosyl-glycoprotein 2-beta-N-acetylglucosaminyltransferase	Initiates complex N-linked carbohydrate formation. Essential for the conversion of high-mannose to hybrid and complex N-glycans. Required for normal root growth and morphology. {ECO:0000269|PubMed:10441510, ECO:0000269|PubMed:18408158, ECO:0000269|PubMed:18768906, ECO:0000269|PubMed:8127889, ECO:0000269|PubMed:8278542}.	Alpha-1,3-mannosyl-glycoprotein 2-beta-N-acetylglucosaminyltransferase (EC 2.4.1.101) (N-acetylglucosaminyltransferase I) (GlcNAcT-I) (N-glycosyl-oligosaccharide-glycoprotein N-acetylglucosaminyltransferase I) (Protein COMPLEX GLYCAN LESS 1)	XP_010647433.1 alpha-1,3-mannosyl-glycoprotein 2-beta-N-acetylglucosaminyltransferase
Vitvi08g01325	VIT_08s0007g01810	1	0.876559	0.771047	0.974332	1.10406	0.813428	0.484183	-1.63386	-0.892472	-1.384	-0.131368	0.487525	-0.442226	-0.341743	0.291478	-0.113356	-0.0201343	-0.00980873	-0.83364	probable anion transporter 3, chloroplastic	Inorganic phosphate and probable anion transporter. {ECO:0000269|PubMed:18086223}.	Probable anion transporter 3, chloroplastic (Phosphate transporter PHT4;2)	XP_002273820.1 probable anion transporter 3, chloroplastic
Vitvi07g01867	VIT_07s0031g01900	6	-0.215095	0.568959	-0.200619	-0.221307	-0.528412	-0.471801	-0.73885	-0.87023	-0.309759	0.716262	0.35727	0.659143	0.513346	0.34483	-0.0853314	0.315461	-0.283288	0.44942	crossover junction endonuclease EME1B	Interacts with MUS81 to form a DNA structure-specific endonuclease with substrate preference for branched DNA structures with a 5'-end at the branch nick. Typical substrates include 3'-flap structures, D-loops, replication forks, nicked Holliday junctions and also intact Holliday junctions with a reduced efficiency. May be required in mitosis for the processing of stalled or collapsed replication…	Crossover junction endonuclease EME1B (EC 3.1.22.-) (Essential meiotic endonuclease 1B) (AtEME1B)	XP_010652885.1 crossover junction endonuclease EME1B
Vitvi12g00233	VIT_12s0028g02650	4	0.0724844	0.302605	0.0460311	0.159809	0.0159305	0.288295	0.734299	0.765148	0.610217	-0.0311611	-0.733309	-0.872308	-0.0862874	-0.284044	-0.638786	-0.45148	-0.06709	0.169647	ras-related protein RABA1f	Intracellular vesicle trafficking and protein transport. {ECO:0000250}.	Ras-related protein RABA1f (AtRABA1f)	XP_002278749.1 ras-related protein Rab11B
Vitvi03g01481	VIT_03s0038g04390	6	0.102021	-0.219389	0.406469	0.205983	0.185375	0.0191933	-0.870656	-0.992968	-1.35646	0.96718	0.305031	0.532987	0.617155	1.08673	1.13331	-0.742825	-0.524947	-0.854185	late embryogenesis abundant protein	Involved dehydration tolerance. {ECO:0000250|UniProtKB:Q96270}.	Late embryogenesis abundant protein 29 (LEA 76 homolog)	XP_002283605.1 late embryogenesis abundant protein
Vitvi07g01630	0	4	0.883931	0.0993056	0.96888	0.96925	0.276843	-0.218435	0.766188	0.464313	0.955373	0.00409831	-1.53098	0.0337773	-0.241524	-0.624395	-0.235671	-0.96574	-0.750781	-0.854435	Late embryogenesis abundant protein	Involved dehydration tolerance. {ECO:0000250|UniProtKB:Q96270}.	Late embryogenesis abundant protein 29 (LEA 76 homolog)	PON66711.1Late embryogenesis abundant protein
Vitvi08g01320	VIT_08s0007g01760	4	0.37744	-0.143376	-0.245665	0.507405	0.732767	0.27745	0.680649	0.584283	0.515865	-0.852675	-0.286103	-0.123408	-0.0812819	-0.0304846	-0.867273	-0.41659	-0.692608	0.0636072	steroid 5-alpha-reductase DET2	Involved in a reduction step in the biosynthesis of the plant steroid, brassinolide. {ECO:0000256|PIRNR:PIRNR015596}.	Steroid 5-alpha-reductase DET2 (EC 1.3.1.22)	XP_002277900.1 steroid 5-alpha-reductase DET2
Vitvi07g00597	VIT_07s0005g03330	2	-0.074394	0.490601	0.477044	-0.811137	-1.46315	0.324226	-0.626646	-1.56761	-0.434355	1.03206	0.512252	1.22585	-0.0192761	0.0335294	0.722356	0.827727	-0.298092	-0.350984	protein root UVB sensitive 2, chloroplastic	Involved in a root UV-B sensing pathway and in the protection against the hypersensitivity to very low-fluence-rate (VLF) UV-B. RSU1 and RUS2 are probably both negative modulators of the same UV-B perception pathway, which when overstimulated in the roots causes a block to postgermination development. Required for polar auxin transport and to maintain the normal levels of PIN proteins in the root…	Protein root UVB sensitive 2, chloroplastic (Protein WEAK AUXIN RESPONSE 1)	XP_002273202.2 protein root UVB sensitive 2, chloroplastic
Vitvi15g01105	VIT_15s0046g02370	2	-0.359021	-0.20596	-0.25064	-0.326144	-0.416153	-0.481172	-0.519922	-0.664519	-0.48054	0.582003	0.455529	0.644349	0.260731	0.545081	0.570929	0.281911	0.18564	0.177897	ATG8-interacting protein 1	Involved in a special stress-induced plastid-to-vacuole protein trafficking pathway. Interacts with ATG8F in plastid bodies to subsequently enable their delivery to the vacuole by an autophagic pathway. Interacts with the plastid proteins APE1 and PSBS/NPQ4 and may recruit them as cargo into plastid bodies that may be recognized by the autophagy machinery for degradation in the vacuole. Involved …	ATG8-interacting protein 1	XP_002275132.2 ATG8-interacting protein 1
Vitvi04g01261	VIT_04s0023g01480	5	0.606747	0.269204	0.0525808	-0.0055992	-1.32642	0.445082	0.79744	0.441017	1.00225	-0.753763	-0.373045	-0.61895	-0.468929	-1.28895	-1.33682	0.761909	0.836516	0.959723	indole-3-pyruvate monooxygenase YUCCA6	Involved in auxin biosynthesis via the indole-3-pyruvic acid (IPA) pathway. Also able to convert in vitro phenyl pyruvate (PPA) to phenyl acetic acid (PAA). Required for the formation of floral organs and vascular tissues. Belongs to the set of redundant YUCCA genes probably responsible for auxin biosynthesis in shoots. {ECO:0000269|PubMed:16818609, ECO:0000269|PubMed:17885085, ECO:0000269|PubMed…	Indole-3-pyruvate monooxygenase YUCCA6 (EC 1.14.13.168) (Flavin-containing monooxygenase YUCCA6) (Protein HYPERTALL1)	XP_002268001.2 indole-3-pyruvate monooxygenase YUCCA6
Vitvi07g00241	VIT_07s0104g01250	4	0.375379	0.224216	0.140314	0.413134	0.265601	0.601682	0.654337	0.692489	0.604585	-0.541231	-0.0467257	-0.97223	-0.921961	-0.481579	-0.788255	-0.176253	0.0887037	-0.132207	probable indole-3-pyruvate monooxygenase YUCCA10	Involved in auxin biosynthesis. {ECO:0000269|PubMed:17704214}.	Probable indole-3-pyruvate monooxygenase YUCCA10 (EC 1.14.13.168) (Flavin-containing monooxygenase YUCCA10)	XP_002269844.1 probable indole-3-pyruvate monooxygenase YUCCA10
Vitvi07g00242	VIT_07s0104g01260	2	0.58125	-1.65373	-0.194898	-1.63649	-0.986181	0.235386	-1.70743	-1.70743	-1.70743	0.774525	1.56268	1.9983	1.10142	-0.0619681	1.1064	0.612269	0.862685	0.820647	probable indole-3-pyruvate monooxygenase YUCCA10	Involved in auxin biosynthesis. {ECO:0000269|PubMed:17704214}.	Probable indole-3-pyruvate monooxygenase YUCCA10 (EC 1.14.13.168) (Flavin-containing monooxygenase YUCCA10)	XP_002269763.1 probable indole-3-pyruvate monooxygenase YUCCA10
Vitvi17g00889	VIT_17s0000g08990	2	-0.421132	-0.698948	-0.118315	-0.22108	0.0111544	-0.0542734	-0.497566	-0.767162	0.181533	0.263936	1.14473	0.577759	-0.57381	0.235227	0.190558	0.390272	0.310508	0.0466093	Tryptophan aminotransferase-related protein	Involved in auxin production. Both TAA1 and TAR2 are required for maintaining proper auxin levels in roots, while TAA1, TAR1 and TAR2 are required for proper embryo patterning. Involved in the maintenance of the root stem cell niches. {ECO:0000269|PubMed:18394997}.	Tryptophan aminotransferase-related protein 2 (EC 2.6.1.27) (EC 2.6.1.99)	XP_002281408.1 tryptophan aminotransferase-related protein 2
Vitvi01g00012	VIT_01s0011g00120	4	-0.0214342	-0.0545228	0.272677	0.312727	0.14694	-0.807942	1.18199	1.01372	0.729414	-0.470821	-0.378284	0.165032	-0.0302242	-0.731752	-0.782316	-0.621675	0.108103	-0.0316257	protein BIG GRAIN 1-like E	Involved in auxin transport. Regulator of the auxin signaling pathway. {ECO:0000250|UniProtKB:Q10R09}.	Protein BIG GRAIN 1-like E	XP_002263547.1 protein BIG GRAIN 1-like E
Vitvi05g01116	VIT_05s0029g00480	4	-0.814994	-0.805727	0.146115	-0.761414	0.95756	-0.814994	2.47975	1.82283	3.18992	-0.814994	-0.814994	-0.814994	-0.814994	-0.814994	-0.814994	-0.731775	1.03769	-0.814994	Protein ECERIFERUM 26-like	Involved in biosynthesis of the epicuticular wax. Plays a role in very-long-chain fatty acid (VLCFA) biosynthesis and is required for VLCFA elongation in leaf. Despite its classification as a BAHD acyltransferase based on sequence homology, CER26L does not seem to share the catalytic mechanism of the members of the BAHD family (By similarity). {ECO:0000250}.	Protein ECERIFERUM 26-like (CER26-like) (CER2-like protein 2) (CER2-like2)	XP_002264429.1 protein ECERIFERUM 26
Vitvi14g00445	VIT_14s0030g01950	5	0.292195	-0.241724	0.198341	0.142863	-0.14288	-0.070536	0.646335	0.602958	0.296035	-1.49881	-0.127361	-0.66105	-0.287776	-0.0316171	0.253778	0.27022	0.520455	-0.161427	protein ECERIFERUM 26-like	Involved in biosynthesis of the epicuticular wax. Plays a role in very-long-chain fatty acid (VLCFA) biosynthesis and is required for VLCFA elongation in leaf. Despite its classification as a BAHD acyltransferase based on sequence homology, CER26L does not seem to share the catalytic mechanism of the members of the BAHD family (By similarity). {ECO:0000250}.	Protein ECERIFERUM 26-like (CER26-like) (CER2-like protein 2) (CER2-like2)	XP_002273086.1 protein ECERIFERUM 26-like
Vitvi10g00027	VIT_10s0116g00530	4	-0.11044	0.188411	0.0254406	0.445541	0.306161	0.444011	1.29093	1.35534	1.49206	-0.812019	-0.963793	-0.89488	-0.976158	-0.755828	-0.757311	-0.0959427	-0.232867	0.0513429	thiamine thiazole synthase 2, chloroplastic	Involved in biosynthesis of the thiamine precursor thiazole. Catalyzes the conversion of NAD and glycine to adenosine diphosphate 5-(2-hydroxyethyl)-4-methylthiazole-2-carboxylic acid (ADT), an adenylated thiazole intermediate. The reaction includes an iron-dependent sulfide transfer from a conserved cysteine residue of the protein to a thiazole intermediate. The enzyme can only undergo a single …	Thiamine thiazole synthase 2, chloroplastic (EC 2.4.2.60) (Thiazole biosynthetic enzyme 2)	XP_002267414.1 thiamine thiazole synthase 2, chloroplastic
Vitvi04g00381	VIT_04s0008g04380	4	0.479233	-0.0825202	1.20074	0.419218	0.307454	0.433231	1.43705	1.41272	1.2201	-0.823844	-1.0369	-1.00047	-1.87865	-1.09295	-0.873897	-0.101101	-0.300215	0.280783	VIN3-like protein 1	Involved in both the vernalization and photoperiod pathways by regulating expression of the related floral repressors FLOWERING LOCUS C (FLC) and FLOWERING LOCUS M (FLM). Together with VIN3, required during vernalization for the modifications of FLC and FLM chromatin that are associated with an epigenetically silenced state (e.g. chromatin modifications, histone deacetylation, and trimethylated H…	VIN3-like protein 1 (Protein VERNALIZATION 5)	XP_002281934.1 VIN3-like protein 1
Vitvi14g00179	VIT_14s0060g02270	3	0.361348	0.786766	0.699135	0.0591339	0.74989	0.238246	0.770284	0.462136	0.0688768	-1.3955	0.0795743	-2.68972	0.0972204	-0.260359	0.19037	-0.503393	0.0812168	0.204772	translationally-controlled tumor protein homolog	Involved in calcium binding and microtubule stabilization. {ECO:0000250}.	Translationally-controlled tumor protein homolog (TCTP)	XP_002283842.1 translationally-controlled tumor protein homolog
Vitvi19g01281	VIT_19s0138g00110	4	0.426506	0.17799	0.520236	0.549465	0.618414	0.479412	0.613237	0.372324	0.603745	-0.382551	-0.535344	-0.446939	-0.102672	-0.43063	-0.69252	-0.933919	-0.467131	-0.369624	putative callose synthase 8	Involved in callose synthesis at the forming cell plate during cytokinesis. During plant growth and development, callose is found as a transitory component of the cell plate in dividing cells, is a major component of pollen mother cell walls and pollen tubes, and is found as a structural component of plasmodesmatal canals (By similarity). {ECO:0000250}.	Putative callose synthase 8 (EC 2.4.1.34) (1,3-beta-glucan synthase) (Protein GLUCAN SYNTHASE-LIKE 4)	XP_010644774.1 putative callose synthase 8
Vitvi12g00056	VIT_12s0028g00400	4	-0.090509	0.0254238	0.193561	0.0831779	0.323235	0.289523	0.770096	0.587269	0.465803	0.00717153	-0.119788	-0.202777	-0.388668	-0.512305	-0.763835	-0.557771	-0.296401	0.186793	callose synthase 7	Involved in callose synthesis at the forming cell plate during cytokinesis. During plant growth and development, callose is found as a transitory component of the cell plate in dividing cells, is a major component of pollen mother cell walls and pollen tubes, and is found as a structural component of plasmodesmatal canals (By similarity). {ECO:0000250}.	Callose synthase 7 (EC 2.4.1.34) (1,3-beta-glucan synthase) (Protein GLUCAN SYNTHASE-LIKE 7)	XP_010657120.1 callose synthase 7
Vitvi01g00747	VIT_01s0127g00870	6	-0.620955	-0.459809	-0.210134	0.936999	-0.371874	0.458296	0.117004	-0.0762162	-0.311183	-0.122928	-0.22271	-0.550888	0.729713	0.836514	0.887713	0.503294	-0.884222	-0.638612	polygalacturonase 1 beta-like protein 3	Involved in cell size determination. May serve as a chaperone for expansins through the secretory pathway. {ECO:0000269|PubMed:26106400}.	Polygalacturonase 1 beta-like protein 3 (AtPGL3) (Aromatic-rich glycoprotein JP650) (PG1beta-like protein 3) (Polygalacturonase 2) (Probable polygalacturonase non-catalytic subunit JP650)	XP_002266341.1 polygalacturonase 1 beta-like protein 1
Vitvi01g00386	VIT_01s0011g04640	4	-0.0173979	0.163293	-0.329963	0.26756	0.300508	0.402461	0.372596	0.46985	0.553238	-0.544071	-0.362524	-0.71789	0.0455716	-0.174806	-0.14266	-0.12927	-0.160464	0.00396872	protein PIN-LIKES 2	Involved in cellular auxin homeostasis by regulating auxin metabolism. Regulates intracellular auxin accumulation at the endoplasmic reticulum and thus auxin availability for nuclear auxin signaling. {ECO:0000269|PubMed:22504182}.	Protein PIN-LIKES 2 (Auxin efflux carrier-like protein 2)	XP_002280374.1 protein PIN-LIKES 2
Vitvi13g01901	VIT_13s0067g02140	4	-0.108369	-0.0555324	-0.175333	0.31145	-0.099134	0.293933	0.898364	0.744254	1.03153	-0.566924	-0.390399	-0.452555	-0.26895	-0.255112	0.0758061	-0.292061	-0.415507	-0.275461	copper transport protein CCH	Involved in copper homeostasis. Can complement the yeast mutants atx1 and sod1. {ECO:0000269|PubMed:11439106, ECO:0000269|PubMed:9701579}.	Copper transport protein CCH (Copper chaperone CCH)	XP_002278400.2 copper transport protein CCH
Vitvi02g00232	VIT_02s0025g02620	5	0.0171426	0.11919	-0.0311588	-0.437269	-0.59979	-0.498483	0.267048	0.670428	0.885993	-0.204319	-1.03262	-0.172535	-0.196487	-0.215228	0.196288	0.464872	0.295005	0.471921	probable lysophospholipase BODYGUARD 3	Involved in cuticle development and morphogenesis. {ECO:0000250|UniProtKB:Q8LFX7}.	Probable lysophospholipase BODYGUARD 3 (AtBDG3) (EC 3.1.1.-)	XP_002279898.1 probable lysophospholipase BODYGUARD 3
Vitvi11g00835	VIT_11s0037g01210	4	0.422107	0.177542	0.34365	0.307853	0.261837	0.0316864	0.774665	0.914426	0.906658	-0.790178	-0.991272	-0.409848	-0.406898	-0.2712	-0.561667	-0.355376	-0.0464173	-0.307568	protein ECERIFERUM 3	Involved in cuticule membrane and wax production, and in the typhine and sopropollenin biosynthesis of pollen. Core components of a very-long-chain alkane synthesis complex. May be the fatty acid reductase responsible for aldehyde formation. {ECO:0000269|PubMed:12724542, ECO:0000269|PubMed:12974811, ECO:0000269|PubMed:14756310, ECO:0000269|PubMed:22773744}.	Very-long-chain aldehyde decarbonylase CER3 (EC 4.1.99.5) (Protein ECERIFERUM 3) (Protein FACELESS POLLEN 1) (Protein WAX2) (Protein YORE-YORE)	XP_002270946.1 protein ECERIFERUM 3
Vitvi16g00707	VIT_16s0022g00630	4	-0.346584	0.0673683	0.520169	0.730984	0.646047	-0.165401	0.926972	0.585657	0.514417	-1.39721	-0.323502	-0.155912	-0.496909	-0.446594	-1.15265	0.250685	0.101561	0.140899	protein PAM68, chloroplastic	Involved in early steps in photosystem II (PSII) biogenesis and in maturation and stability of newly synthesized psbA protein. {ECO:0000269|PubMed:20923938}.	Protein PAM68, chloroplastic (PHOTOSYNTHESIS AFFECTED MUTANT 68)	XP_002266174.1 protein PAM68, chloroplastic
Vitvi11g00805	VIT_11s0037g00890	5	0.450652	-1.49479	-1.52221	-0.394427	-0.177373	-1.52221	-1.52221	0.0876176	-0.38451	-0.186858	-0.427352	1.15831	0.0646179	1.83699	-0.513216	1.60583	1.199	1.74214	gamma-glutamyl peptidase 3	Involved in glucosinolate biosynthesis. Hydrolyzes the gamma-glutamyl peptide bond of several glutathione (GSH) conjugates to produce Cys-Gly conjugates related to glucosinolates. The gamma-Glu-Cys-Gly-GSH conjugates are the sulfur-donating molecule in glucosinolate biosynthesis. Can use the GSH conjugate of the camalexin intermediate IAN (GS-IAN) as substrate. Required for the biosynthesis of ca…	Gamma-glutamyl peptidase 3 (EC 3.4.19.16)	XP_002272592.1 gamma-glutamyl peptidase 3
Vitvi01g01009	VIT_01s0026g02420	4	-0.382222	0.18839	-0.101486	-0.480644	0.0826754	-0.00845231	1.34583	0.994824	1.45625	-0.48436	-0.63363	-0.317949	-0.450513	0.0459433	-0.203678	-0.544989	0.0135434	-0.519541	Coiled-coil domain-containing protein	Involved in growth and development through its role in cytokinesis and polarized cell expansion. Required for plasma membrane internalization. May function in clathrin-mediated membrane trafficking, including plasma membrane endocytosis, essential to both cytokinesis and cell expansion. {ECO:0000269|PubMed:24179130}.	Coiled-coil domain-containing protein SCD2 (Protein STOMATAL CYTOKINESIS DEFECTIVE 2)	PSR88310.1Coiled-coil domain-containing protein
Vitvi10g00781	VIT_10s0003g03300	2	-0.718093	-0.673844	-0.707245	-0.920094	-0.688424	-0.593088	-0.491618	-0.59894	-0.428115	0.583143	0.306816	1.03028	0.0871471	1.19896	1.37262	0.529645	0.344721	0.366132	Coiled-coil domain-containing protein	Involved in growth and development through its role in cytokinesis and polarized cell expansion. Required for plasma membrane internalization. May function in clathrin-mediated membrane trafficking, including plasma membrane endocytosis, essential to both cytokinesis and cell expansion. {ECO:0000269|PubMed:24179130}.	Coiled-coil domain-containing protein SCD2 (Protein STOMATAL CYTOKINESIS DEFECTIVE 2)	PSS04901.1Coiled-coil domain-containing protein
Vitvi06g00073	VIT_06s0004g00710	6	-0.14586	0.043168	0.0759876	-0.216351	-0.0478709	0.00192151	-0.906417	-0.662654	-0.740941	0.323632	0.45216	0.535907	0.294567	0.427896	0.378846	0.284932	-0.189908	0.0909853	serine/arginine-rich SC35-like splicing factor SCL30A	Involved in intron recognition and spliceosome assembly. Binds probably to multiple 5'-GAAG-3' repeats found in its third intron, suggesting autoregulation of alternative splicing (PubMed:22913769). May be necessary for accurate splicing of the 3' region of introns. {ECO:0000269|PubMed:22913769}.	Serine/arginine-rich SC35-like splicing factor SCL30A (At-SCL30A) (AtSCL30A) (SC35-like splicing factor 30A) (Serine/arginine-rich splicing factor 30A)	XP_002285703.1 serine/arginine-rich SC35-like splicing factor SCL30A
Vitvi08g01194	VIT_08s0007g00310	5	0.16495	-0.00470602	-0.167905	0.102421	-0.699625	-0.272735	-0.146061	0.216115	0.0209598	-0.360059	0.135565	-0.465332	-0.225971	-0.0628263	-0.403883	0.706088	0.566713	0.89629	probable protein phosphatase 2C 23	Involved in leaf development regulation. {ECO:0000269|PubMed:16112663}.	Probable protein phosphatase 2C 23 (AtPP2C23) (EC 3.1.3.16) (Protein POLTERGEIST-LIKE 4) (Protein phosphatase 2C PLL4) (PP2C PLL4)	XP_010654288.1 probable protein phosphatase 2C 23
Vitvi01g00893	VIT_01s0026g01380	5	-0.94045	-0.94045	-0.94045	-0.94045	-0.94045	-0.94045	-0.94045	-0.94045	-0.94045	0.873317	0.715331	-0.881421	2.52014	0.119009	-0.9331	1.46033	1.77521	2.81524	glutathione S-transferase U17	Involved in light signaling, mainly phyA-mediated photomorphogenesis and in the integration of various phytohormone signals to modulate various aspects of plant development by affecting glutathione pools. In vitro, possesses glutathione S-transferase activity toward 1-chloro-2,4-dinitrobenzene (CDNB) and benzyl isothiocyanate (BITC). {ECO:0000269|PubMed:20935176}.	Glutathione S-transferase U17 (AtGSTU17) (EC 2.5.1.18) (GST class-tau member 17) (Glutathione S-transferase 30) (Protein EARLY RESPONSIVE TO DEHYDRATION 9)	XP_002274119.1 glutathione S-transferase U17
Vitvi04g01669	VIT_04s0044g01120	5	-0.56646	0.312914	-0.386506	0.0987615	0.133509	-1.64491	-0.313946	-0.734551	-0.560236	-0.178504	-0.41253	-0.378197	0.710845	-0.0389061	0.231637	0.988071	1.14265	1.59636	alcohol dehydrogenase 1	Involved in lignin biosynthesis. Catalyzes the final step specific for the production of lignin monomers. Catalyzes the NADPH-dependent reduction of coniferaldehyde, 5-hydroxyconiferaldehyde, sinapaldehyde, 4-coumaraldehyde and caffeyl aldehyde to their respective alcohols. {ECO:0000250|UniProtKB:O49482}.	Probable cinnamyl alcohol dehydrogenase 1 (AtCAD1) (EC 1.1.1.195)	XP_002281363.1 alcohol dehydrogenase 1
Vitvi04g01668	VIT_04s0044g01110	5	-0.383272	-0.339504	-0.293961	-0.31012	-0.303819	-0.0352446	0.301347	0.458827	0.401522	-0.493111	-0.513418	-0.570039	-0.314648	0.297364	0.259856	0.740172	0.629138	0.468909	alcohol dehydrogenase 2	Involved in lignin biosynthesis. Catalyzes the final step specific for the production of lignin monomers. Catalyzes the NADPH-dependent reduction of coniferaldehyde, 5-hydroxyconiferaldehyde, sinapaldehyde, 4-coumaraldehyde and caffeyl aldehyde to their respective alcohols. {ECO:0000269|PubMed:14745009}.	Cinnamyl alcohol dehydrogenase 2 (AtCAD2) (EC 1.1.1.195)	NP_001268083.1alcohol dehydrogenase 2
Vitvi04g01585	VIT_04s0044g00190	2	-0.276576	-0.424227	-0.638023	-0.294046	-1.30265	0.30717	-0.634121	-0.558473	-0.115735	0.0660831	-0.475741	0.633025	-0.28043	1.21578	1.50691	0.666076	0.206783	0.398194	probable mannitol dehydrogenase	Involved in lignin biosynthesis. Catalyzes the final step specific for the production of lignin monomers. Catalyzes the NADPH-dependent reduction of coniferaldehyde, 5-hydroxyconiferaldehyde, sinapaldehyde, 4-coumaraldehyde and caffeyl aldehyde to their respective alcohols. {ECO:0000269|PubMed:14745009}.	Cinnamyl alcohol dehydrogenase 8 (AtCAD8) (EC 1.1.1.195) (NAD-dependent mannitol dehydrogenase 2)	XP_002279832.1 probable mannitol dehydrogenase
Vitvi07g02561	VIT_00s0218g00010	3	0.774902	0.402061	0.48498	1.23413	0.594981	0.474459	0.684497	-0.247464	-0.302819	-0.758048	-1.21139	-1.75924	0.445017	-0.821507	-0.870089	0.990809	-0.636535	0.521254	probable mannitol dehydrogenase	Involved in lignin biosynthesis. Catalyzes the final step specific for the production of lignin monomers. Catalyzes the NADPH-dependent reduction of coniferaldehyde, 5-hydroxyconiferaldehyde, sinapaldehyde, 4-coumaraldehyde and caffeyl aldehyde to their respective alcohols. {ECO:0000269|PubMed:14745009}.	Cinnamyl alcohol dehydrogenase 8 (AtCAD8) (EC 1.1.1.195) (NAD-dependent mannitol dehydrogenase 2)	XP_003635435.1 probable mannitol dehydrogenase
Vitvi07g03083	VIT_00s0615g00030	5	-0.984827	-0.671622	-1.22667	-0.701662	-0.528275	-0.572427	-1.16012	-0.435129	-0.14232	0.507601	0.0800438	-0.311376	0.525138	0.368492	0.393845	1.56475	1.74428	1.55028	probable mannitol dehydrogenase	Involved in lignin biosynthesis. Catalyzes the final step specific for the production of lignin monomers. Catalyzes the NADPH-dependent reduction of coniferaldehyde, 5-hydroxyconiferaldehyde, sinapaldehyde, 4-coumaraldehyde and caffeyl aldehyde to their respective alcohols. {ECO:0000269|PubMed:14745009}.	Cinnamyl alcohol dehydrogenase 8 (AtCAD8) (EC 1.1.1.195) (NAD-dependent mannitol dehydrogenase 2)	XP_003635436.1 probable mannitol dehydrogenase isoform X2
Vitvi02g01408	VIT_02s0025g04330	3	0.827704	0.742622	0.586232	0.0092369	-0.0330474	0.203053	-0.700356	-0.257918	-0.630971	-0.0732025	-0.0132035	0.351756	-0.849518	-0.0883764	-0.0502122	0.202704	-0.00399742	-0.222506	putative thaumatin-like protein	Involved in local responses of roots to colonization by non-pathogenic plant growth-promoting rhizobacteria (PGPR) fluorescent Pseudomonas spp., but seems to not being required for the establishment of subsequent induced systemic resistance (ISR). {ECO:0000269|PubMed:15988566}.	Thaumatin-like protein 1 (AtTLP1)	BAF95882.1putative thaumatin-like protein
Vitvi02g01406	VIT_02s0025g04290	1	1.45007	1.28965	1.08417	0.972428	1.04244	0.958572	-2.66177	-0.246059	-2.98411	-0.393092	0.0219486	-0.84286	-0.196547	-0.751358	-0.756696	0.511263	0.894722	0.607217	thaumatin-like protein	Involved in local responses of roots to colonization by non-pathogenic plant growth-promoting rhizobacteria (PGPR) fluorescent Pseudomonas spp., but seems to not being required for the establishment of subsequent induced systemic resistance (ISR). {ECO:0000269|PubMed:15988566}.	Thaumatin-like protein 1 (AtTLP1)	XP_002282988.1 protein P21
Vitvi08g01237	VIT_08s0007g00760	5	0.33764	-1.82928	-1.46551	-1.1133	-0.782879	0.297437	0.612315	-1.29956	0.711863	0.524029	-0.82634	-0.222817	0.374742	0.801837	0.518129	1.20202	1.17592	0.983749	thaumatin-like protein	Involved in local responses of roots to colonization by non-pathogenic plant growth-promoting rhizobacteria (PGPR) fluorescent Pseudomonas spp., but seems to not being required for the establishment of subsequent induced systemic resistance (ISR). {ECO:0000269|PubMed:15988566}.	Thaumatin-like protein 1 (AtTLP1)	XP_003632671.1 thaumatin-like protein
Vitvi02g00576	VIT_00s0229g00200	4	0.0244594	-0.229135	0.0980434	1.28547	0.935939	-0.0535723	0.551671	-0.458211	0.414987	-1.00206	0.0345792	-0.781198	0.190921	-1.12239	-0.181811	0.279081	-0.505622	0.51885	DNA mismatch repair protein MSH4	Involved in meiotic recombination in association with MSH5. Required for reciprocal recombination and proper segregation of homologous chromosomes at meiosis. Promotes homologous recombination through facilitating chiasma formation during prophase I. Involved in the control of class I crossovers formation. {ECO:0000269|PubMed:15489296, ECO:0000269|PubMed:17530928, ECO:0000269|PubMed:19153602}.	DNA mismatch repair protein MSH4 (AtMSH4) (MutS protein homolog 4)	XP_019073746.1 DNA mismatch repair protein MSH4
Vitvi05g00385	VIT_05s0020g02280	4	-0.0774518	0.39523	0.205136	-0.431718	1.03817	-0.830316	1.34032	1.3414	1.2243	-1.68928	-0.368665	-1.89722	-0.215736	0.18881	-1.43037	0.483002	0.822442	-0.0980563	protein DMP2	Involved in membrane remodeling. {ECO:0000250|UniProtKB:Q9LVF4}.	Protein DMP2 (AtDMP2)	XP_002315542.1protein DMP2
Vitvi00g00870	VIT_00s0659g00010	6	0.012391	-0.499997	-0.126757	0.271805	-0.286906	-0.344156	-0.64456	-0.724523	-0.264426	-0.322154	-0.245823	0.101352	0.232417	0.361975	0.0688782	0.681549	0.875789	0.853146	AUGMIN subunit 3	Involved in microtubules reorganization during spindle and phragmoplast development. Required for gamma-tubulin localization during mitosis. {ECO:0000269|PubMed:21750235}.	AUGMIN subunit 3	XP_010647270.1 AUGMIN subunit 3
Vitvi11g00261	VIT_11s0016g03080	3	1.28102	0.728206	0.870409	0.79117	0.829417	0.817654	-0.885131	0.412989	0.0192769	-0.816881	-0.742378	-0.764465	-1.346	-0.137451	-0.62033	-0.0296859	0.351683	-0.759505	receptor-like protein kinase 5	Involved in multiple distinct defense responses. May function as a disease resistance (R) protein. {ECO:0000269|PubMed:14756307, ECO:0000269|PubMed:15604743}.	Cysteine-rich receptor-like protein kinase 5 (Cysteine-rich RLK5) (EC 2.7.11.-) (Receptor-like protein kinase 6)	XP_002280395.1 receptor-like protein kinase 5
Vitvi07g01162	0	6	-0.702627	-0.364986	0.271534	0.0308501	-0.0405961	-0.583827	-0.498976	-0.796732	-1.08163	-0.0533838	0.773585	0.406264	0.444106	1.10469	0.270355	0.287777	0.0703122	0.463288	U3 small nucleolar RNA-associated protein 18 homolog	Involved in nucleolar processing of pre-18S ribosomal RNA. {ECO:0000250}.	U3 small nucleolar RNA-associated protein 18 homolog	XP_002264285.1 U3 small nucleolar RNA-associated protein 18 homolog
Vitvi09g00520	VIT_09s0002g06030	6	-0.00121129	-0.113377	0.0647269	-0.390747	-0.193747	0.189755	-0.722199	-0.0527834	-0.823172	0.212971	0.56217	-0.0134329	0.0543936	0.693737	0.806453	-0.169289	0.111964	-0.216212	Periodic tryptophan protein	Involved in nucleolar processing of pre-18S ribosomal RNA. Plays a role early in ribosome biogenesis, especially in the maturation of 5.8S rRNA (PubMed:23382868). Required for guard cell functions (PubMed:23185391). {ECO:0000269|PubMed:23185391, ECO:0000269|PubMed:23382868}.	Periodic tryptophan protein 2 (AtPWP2)	XP_010654748.1 periodic tryptophan protein 2 homolog
Vitvi05g00789	VIT_05s0049g01450	4	0.344532	-1.1084	-0.702952	-0.31543	1.63831	0.270179	2.16309	1.30352	1.50815	-2.20506	-0.150005	-2.169	0.381267	-0.568909	-0.198315	0.385014	-0.904751	0.328767	glycine-rich protein 5	Involved in organ growth by promoting cell elongation processes. {ECO:0000269|PubMed:19434422}.	Glycine-rich protein 5 (AtGRP-5) (AtGRP5)	XP_019075456.1 glycine-rich protein 5
Vitvi16g00673	VIT_16s0022g00470	4	-1.22062	-0.167707	-0.268663	2.00336	2.08732	1.85037	1.07784	1.13859	0.988339	0.225045	-1.20264	-1.19646	-0.219889	-1.21575	-1.21992	-1.1921	-1.22062	-0.246519	peroxisomal membrane protein 11B	Involved in peroxisomal proliferation. Promotes peroxisomal duplication, aggregation or elongation without fission. {ECO:0000269|PubMed:16636080, ECO:0000269|PubMed:17220199}.	Peroxisomal membrane protein 11B (Peroxin-11B) (AtPEX11b)	XP_002267934.1 peroxisomal membrane protein 11B
Vitvi02g00693	VIT_02s0012g01250	4	0.710851	-0.55915	0.599515	0.628003	0.501796	0.846057	0.359654	0.341508	0.014518	-2.62839	0.768437	-0.738037	0.38788	0.0592194	0.627884	-0.0918032	-0.639597	-1.18835	mitochondrial carnitine/acylcarnitine carrier-like protein	Involved in photorespiratory metabolism. Acts probably as a carrier for a glycine decarboxylase (GDC) cofactor or, alternatively, may act as a mitochondrial glycine shuttle. Involved in the transition from the embryonic stage to the juvenile autotrophic stage. {ECO:0000269|PubMed:12215513, ECO:0000269|PubMed:23181524}.	Mitochondrial carnitine/acylcarnitine carrier-like protein (Carnitine/acylcarnitine translocase-like protein) (CAC-like protein) (Protein A BOUT DE SOUFFLE)	XP_010663563.1 mitochondrial carnitine/acylcarnitine carrier-like protein
Vitvi13g00710	VIT_13s0074g00010	1	-0.0579444	-0.0228266	0.188578	-0.0729118	0.302276	-0.211922	-0.392771	-0.451247	-0.9722	0.398959	0.498968	0.561071	0.207114	0.490151	0.00519804	-0.678851	0.0669179	0.141441	SEC12-like protein 1	Involved in Pi uptake by facilitating the trafficking of PHT1-1/PHT1;1 from the endoplasmic reticulum to the plasma membrane. {ECO:0000269|PubMed:16284308}.	SEC12-like protein 1 (Protein PHOSPHATE TRANSPORTER TRAFFIC FACILITATOR 1) (PHF-1)	XP_002262948.1 SEC12-like protein 1
Vitvi19g01710	VIT_19s0085g00600	1	0.826107	0.789409	0.587647	0.156079	0.585798	0.712131	-0.206037	-0.192498	-0.528587	0.190311	0.295889	0.0903964	-0.282927	-0.430968	-0.555364	-0.620588	-0.664294	-0.752506	glyceraldehyde-3-phosphate dehydrogenase GAPCP1, chloroplastic	Involved in plastidial glycolytic pathway and plays a specific role in glycolytic energy production in non-green plastids and chloroplasts. Essential for breakdown of starch to form sucrose for export to non-photosynthetic tissues, and to generate primary metabolites for anabolic pathways such as fatty acid and amino acid synthesis. Plays an important role in plant development by providing substr…	Glyceraldehyde-3-phosphate dehydrogenase GAPCP1, chloroplastic (EC 1.2.1.12) (Glyceraldehyde-3-phosphate dehydrogenase of plastid 1) (NAD-dependent glyceraldehydephosphate dehydrogenase chloroplastic 1)	XP_002263263.1 glyceraldehyde-3-phosphate dehydrogenase GAPCP1, chloroplastic
Vitvi19g00569	VIT_19s0090g01210	2	-0.244937	-0.00267817	-0.38764	0.329631	-0.554585	-0.72027	-0.520347	-0.244482	-0.490584	0.559323	0.995295	0.291888	0.201321	0.81422	0.622227	-0.253549	-0.38849	-0.00634411	trigger factor-like protein TIG, Chloroplastic	Involved in protein export. Acts as a chaperone by maintaining the newly synthesized protein in an open conformation. Functions as a peptidyl-prolyl cis-trans isomerase (By similarity). {ECO:0000250}.	Trigger factor-like protein TIG, Chloroplastic (EC 5.2.1.8) (Immunophilin TIG) (Peptidyl-prolyl cis-trans isomerase TIG) (PPIase TIG) (Rotamase)	XP_002277545.1 trigger factor-like protein TIG, Chloroplastic
Vitvi03g00104	VIT_03s0038g01930	4	0.304607	0.0246388	0.0782656	0.290028	0.0182452	0.134775	0.606135	0.741425	1.00539	-0.590837	0.00806038	-1.02956	-0.659544	-0.357476	-0.307755	0.0264392	-0.21758	-0.0752558	peptidyl-prolyl cis-trans isomerase	Involved in protein export. Acts as a chaperone by maintaining the newly synthesized protein in an open conformation. Functions as a peptidyl-prolyl cis-trans isomerase (By similarity). {ECO:0000250}.	Trigger factor-like protein TIG, Chloroplastic (EC 5.2.1.8) (Immunophilin TIG) (Peptidyl-prolyl cis-trans isomerase TIG) (PPIase TIG) (Rotamase)	XP_003631573.1 peptidyl-prolyl cis-trans isomerase
Vitvi07g00508	VIT_07s0005g02410	4	0.0152316	0.150689	0.415144	0.282717	0.571063	-0.112161	0.321761	0.60589	0.454318	-0.170059	-0.403004	-0.579071	-0.56467	-0.619589	-0.359507	0.0397963	-0.18574	0.13719	peptidyl-prolyl cis-trans isomerase	Involved in protein export. Acts as a chaperone by maintaining the newly synthesized protein in an open conformation. Functions as a peptidyl-prolyl cis-trans isomerase (By similarity). {ECO:0000250}.	Trigger factor-like protein TIG, Chloroplastic (EC 5.2.1.8) (Immunophilin TIG) (Peptidyl-prolyl cis-trans isomerase TIG) (PPIase TIG) (Rotamase)	XP_002273421.2 peptidyl-prolyl cis-trans isomerase
Vitvi18g02638	VIT_18s0001g08870	4	0.921176	1.07173	1.05026	1.75229	1.00146	0.865201	2.6469	2.01746	1.70854	-0.583393	-2.01108	-2.00489	-1.02833	-2.02419	-2.02836	-0.259297	-2.02905	-1.06643	Peptidyl-prolyl cis-trans isomerase	Involved in protein export. Acts as a chaperone by maintaining the newly synthesized protein in an open conformation. Functions as a peptidyl-prolyl cis-trans isomerase (By similarity). {ECO:0000250}.	Trigger factor-like protein TIG, Chloroplastic (EC 5.2.1.8) (Immunophilin TIG) (Peptidyl-prolyl cis-trans isomerase TIG) (PPIase TIG) (Rotamase)	PSR99920.1Peptidyl-prolyl cis-trans isomerase
Vitvi08g01168	VIT_08s0040g03400	4	0.758981	0.916524	1.13742	0.418901	0.278363	-0.461143	2.31513	2.20872	1.8155	-2.35882	-2.33195	-0.284611	-0.77285	-1.32716	-2.35675	-0.953342	0.408667	0.588429	short-chain dehydrogenase TIC 32, chloroplastic	Involved in protein precursor import into chloroplasts. Part of the redox regulon consisting of TIC32, TIC 55 and TIC62. {ECO:0000269|PubMed:15180984}.	Short-chain dehydrogenase TIC 32, chloroplastic (EC 1.1.1.-) (Translocon at the inner envelope membrane of chloroplasts 32) (AtTIC32)	XP_002273550.1 short-chain dehydrogenase TIC 32, chloroplastic
Vitvi17g00163	VIT_17s0000g01950	4	0.457869	0.32281	0.410244	0.523248	0.828051	0.635504	0.267867	0.69568	-0.0290166	-0.951112	-0.163369	-1.0944	0.654407	-1.02881	-0.814167	-0.683889	-0.237091	0.20618	dihydropyrimidine dehydrogenase (NADP(+)), chloroplastic	Involved in pyrimidine base degradation. Catalyzes the reduction of uracil to 5,6-dihydrouracil (DHU) by using NADH as a specific cosubstrate and the reduction of thymine to 5,6-dihydrothymine (DHT). Involved in the recycling of nitrogen from nucleobases to general nitrogen metabolism. {ECO:0000269|PubMed:19413687, ECO:0000269|PubMed:21865177}.	Dihydropyrimidine dehydrogenase (NADP(+)), chloroplastic (DHPDH) (DPD) (EC 1.3.1.2) (Dihydroorotate dehydrogenase-like protein) (Dihydrothymine dehydrogenase) (Dihydrouracil dehydrogenase) (Protein PYRIMIDINE 1)	XP_002283095.1 dihydropyrimidine dehydrogenase (NADP(+)), chloroplastic
Vitvi08g01490	VIT_08s0007g03690	4	0.507743	0.263452	0.542814	0.728941	0.198088	-0.0423229	0.712209	1.15361	1.33071	-0.892437	-0.789369	-1.28057	-0.383382	-0.91298	-1.32349	-0.0600075	0.458775	-0.211783	uridine nucleosidase 1	Involved in pyrimidine breakdown rather than in pyrimidine salvage. Unable to use cytidine as a substrate. {ECO:0000269|PubMed:19293370}.	Uridine nucleosidase 1 (EC 3.2.2.3) (Uridine ribohydrolase 1)	XP_002283153.2 uridine nucleosidase 1
Vitvi16g01401	VIT_16s0098g01720	4	-0.702246	0.464639	0.640371	0.954514	0.570338	0.849838	0.990099	0.689042	0.515719	-0.889855	-0.765818	-0.988811	-0.856787	-0.227777	-0.850887	0.0455712	-0.253288	-0.184662	protein ABIL2	Involved in regulation of actin and microtubule organization. Part of a WAVE complex that activates the Arp2/3 complex (By similarity). {ECO:0000250}.	Protein ABIL2 (Abl interactor-like protein 2) (AtABIL2)	XP_010662870.1 protein ABIL2
Vitvi07g01509	VIT_00s0211g00050	4	-0.103075	-0.543676	-0.0397488	0.0189184	0.145693	0.0996561	0.833889	1.14855	0.430529	-0.513758	-0.130184	-0.888108	-0.750385	0.05366	-0.285097	0.348429	0.137813	0.0368895	protein BRICK 1	Involved in regulation of actin and microtubule organization. Part of a WAVE complex that activates the Arp2/3 complex. {ECO:0000269|PubMed:12015123}.	Protein BRICK 1 (AtBRK1)	OMP12787.1Oligopeptidase A
Vitvi18g00390	VIT_18s0001g05380	5	0.367057	0.196851	0.100202	-0.173123	0.00712487	0.0784658	0.371772	0.1537	-0.0278704	-0.712883	-0.882128	-0.696627	-0.0762565	-0.200738	-0.157416	0.362854	0.348597	0.940417	TPR repeat-containing thioredoxin TTL1	Involved in responses to osmotic stress and abscisic acid (ABA). May act as a positive regulator of ABA signaling during germination and seedling development under stress. {ECO:0000269|PubMed:16998088, ECO:0000269|PubMed:22232384}.	TPR repeat-containing thioredoxin TTL1 (Tetratricopeptide repeat thioredoxin-like 1)	XP_002284180.1 TPR repeat-containing thioredoxin TTL1
Vitvi19g00122	VIT_19s0014g01470	4	0.189568	0.767967	0.563234	0.72018	0.492908	0.0805268	0.786957	0.446401	0.600206	-1.22195	-1.38779	-0.299553	-1.18398	-0.753702	-0.500749	0.180254	0.395123	0.124406	TPR repeat-containing thioredoxin TTL1	Involved in responses to osmotic stress and abscisic acid (ABA). May act as a positive regulator of ABA signaling during germination and seedling development under stress. {ECO:0000269|PubMed:16998088, ECO:0000269|PubMed:22232384}.	TPR repeat-containing thioredoxin TTL1 (Tetratricopeptide repeat thioredoxin-like 1)	XP_010644127.1 TPR repeat-containing thioredoxin TTL1
Vitvi10g01342	VIT_10s0042g01180	2	-0.326712	-0.756741	-0.140559	-0.351746	-0.174795	-0.557331	-0.343451	-0.711583	-0.354842	0.451311	0.411087	0.697012	-0.19204	0.759214	0.670281	0.665217	0.0557944	0.199882	protein argonaute 2	Involved in RNA-mediated post-transcriptional gene silencing (PTGS). Main component of the RNA-induced silencing complex (RISC) that binds to a short guide RNA such as microRNA (miRNA) or small interfering RNA (siRNA). RISC uses the mature miRNA or siRNA as a guide for slicer-directed cleavage of homologous mRNAs to repress gene expression. Associates mainly with siRNAs of 21 nucleotide in length…	Protein argonaute 2	XP_002274149.1 protein argonaute 2
Vitvi07g01633	VIT_07s0129g00530	4	-0.23568	-0.00449942	0.0163303	0.105801	0.105939	0.430225	0.688657	0.692811	1.03063	-0.402991	-0.483282	-0.403212	-0.637711	-0.0930363	-0.140018	0.124698	-0.407278	-0.387388	probable esterase KAI2	Involved in seed germination and seedling development. Essential for plant responses to karrikins, a class of butenolide compounds, structurally similar to strigolactones, released from burning vegetation that stimulate seed germination and enhance seedling photomorphogenesis. KAI2 is not required for strigolactone-mediated responses, but MAX2 is necessary for responses to karrikins and strigolac…	Probable esterase KAI2 (Protein DWARF-14-like) (Protein D14-like) (Protein HYPOSENSITIVE TO LIGHT) (Protein KARRIKIN INSENSITIVE 2)	XP_002284043.1 probable esterase KAI2
Vitvi01g01782	VIT_01s0150g00210	4	0.206179	0.155558	0.2931	-0.298445	-0.0743444	0.147898	0.772749	0.877194	0.815786	-0.717996	-1.01638	-0.680067	-0.233995	-0.596111	-0.354599	0.251451	0.175602	0.276426	sterol 14-demethylase	Involved in sterol biosynthesis. Catalyzes the 14-alpha demethylation of obtusifoliol to 4 alpha-methyl-5 alpha-ergosta-8,14,24(28)-trien-3 beta-ol. {ECO:0000269|PubMed:11437378, ECO:0000269|PubMed:16040657, ECO:0000269|PubMed:16169959}.	Sterol 14-demethylase (EC 1.14.14.154) (Cytochrome P450 51A2) (Cytochrome P450 51G1) (AtCYP51) (Obtusifoliol 14-demethylase) (Protein EMBRYO DEFECTIVE 1738)	XP_002271942.1 sterol 14-demethylase
Vitvi06g01410	VIT_06s0061g01380	4	1.12366	0.505735	-0.246701	1.00502	1.11986	-1.16283	2.13196	2.68237	1.69316	-1.16283	-1.16283	-1.16283	-1.16251	0.448707	-1.16144	-1.16283	-1.16283	-1.16283	stress-response A/B barrel domain-containing protein At5g22580	Involved in stress response. {ECO:0000305}.	Stress-response A/B barrel domain-containing protein At5g22580 (Uncharacterized protein At5g22580)	XP_002268144.1 stress-response A/B barrel domain-containing protein At5g22580
Vitvi11g00370	VIT_11s0016g04260	2	-0.151929	-0.0183308	0.093456	0.0140671	-0.541666	-0.228768	-0.513681	-0.536371	-0.741624	0.273644	0.180114	0.839554	-0.10392	0.601019	0.70434	0.101847	0.0903615	-0.0621111	strigolactone esterase D14	Involved in strigolactone signaling pathway (PubMed:22357928). Does not move long distances acropetally in the plant to regulate shoot branching and is rapidly degraded in the presence of strigolactones (PubMed:24610723). Functions downstream of strigolactone synthesis, as a component of hormone signaling and as an enzyme that participates in the conversion of strigolactones to the bioactive form…	Strigolactone esterase D14 (EC 3.1.-.-) (Protein DWARF 14) (AtD14)	XP_002281367.2 probable strigolactone esterase DAD2
Vitvi11g00371	VIT_11s0016g04270	2	-0.0445376	0.321501	0.0518346	-0.549165	-0.361098	-0.178243	-1.17777	-0.881598	-0.904505	0.170631	0.0836011	0.581525	0.156179	0.411658	0.567437	0.810017	0.437081	0.505447	strigolactone esterase D14	Involved in strigolactone signaling pathway (PubMed:22357928). Does not move long distances acropetally in the plant to regulate shoot branching and is rapidly degraded in the presence of strigolactones (PubMed:24610723). Functions downstream of strigolactone synthesis, as a component of hormone signaling and as an enzyme that participates in the conversion of strigolactones to the bioactive form…	Strigolactone esterase D14 (EC 3.1.-.-) (Protein DWARF 14) (AtD14)	XP_002284711.1 strigolactone esterase D14
Vitvi19g00601	VIT_19s0090g01530	2	-0.390937	-0.447727	-0.576093	-0.726312	-0.809459	-0.49033	-1.6525	-0.748389	-1.77784	0.893664	1.14663	1.27123	0.123258	0.86526	1.00185	1.16098	0.538972	0.617732	pirin-like protein	Involved in susceptibility to the bacterial plant pathogen Ralstonia solanacearum. Stabilizes the xylem cysteine protease XCP2 by blocking its autolysis. {ECO:0000269|PubMed:24947605}.	Pirin-like protein 2 (PIRIN2) (Pirin-like protein At2g43120)	XP_002275409.1 pirin-like protein
Vitvi08g01676	VIT_08s0007g05710	4	0.331395	0.269842	0.113946	0.578593	0.500741	0.670106	1.06668	0.737519	0.857326	-0.215082	-0.380369	-0.596005	-1.00329	-0.760105	-1.3014	-0.547059	-0.321927	-0.000910828	L-galactono-1,4-lactone dehydrogenase, mitochondrial	Involved in the biosynthesis of ascorbic acid. Required for the accumulation of respiratory complex I. Uses L-galactono-1,4-lactone and L-gulono-1,4-lactone as substrates, but not D-galactono-1,4-lactone, D-gulono-1,4-lactone, L-mannono-1,4-lactone or D-galactonic acid. Also active with phenazine methosulfate and 1,4-benzoquinone as electron acceptors. {ECO:0000269|PubMed:18190525, ECO:0000269|Pu…	L-galactono-1,4-lactone dehydrogenase, mitochondrial (EC 1.3.2.3)	XP_002274214.2 L-galactono-1,4-lactone dehydrogenase, mitochondrial
Vitvi01g01173	VIT_01s0010g00060	4	-0.127242	0.399626	0.157583	0.53661	0.621455	0.211113	0.598303	0.573411	0.468865	-0.713521	-0.500714	-0.874942	0.336309	-0.177866	-0.844487	-0.592499	-0.187128	0.115124	galactan beta-1,4-galactosyltransferase GALS3	Involved in the biosynthesis of beta-1,4-galactan. Beta-1,4-galactans are abundant polysaccharides in plant cell walls and are found as side-chain of rhamnogalacturonan I, which is a major component of pectin. {ECO:0000269|PubMed:23243126}.	Galactan beta-1,4-galactosyltransferase GALS3 (EC 2.4.1.-) (Beta-1,4-galactan synthase) (Galactan synthase 3)	XP_002263686.1 galactan beta-1,4-galactosyltransferase GALS3
Vitvi18g00022	VIT_18s0122g00330	4	-0.636827	0.382881	1.02801	0.357832	0.977369	0.464571	1.5388	1.61174	1.67033	-0.497744	-1.22561	-2.81115	-0.891031	-0.270067	-2.88702	0.264682	0.556728	0.366514	galactan beta-1,4-galactosyltransferase GALS1	Involved in the biosynthesis of beta-1,4-galactan. Can transfer galactose residues from UDP-galactose to beta-1,4-galactopentaose in vitro. Forms specifically beta-1,4-galactosyl linkages and can add successive beta-1,4-galactosyl residues to the acceptor. Beta-1,4-galactans are abundant polysaccharides in plant cell walls and are found as side-chain of rhamnogalacturonan I, which is a major comp…	Galactan beta-1,4-galactosyltransferase GALS1 (EC 2.4.1.-) (Beta-1,4-galactan synthase) (Galactan synthase 1)	XP_019072360.1 galactan beta-1,4-galactosyltransferase GALS1
Vitvi09g00246	VIT_09s0002g02940	2	-0.185605	-0.375731	-0.321887	-0.761309	-1.04653	-0.512917	-0.454714	-0.151688	-0.212647	0.507227	0.347028	0.812814	-0.0478463	0.451401	0.110515	0.68205	0.667139	0.492699	inositol oxygenase 1	Involved in the biosynthesis of UDP-glucuronic acid (UDP-GlcA), providing nucleotide sugars for cell-wall polymers. May be also involved in plant ascorbate biosynthesis. {ECO:0000269|PubMed:14976233, ECO:0000269|PubMed:15660207}.	Inositol oxygenase 1 (EC 1.13.99.1) (Myo-inositol oxygenase 1) (AtMIOX1) (MI oxygenase 1)	XP_002282395.1 inositol oxygenase 1
Vitvi05g00470	VIT_05s0020g03160	4	0.807157	0.525747	-0.0812159	0.874047	0.413482	0.475246	0.109449	0.619464	0.166507	-0.951425	-0.40645	-0.725101	0.724613	-0.797369	-1.07424	-0.490776	0.0849759	-0.27411	vacuole membrane protein KMS1	Involved in the early secretory pathway. Required for the correct export of secretory products from the endoplasmic reticulum (ER) and involved in the maintenance of ER integrity. {ECO:0000269|PubMed:21294794}.	Vacuole membrane protein KMS1 (Protein KILLING ME SLOWLY 1)	XP_002281783.1 vacuole membrane protein KMS1
Vitvi03g01897	VIT_00s2300g00010	3	0.232253	-0.112652	-0.302424	0.687847	0.900686	0.167441	0.764223	-0.157772	1.12855	-1.74275	-0.87654	-0.852041	-0.530698	0.507818	-0.939369	0.403924	1.34017	-0.618661	acyl-CoA--sterol O-acyltransferase 1	Involved in the esterification of cycloartenol. Not implicated in the formation of sterol esters in flowers or during seed maturation. Has a substrate preference toward saturated fatty acyl donors (16:0 > 18:0 > 16:1 > 18:1). Does not require triacyglycerols (TAGs) as a fatty acyl donor, and is unable to acylate diacylglycerol to produce TAG. {ECO:0000269|PubMed:17885082, ECO:0000269|PubMed:19923…	Acyl-CoA--sterol O-acyltransferase 1 (EC 2.3.1.-) (Sterol O-acyltransferase 1)	XP_002272250.3 acyl-CoA--sterol O-acyltransferase 1
Vitvi08g01711	VIT_08s0007g06170	4	0.15983	0.134575	0.0792838	-0.0746151	-0.0967695	0.0299677	0.777981	0.484062	0.575636	-0.271403	-0.674145	-0.27044	-0.608528	-0.0316213	-0.14949	0.179507	-0.0576462	-0.186186	FT-interacting protein 1	Involved in the export of FT from the phloem companion cells to the sieve elements through the plasmodesmata. Regulates flowering time under long days. {ECO:0000269|PubMed:22529749}.	FT-interacting protein 1	XP_002278165.1 FT-interacting protein 1
Vitvi18g01699	VIT_18s0072g01170	4	0.236974	0.135652	0.328721	0.711964	0.603668	0.656922	0.218226	0.683114	0.941717	-0.0147589	-0.517183	-1.1994	-0.164321	-0.775841	-0.245674	-0.750031	-0.704007	-0.145744	FT-interacting protein 1	Involved in the export of FT from the phloem companion cells to the sieve elements through the plasmodesmata. Regulates flowering time under long days. {ECO:0000269|PubMed:22529749}.	FT-interacting protein 1	XP_002273003.1 FT-interacting protein 1
Vitvi06g00403	0	6	-0.0538993	0.0406349	-0.0358297	-0.230949	-0.584303	-0.235785	-1.68116	-1.25053	-1.24284	0.792215	0.407581	0.282891	0.967494	0.844515	0.757143	0.365741	0.632445	0.224629	DNA repair protein RAD51 homolog 4 isoform X1	Involved in the homologous recombination repair (HRR) pathway of double-stranded DNA breaks arising during DNA replication or induced by DNA-damaging agents. {ECO:0000250}.	DNA repair protein RAD51 homolog 4 (AtRAD51D)	XP_010651069.1 DNA repair protein RAD51 homolog 4
Vitvi19g00462	VIT_19s0177g00340	4	0.867731	0.172566	-0.0540553	0.519889	-0.0682108	0.0399065	0.0238332	1.00319	0.550786	-1.23276	-0.531123	-0.997168	-0.0354382	-0.302356	-0.129013	-0.516729	0.448308	0.240643	protein LHCP TRANSLOCATION DEFECT	Involved in the import of light-harvesting complex proteins (LHCP) and subsequent routing of these proteins to the chloroplast signal recognition particle (SRP) pathway. {ECO:0000269|PubMed:21098677, ECO:0000269|PubMed:21505433}.	Protein LHCP TRANSLOCATION DEFECT (Protein GRANA-DEFICIENT CHLOROPLAST 1)	XP_002281441.1 protein LHCP TRANSLOCATION DEFECT
Vitvi14g01817	VIT_14s0066g01750	2	-0.394422	-0.522582	0.426173	-1.01531	-0.306057	-0.437066	-0.319408	-0.543578	-0.194882	0.733766	0.316215	0.386846	0.136734	0.547083	0.845397	-0.00766858	0.215337	0.133425	ankyrin repeat domain-containing protein EMB506, chloroplastic	Involved in the initial differentiation of the proplastid during the embryo development. Also required for correct cotyledon, true leaf and cauline leaf margin development. {ECO:0000269|PubMed:11489192, ECO:0000269|PubMed:16786300}.	Ankyrin repeat domain-containing protein EMB506, chloroplastic (Protein EMBRYO DEFECTIVE 506)	XP_002275234.1 ankyrin repeat domain-containing protein EMB506, chloroplastic
Vitvi04g00088	VIT_04s0008g01070	3	0.880884	1.06787	0.785606	0.989087	1.20236	0.631441	0.189697	1.06381	0.206689	-0.632096	-0.954064	-1.0056	-0.308543	-0.489417	-1.88423	-0.541644	-0.528941	-0.67291	IQ domain-containing protein IQM1	Involved in the modulation of stomatal movement. Promotes stomatal opening. May play a role in the regulation of chitin signaling. May be involved in biotic and abiotic stress responses. {ECO:0000269|PubMed:22572939}.	IQ domain-containing protein IQM1 (IQ motif-containing protein 1)	XP_002278508.1 IQ domain-containing protein IQM1
Vitvi09g00383	VIT_09s0002g04560	3	1.07199	0.979288	0.575144	0.907759	1.00105	0.346355	-0.156575	0.816916	-0.0641031	-2.47256	-0.715268	-0.0242122	0.459383	-1.47716	-1.11845	-0.190282	0.44899	-0.388281	IQ domain-containing protein IQM1	Involved in the modulation of stomatal movement. Promotes stomatal opening. May play a role in the regulation of chitin signaling. May be involved in biotic and abiotic stress responses. {ECO:0000269|PubMed:22572939}.	IQ domain-containing protein IQM1 (IQ motif-containing protein 1)	XP_010654665.1 IQ domain-containing protein IQM1
Vitvi11g00156	VIT_11s0016g01970	3	1.89124	1.70599	1.84396	1.53833	2.00691	1.70771	0.565057	0.369621	-0.298681	-0.868559	-0.480904	-0.282896	-0.993449	-2.52037	-0.988724	-1.32863	-2.23613	-1.63046	IQ domain-containing protein IQM1	Involved in the modulation of stomatal movement. Promotes stomatal opening. May play a role in the regulation of chitin signaling. May be involved in biotic and abiotic stress responses. {ECO:0000269|PubMed:22572939}.	IQ domain-containing protein IQM1 (IQ motif-containing protein 1)	XP_002279373.1 IQ domain-containing protein IQM1
Vitvi01g01761	VIT_01s0150g00020	4	0.65442	0.916465	0.21855	0.289205	1.09057	0.994503	0.296053	1.00333	1.04642	-0.782695	-1.08491	-1.26445	-1.99151	-0.360811	-0.286833	-0.318323	-0.169246	-0.250734	inactive leucine-rich repeat receptor-like protein kinase CORYNE	Involved in the perception of CLV3 and CLV3-like (CLE) peptides, that acts as a extracellular signals regulating meristems maintenance. Modulates root, shoot and flower apical meristems maintenance and floral organ development regulation, probably via CLAVATA (CLV)-like pathways involving at least CLV3 and CLE19. In complex with CLV2, perceives secreted CLV3-like effector proteins from plant-para…	Inactive leucine-rich repeat receptor-like protein kinase CORYNE (Protein SUPPRESSOR OF OVEREXPRESSION OF LLP1 2)	XP_010657252.1 inactive leucine-rich repeat receptor-like protein kinase CORYNE
Vitvi07g02289	VIT_07s0005g04020	3	0.988236	0.796205	0.744837	0.599711	0.619207	0.458693	-0.284829	-0.335731	-1.34801	-0.132256	-0.840972	-0.238722	-0.788746	0.257292	-0.2525	0.264236	-0.0595282	-0.447126	MDIS1-interacting receptor like kinase 2	Involved in the pollen tube perception of the female signal. {ECO:0000269|PubMed:26863186}.	MDIS1-interacting receptor like kinase 2 (AtMIK2) (Probable LRR receptor-like serine/threonine-protein kinase At4g08850) (EC 2.7.11.1)	XP_002270968.1 MDIS1-interacting receptor like kinase 2
Vitvi07g02291	VIT_07s0005g04050	1	0.10512	-0.154634	0.235909	0.795642	-0.284307	-0.368298	-1.2874	-0.230142	-1.05428	1.14361	0.955898	0.319274	0.154284	-0.471301	-0.254996	1.12061	0.209019	-0.934009	MDIS1-interacting receptor like kinase 2	Involved in the pollen tube perception of the female signal. {ECO:0000269|PubMed:26863186}.	MDIS1-interacting receptor like kinase 2 (AtMIK2) (Probable LRR receptor-like serine/threonine-protein kinase At4g08850) (EC 2.7.11.1)	XP_003632391.1 MDIS1-interacting receptor like kinase 2 isoform X1
Vitvi15g00735	VIT_15s0048g00830	6	-0.360093	-0.0932157	-0.15846	-0.97963	-0.33841	-0.403608	-2.27359	-2.44015	-4.84787	1.82775	1.85903	1.7238	1.86059	1.33984	1.4874	0.333475	0.456573	1.00657	LOB domain-containing protein 18	Involved in the positive regulation of tracheary element (TE) differentiation. Involved in a positive feedback loop that maintains or promotes NAC030/VND7 expression that regulates TE differentiation-related genes (PubMed:19088331). Functions in the initiation and emergence of lateral roots, in conjunction with LBD16, downstream of ARF7 and ARF19 (PubMed:19717544, PubMed:23749813). Transcriptiona…	LOB domain-containing protein 18 (ASYMMETRIC LEAVES 2-like protein 20) (AS2-like protein 20)	XP_002279521.1 LOB domain-containing protein 18
[truncated: 3,151 more rows]
