# Supplementary material for: Cytokinin but not gibberellin application had major impact on the phenylpropanoid pathway in grape
Source: Hortic Res. 2021 Mar 1;8:51. doi: 10.1038/s41438-021-00488-0 (PMC7917099; doi:10.1038/s41438-021-00488-0)
Supplement: Supplementary file 3 — DEGs: Control vs. CPPU 51 d. [file 41438_2021_488_MOESM3_ESM.xlsx]

## Sheet: Upregulated
			Early_CPPU/Early_control
SeqName	id	Description	log2FoldChange	padj
Vitvi02g01507.t01	Vitvi02g01507	---NA---	6.28072	1.68e-05
Vitvi12g01584.t01	Vitvi12g01584	XP_003633358.1 periaxin-like	5.3749	0.00309608
Vitvi18g00193.t01	Vitvi18g00193	XP_002284727.1 protein STAY-GREEN LIKE, chloroplastic	5.17062	0.00671015
Vitvi13g01998.t01	Vitvi13g01998	XP_002282875.1 tropinone reductase homolog At5g06060 isoform X2	5.06638	0.00740156
Vitvi03g01388.t01	Vitvi03g01388	XP_003631574.1 proline-rich protein 4	4.79232	0.000490262
Vitvi05g01116.t01	Vitvi05g01116	XP_002264429.1 protein ECERIFERUM 26	4.77886	0.0064838
Vitvi06g01513.t01	Vitvi06g01513	EOY33393.1Pollen Ole e 1 allergen and extensin family protein, putative	4.77018	0.0183839
Vitvi10g02063.t01	Vitvi10g02063	XP_002272949.2 GEM-like protein 4	4.66254	0.0273295
Vitvi11g00518.t01	Vitvi11g00518	XP_019078713.1 36.4 kDa proline-rich protein	4.60889	0.0103527
Vitvi06g00281.t01	Vitvi06g00281	NP_001268056.1aquaporin PIP2	4.4274	0.0172609
Vitvi10g00740.t01	Vitvi10g00740	XP_002275075.1 chlorophyll a-b binding protein of LHCII type 1	4.35496	0.00308548
Vitvi04g00168.t01	Vitvi04g00168	XP_002280069.2 LRR receptor-like serine/threonine-protein kinase ERECTA	4.2556	0.0266863
Vitvi06g00605.t01	Vitvi06g00605	XP_010650931.1 cytochrome P450 86A1	4.22748	0.00694174
Vitvi13g01102.t01	Vitvi13g01102	XP_019080111.1 protein ZINC INDUCED FACILITATOR-LIKE 1 isoform X1	4.00277	0.0497592
Vitvi18g02690.t01	Vitvi18g02690	XP_002284646.1 BRI1 kinase inhibitor 1	3.81211	0.0203138
Vitvi16g00744.t01	Vitvi16g00744	XP_002263511.1 21 kDa protein	3.69594	2.72e-08
Vitvi01g01982.t01	Vitvi01g01982	XP_019074860.1 MLP-like protein 28 isoform X1	3.66922	3.39e-06
Vitvi01g00102.t01	Vitvi01g00102	XP_019078315.1 zinc transporter 5-like	3.62561	0.0341636
Vitvi10g00026.t01	Vitvi10g00026	XP_002264995.1 probable xyloglucan endotransglucosylase/hydrolase protein 8	3.5554	0.00779094
Vitvi03g01503.t01	Vitvi03g01503	XP_003631638.1 organ-specific protein P4-like	3.51574	2.33e-38
Vitvi18g00473.t01	Vitvi18g00473	XP_003634480.1 cationic peroxidase 1	3.42028	0.00412234
Vitvi12g00037.t01	Vitvi12g00037	XP_002283729.1PREDICTED: uncharacterized protein LOC100257403	3.41034	3.01e-05
Vitvi16g00741.t01	Vitvi16g00741	XP_002263715.1 21 kDa protein	3.35544	6.03e-05
Vitvi17g00977.t01	Vitvi17g00977	XP_010663062.1 probable pectate lyase 5	3.31652	3.68e-14
Vitvi01g00593.t01	Vitvi01g00593	XP_002285340.1 probable pectate lyase 5	3.28614	9.09e-09
Vitvi04g00352.t01	Vitvi04g00352	XP_002284380.1 BURP domain-containing protein 3	3.27375	3.5e-25
Vitvi09g01925.t01	Vitvi09g01925	CBI25300.3unnamed protein product, partial	3.22549	0.00751519
Vitvi11g01450.t01	Vitvi11g01450	---NA---	3.21113	9.09e-25
Vitvi08g01276.t01	Vitvi08g01276	XP_002274763.1 aldehyde oxidase GLOX	3.16683	0.000350577
Vitvi07g01126.t01	Vitvi07g01126	---NA---	3.10193	0.000982554
Vitvi18g02191.t01	Vitvi18g02191	XP_002276994.2 ethylene-responsive transcription factor ERF020	3.0828	0.0379407
Vitvi14g02894.t01	Vitvi14g02894	CBI16866.3unnamed protein product, partial	3.07598	0.0130884
Vitvi06g00463.t01	Vitvi06g00463	XP_019076178.1 metallothionein-like protein type 2	3.06185	1.33e-134
Vitvi08g01686.t01	Vitvi08g01686	XP_003632726.1 protein GAST1	3.03962	0.0151008
Vitvi04g00342.t01	Vitvi04g00342	NP_001267970.1rd22-c protein precursor	3.03756	1.78e-33
Vitvi15g00636.t01	Vitvi15g00636	XP_002277959.1 GATA transcription factor 4	3.03321	0.0443603
Vitvi11g00442.t01	Vitvi11g00442	PSR84489.1Dynein light chain like	3.01089	0.00670471
Vitvi07g00787.t01	Vitvi07g00787	XP_002265100.1 probable pectate lyase 8	3.01011	4.02e-10
Vitvi04g01918.t01	Vitvi04g01918	PSS13913.1Interleukin-2 receptor subunit beta like	2.98855	0.00209309
Vitvi01g00816.t01	Vitvi01g00816	XP_002267219.1 MLP-like protein 423	2.98474	3.34e-05
Vitvi18g01129.t01	Vitvi18g01129	XP_002274505.1 chaperone protein dnaJ 11, chloroplastic	2.96985	0.0203311
Vitvi12g01813.t01	Vitvi12g01813	XP_002275987.1 basic blue protein	2.85499	1.88e-34
Vitvi03g01470.t01	Vitvi03g01470	XP_002282698.1 auxin-responsive protein SAUR64-like	2.79859	0.0202838
Vitvi01g01923.t01	Vitvi01g01923	CBI27089.3unnamed protein product, partial	2.69197	3.01e-08
Vitvi06g01144.t01	Vitvi06g01144	XP_002265702.1 blue copper protein	2.61125	1.02e-18
Vitvi04g01863.t01	Vitvi04g01863	XP_010648807.1 BURP domain protein RD22-like	2.59256	0.000237178
Vitvi08g01206.t01	Vitvi08g01206	XP_002266625.1 expansin-A6	2.55175	6.36e-11
Vitvi13g00255.t01	Vitvi13g00255	AIK66517.1putative aquaporin	2.52376	6.83e-14
Vitvi14g01821.t01	Vitvi14g01821	XP_002280547.1 peroxidase 31	2.52206	0.00161823
Vitvi18g00730.t01	Vitvi18g00730	XP_002285006.1 probable isoaspartyl peptidase/L-asparaginase 2	2.51991	1.51e-20
Vitvi02g01438.t01	Vitvi02g01438	XP_002271619.1 14 kDa proline-rich protein DC2.15	2.51621	0.0292927
Vitvi02g00666.t01	Vitvi02g00666	XP_002281099.1 protein LOL1 isoform X2	2.471	9.6e-07
Vitvi07g02143.t01	Vitvi07g02143	XP_002275763.1 endo-1,3;1,4-beta-D-glucanase	2.44478	5.81e-16
Vitvi18g01022.t01	Vitvi18g01022	NP_001268162.1beta-galactosidase BG1-like precursor	2.44262	5.08e-18
Vitvi05g00789.t01	Vitvi05g00789	XP_019075456.1 glycine-rich protein 5	2.41226	0.0149097
Vitvi10g00564.t01	Vitvi10g00564	XP_002274664.1 protein trichome birefringence-like 38	2.39919	0.00310642
Vitvi04g02070.t01	Vitvi04g02070	XP_010649236.1 auxin-responsive protein SAUR23-like	2.39844	0.0411604
Vitvi18g01254.t01	Vitvi18g01254	XP_002262622.1 dof zinc finger protein DOF3.5	2.38238	0.049237
Vitvi01g00466.t01	Vitvi01g00466	XP_002284827.1 dynein light chain 1, cytoplasmic	2.3781	0.0137668
Vitvi02g00531.t01	Vitvi02g00531	XP_002271658.2 36.4 kDa proline-rich protein	2.36593	4.39e-21
Vitvi04g00479.t01	Vitvi04g00479	XP_002285107.1 ethylene-responsive transcription factor SHINE 2	2.35477	0.00591067
Vitvi13g00410.t01	Vitvi13g00410	XP_002281220.1 18.2 kDa class I heat shock protein	2.34135	0.00748893
Vitvi10g00442.t01	Vitvi10g00442	P43311.1RecName: Full=Polyphenol oxidase, chloroplastic; Short=PPO; AltName: Full=Catechol oxidase; Flags: Precursor	2.31237	0.000152813
Vitvi14g01365.t01	Vitvi14g01365	XP_010660577.1 receptor-like protein kinase FERONIA	2.26353	1.3e-05
Vitvi13g01673.t01	Vitvi13g01673	XP_010659441.1 polyamine oxidase 1	2.26242	0.029087
Vitvi14g02946.t01	Vitvi14g02946	PON40768.1transcription factor UPBEAT-like protein	2.24738	1.22e-15
Vitvi18g01691.t01	Vitvi18g01691	XP_002272568.1 gibberellin-regulated protein 9	2.24412	2.18e-11
Vitvi01g01678.t01	Vitvi01g01678	XP_010656129.1 squamosa promoter-binding-like protein 16	2.21743	0.00419707
Vitvi19g00682.t01	Vitvi19g00682	XP_002267825.1 fasciclin-like arabinogalactan protein 1	2.20484	0.000314763
Vitvi08g01411.t01	Vitvi08g01411	XP_002281618.1 lysosomal Pro-X carboxypeptidase	2.19365	0.00164294
Vitvi14g01193.t01	Vitvi14g01193	XP_002283795.1 LOB domain-containing protein 41	2.19356	2.96e-19
Vitvi12g01815.t01	Vitvi12g01815	XP_002275938.2 basic blue protein	2.19121	0.0153992
Vitvi19g01032.t01	Vitvi19g01032	XP_003634749.1 probable glutathione S-transferase isoform X1	2.17825	6.4e-135
Vitvi05g00548.t01	Vitvi05g00548	XP_002279213.1 sulfate transporter 3.1	2.17568	7.86e-18
Vitvi04g01151.t01	Vitvi04g01151	XP_002279191.1 auxin efflux carrier component 5	2.16106	1.19e-08
Vitvi08g02245.t01	Vitvi08g02245	XP_002274791.2 vacuolar cation/proton exchanger 3	2.15415	9.29e-15
Vitvi11g00285.t01	Vitvi11g00285	XP_002280555.2 dehydration-responsive element-binding protein 3	2.1261	0.00289538
Vitvi10g00508.t01	Vitvi10g00508	XP_002278515.1 glutaredoxin-C9	2.12567	7.38e-05
Vitvi19g01767.t01	Vitvi19g01767	XP_002265771.3 aspartic proteinase nepenthesin-2	2.1073	4.11e-10
Vitvi11g00048.t01	Vitvi11g00048	GAV76245.1DUF581 domain-containing protein	2.10102	1.43e-11
Vitvi03g00375.t01	Vitvi03g00375	XP_002284662.1 protein TIC 62, chloroplastic isoform X2	2.09619	0.000440845
Vitvi12g02459.t01	Vitvi12g02459	XP_019078846.1PREDICTED: uncharacterized protein LOC100252779	2.09318	3.28e-22
Vitvi06g00648.t01	Vitvi06g00648	XP_002278527.1 phosphoinositide phospholipase C 4 isoform X1	2.05834	0.0153992
Vitvi18g01988.t01	Vitvi18g01988	XP_010665403.1 protein NRT1/ PTR FAMILY 5.10	2.05176	8.26e-05
Vitvi04g02068.t01	Vitvi04g02068	EOX97813.1SAUR-like auxin-responsive protein family	2.04917	0.00112533
Vitvi04g01920.t01	Vitvi04g01920	PSS13913.1Interleukin-2 receptor subunit beta like	2.03919	2.14e-07
Vitvi18g02818.t01	Vitvi18g02818	XP_002279335.1 GDSL esterase/lipase EXL3	2.03697	0.00219343
Vitvi01g02299.t01	Vitvi01g02299	XP_010657415.1 protein NRT1/ PTR FAMILY 6.1 isoform X1	2.02445	0.000291061
Vitvi09g01351.t01	Vitvi09g01351	XP_002263564.1PREDICTED: uncharacterized protein LOC100246222	2.01119	0.00411691
Vitvi06g00999.t01	Vitvi06g00999	XP_002272233.2 cation/calcium exchanger 1	2.01085	2.94e-25
Vitvi03g00352.t01	Vitvi03g00352	XP_003631639.1 BURP domain-containing protein BNM2A	1.98724	1.95e-06
Vitvi08g02382.t01	Vitvi08g02382	---NA---	1.98094	0.0157481
Vitvi03g00598.t01	Vitvi03g00598	XP_002272036.3 classical arabinogalactan protein 9	1.97152	5.78e-35
Vitvi07g00351.t01	Vitvi07g00351	XP_002271665.2 pectinesterase	1.96756	2.9e-55
Vitvi05g02096.t01	Vitvi05g02096	XP_010650276.1 ankyrin repeat-containing protein At5g02620	1.96681	0.00107541
Vitvi07g01906.t01	Vitvi07g01906	XP_010652912.1 amino acid permease 3 isoform X1	1.96281	0.00408045
Vitvi07g00352.t01	Vitvi07g00352	XP_002271736.1 endoglucanase 17	1.96127	0.00044557
Vitvi14g01528.t01	Vitvi14g01528	CBI21336.3unnamed protein product, partial	1.95929	0.0266046
Vitvi08g01639.t01	Vitvi08g01639	XP_003632740.1 sigma factor binding protein 2, chloroplastic	1.95906	0.000268273
Vitvi18g00683.t01	Vitvi18g00683	XP_002283279.2 subtilisin-like protease SBT1.7	1.95418	4.29e-08
Vitvi18g01438.t01	Vitvi18g01438	XP_002275352.1 laccase-14	1.91671	0.0176416
Vitvi02g00511.t01	Vitvi02g00511	XP_002266352.1 monocopper oxidase-like protein SKU5	1.91661	2.1e-09
Vitvi07g03060.t01	Vitvi07g03060	XP_010646925.1 probable xyloglucan endotransglucosylase/hydrolase protein 7	1.90386	5.5e-13
Vitvi06g01718.t01	Vitvi06g01718	XP_010650989.1 tropinone reductase homolog At5g06060	1.90231	2.96e-12
Vitvi12g00430.t01	Vitvi12g00430	XP_002271094.2 endoglucanase 11	1.89113	6.75e-07
Vitvi14g00065.t01	Vitvi14g00065	XP_002281304.1 galactinol synthase 2	1.88938	7.71e-05
Vitvi04g02214.t01	Vitvi04g02214	XP_002271697.1 WAT1-related protein At1g68170	1.88731	0.00158493
Vitvi07g00668.t01	Vitvi07g00668	PSR89739.1Macrolide export protein like	1.88616	0.0426724
Vitvi14g01977.t01	Vitvi14g01977	XP_002283741.1 expansin-A10	1.88367	1.1e-31
Vitvi11g01345.t01	Vitvi11g01345	GAV84368.1PsbX domain-containing protein	1.86958	2.48e-05
Vitvi10g01739.t01	Vitvi10g01739	AAO12870.1wound induced protein-like	1.86426	7.63e-10
Vitvi08g01540.t01	Vitvi08g01540	XP_019076932.1 stress response protein NST1	1.8581	4.85e-36
Vitvi09g01012.t01	Vitvi09g01012	XP_010655031.2 leucine-rich repeat extensin-like protein 4	1.84577	7.63e-19
Vitvi01g02198.t01	Vitvi01g02198	AXY97750.1P-loop containing nucleoside triphosphate hydrolases superfamily protein	1.83933	0.0252973
Vitvi09g01672.t01	Vitvi09g01672	---NA---	1.83218	0.00689242
Vitvi16g01078.t01	Vitvi16g01078	XP_002272435.1 BAHD acyltransferase DCR	1.82562	1.1e-13
Vitvi18g01991.t01	Vitvi18g01991	XP_010665397.1 protein NRT1/ PTR FAMILY 5.10	1.82125	0.0473675
Vitvi00g01106.t01	Vitvi00g01106	XP_002268917.3PREDICTED: uncharacterized protein LOC100256691	1.804	0.030886
Vitvi09g00185.t01	Vitvi09g00185	XP_010654527.1 protein NDR1	1.80175	2.74e-05
Vitvi09g00590.t01	Vitvi09g00590	XP_027342570.1embryo-specific protein ATS3B-like	1.79543	1.06e-13
Vitvi13g00590.t01	Vitvi13g00590	XP_002275552.1 chlorophyll a-b binding protein 6, chloroplastic	1.79416	0.00420917
Vitvi07g01636.t01	Vitvi07g01636	XP_002284001.1 lysine-rich arabinogalactan protein 18	1.79058	3.11e-33
Vitvi01g00398.t01	Vitvi01g00398	XP_002284144.1 multicopper oxidase LPR1	1.76938	0.0308426
Vitvi18g02819.t01	Vitvi18g02819	XP_006473698.1GDSL esterase/lipase EXL1-like	1.75323	7.52e-30
Vitvi15g00816.t01	Vitvi15g00816	XP_002270426.2 fasciclin-like arabinogalactan protein 10	1.72472	5.4e-23
Vitvi10g01839.t01	Vitvi10g01839	XP_003633024.1 chlorophyll a-b binding protein of LHCII type 1	1.72057	7.93e-05
Vitvi02g00545.t01	Vitvi02g00545	XP_002270502.1 vesicle-associated protein 1-1	1.7171	0.0344885
Vitvi10g02056.t01	Vitvi10g02056	XP_010656023.1 GEM-like protein 4	1.71448	0.000840166
Vitvi07g02092.t01	Vitvi07g02092	XP_002271507.2 DNA-directed RNA polymerase III subunit RPC8	1.70959	0.0215749
Vitvi14g02461.t01	Vitvi14g02461	XP_002281369.1 galactinol synthase 2	1.70872	9.14e-09
Vitvi18g00137.t01	Vitvi18g00137	XP_002285913.1 L-ascorbate oxidase homolog	1.67878	7.74e-41
Vitvi01g01169.t01	Vitvi01g01169	EXB83232.1 Putative Glutamine amidotransferase	1.67748	1.94e-66
Vitvi03g01524.t01	Vitvi03g01524	XP_002284806.1 cytochrome P450 CYP82D47	1.6724	5.26e-12
Vitvi01g00799.t01	Vitvi01g00799	PON98908.1NHL repeat	1.66829	2.86e-05
Vitvi02g00017.t01	Vitvi02g00017	PSS04197.1Glycoprotein-N-acetylgalactosamine 3-beta-galactosyltransferase	1.66626	0.000872079
Vitvi02g00125.t01	Vitvi02g00125	XP_002270880.1 endoglucanase 6	1.65435	6.14e-09
Vitvi04g01596.t01	Vitvi04g01596	XP_002272117.1 WAT1-related protein At5g64700	1.65122	0.00158338
Vitvi05g01084.t01	Vitvi05g01084	---NA---	1.64617	0.0340783
Vitvi13g00793.t01	Vitvi13g00793	XP_002264924.1 serine/threonine-protein kinase D6PKL2	1.63362	0.0204721
Vitvi17g01251.t01	Vitvi17g01251	XP_002269517.1 expansin-A10	1.63265	1.74e-66
Vitvi02g00110.t01	Vitvi02g00110	XP_019072060.1 hydroquinone glucosyltransferase-like	1.63042	0.0411651
Vitvi11g01476.t01	Vitvi11g01476	---NA---	1.6273	7.31e-06
Vitvi19g01581.t01	Vitvi19g01581	CBI21739.3unnamed protein product, partial	1.62539	0.000181344
Vitvi04g00308.t01	Vitvi04g00308	XP_010648506.1 VAN3-binding protein	1.62492	0.0498038
Vitvi10g00204.t01	Vitvi10g00204	XP_010646189.1 tonoplast dicarboxylate transporter	1.62199	0.000301713
Vitvi17g00534.t01	Vitvi17g00534	XP_002271173.1 (-)-isopiperitenol/(-)-carveol dehydrogenase, mitochondrial	1.61999	1.5e-05
Vitvi16g01323.t01	Vitvi16g01323	XP_002270021.3 L-type lectin-domain containing receptor kinase VIII.2	1.61167	0.0103453
Vitvi07g01651.t01	Vitvi07g01651	XP_010652757.1 isoflavone 2'-hydroxylase	1.60923	0.000672999
Vitvi10g00828.t01	Vitvi10g00828	XP_002271197.1 protein TIFY 5A	1.60352	0.00428224
Vitvi07g01357.t01	Vitvi07g01357	NP_195694.1cell wall integrity/stress response component-like protein	1.60048	9.51e-44
Vitvi18g00976.t01	Vitvi18g00976	XP_002282152.1 tubby-like F-box protein 5	1.59961	0.0332115
Vitvi06g01061.t01	Vitvi06g01061	PSS14555.1Zeaxanthin epoxidase	1.59908	0.0410074
Vitvi06g00182.t01	Vitvi06g00182	XP_002285553.1 DNA-damage-repair/toleration protein DRT100	1.59812	5.78e-24
Vitvi12g02460.t01	Vitvi12g02460	EOY12769.12-nonaprenyl-3-methyl-6-methoxy-1,4-benzoquinol hydroxylase	1.59091	6.61e-27
Vitvi01g00958.t01	Vitvi01g00958	XP_002276889.1 homeobox-leucine zipper protein ATHB-13	1.58717	5.02e-07
Vitvi10g02090.t01	Vitvi10g02090	XP_010662676.1 protein ACCELERATED CELL DEATH 6-like	1.57429	0.0182179
Vitvi10g00524.t01	Vitvi10g00524	XP_002277279.1 GDSL esterase/lipase At5g45950	1.56956	0.000393042
Vitvi14g01892.t01	Vitvi14g01892	XP_002276806.1 protein NRT1/ PTR FAMILY 2.11	1.55463	2.18e-11
Vitvi07g00255.t01	Vitvi07g00255	XP_002268050.1 glutaredoxin-C13	1.55052	5.02e-09
Vitvi07g01893.t01	Vitvi07g01893	XP_002276744.2 protein PIN-LIKES 7 isoform X1	1.54777	7.44e-18
Vitvi09g00988.t01	Vitvi09g00988	XP_002273263.1 metal transporter Nramp6	1.5415	2.04e-05
Vitvi16g00040.t01	Vitvi16g00040	XP_019081405.1 cytochrome P450 89A2	1.53617	1.37e-07
Vitvi14g03084.t01	Vitvi14g03084	XP_002283517.1 gibberellin-regulated protein 4	1.53578	4.05e-75
Vitvi04g00345.t01	Vitvi04g00345	XP_002284368.1 BURP domain protein RD22	1.52935	3.33e-10
Vitvi02g00211.t01	Vitvi02g00211	XP_002280885.1 stellacyanin	1.52607	3.21e-13
Vitvi01g02081.t01	Vitvi01g02081	XP_010653274.1 transcription factor PAR1	1.52535	3.54e-19
Vitvi05g00474.t01	Vitvi05g00474	XP_002281825.1 photosystem I reaction center subunit II, chloroplastic	1.52524	1.34e-40
Vitvi03g00227.t01	Vitvi03g00227	XP_002279546.1 U-box domain-containing protein 15 isoform X2	1.50093	0.000627018
Vitvi06g00064.t01	Vitvi06g00064	XP_010651376.1 protochlorophyllide-dependent translocon component 52, chloroplastic	1.49935	0.0169049
Vitvi09g01427.t01	Vitvi09g01427	XP_002270934.1 beta-amyrin synthase	1.49194	0.0290568
Vitvi06g00285.t01	Vitvi06g00285	XP_002285132.1 cyclin-dependent kinase inhibitor 1C-like	1.491	6.06e-16
Vitvi03g00292.t01	Vitvi03g00292	XP_002283667.1 bZIP transcription factor 44	1.48436	9.92e-48
Vitvi10g00503.t01	Vitvi10g00503	XP_002278698.1 receptor-like protein kinase HSL1	1.47412	0.0302366
Vitvi14g02010.t01	Vitvi14g02010	XP_002284104.1 lamin-like protein	1.47122	1.41e-32
Vitvi06g01649.t01	Vitvi06g01649	AMB38758.1Grip22-like protein	1.46681	0.0119948
Vitvi05g00067.t01	Vitvi05g00067	XP_002273790.2 major allergen Pru ar 1	1.46137	0.000325114
Vitvi10g01035.t01	Vitvi10g01035	XP_002268764.1 patellin-4	1.45757	0.0361198
Vitvi18g02712.t01	Vitvi18g02712	XP_003634362.2 cytochrome P450 CYP82D47	1.45209	0.00320446
Vitvi02g01335.t01	Vitvi02g01335	XP_010266430.1 arabinogalactan peptide 20-like	1.45033	3.13e-34
Vitvi07g01308.t01	Vitvi07g01308	XP_002270831.1 L-ascorbate oxidase homolog	1.44662	0.0166495
Vitvi09g01462.t01	Vitvi09g01462	EOY26199.1HAT transposon superfamily protein, putative	1.44632	0.00092065
Vitvi07g00032.t01	Vitvi07g00032	XP_010651941.1 magnesium transporter MRS2-2 isoform X3	1.44485	1.76e-06
Vitvi13g01760.t01	Vitvi13g01760	NP_001268187.1DNA-damage-repair/toleration protein DRT100-like precursor	1.44203	5.77e-30
Vitvi14g01240.t01	Vitvi14g01240	PON93500.1mental retardation GTPase activating protein	1.43862	5.32e-05
Vitvi10g00274.t01	Vitvi10g00274	XP_019074164.1 putative calcium-transporting ATPase 13, plasma membrane-type	1.43246	0.0207325
Vitvi15g00507.t01	Vitvi15g00507	NP_001235594.2FCS-like zinc-finger domain-containing protein	1.4321	5.37e-21
Vitvi05g02108.t01	Vitvi05g02108	XP_002266082.1 xyloglucan endotransglucosylase/hydrolase 2	1.42845	0.0042306
Vitvi14g02474.t01	Vitvi14g02474	XP_002282175.1 nicotianamine synthase	1.42755	0.003519
Vitvi01g01883.t01	Vitvi01g01883	XP_019078511.1 protein PHLOEM PROTEIN 2-LIKE A5	1.42704	0.000177193
Vitvi05g01231.t01	Vitvi05g01231	XP_010650276.1 ankyrin repeat-containing protein At5g02620	1.4237	0.0193051
Vitvi01g01009.t01	Vitvi01g01009	PSR88310.1Coiled-coil domain-containing protein	1.41973	0.0042306
Vitvi01g00979.t01	Vitvi01g00979	XP_002274152.1 HVA22-like protein a	1.41762	2.95e-05
Vitvi05g00386.t01	Vitvi05g00386	EEF45443.1 hydrolase, putative	1.41416	0.000385707
Vitvi18g02581.t01	Vitvi18g02581	XP_002285770.1 7-deoxyloganetin glucosyltransferase	1.41356	3.85e-06
Vitvi12g02755.t01	Vitvi12g02755	XP_002272474.1 PCTP-like protein	1.40919	1.56e-10
Vitvi05g01763.t01	Vitvi05g01763	XP_002271531.2 leucine-rich repeat extensin-like protein 3	1.40621	1.85e-10
Vitvi03g01371.t01	Vitvi03g01371	PON83412.1Transmembrane protein	1.40411	1.47e-50
Vitvi04g00164.t01	Vitvi04g00164	PSS19328.1Proline-rich protein	1.3924	7.02e-09
Vitvi12g01624.t01	Vitvi12g01624	XP_002270950.1 peroxidase 43	1.3897	2.01e-13
Vitvi00g01018.t01	Vitvi00g01018	EOX92070.1Alpha/beta-Hydrolases superfamily protein isoform 1	1.38717	0.00220928
Vitvi16g01099.t01	Vitvi16g01099	XP_002273581.1 beta-carotene hydroxylase 2, chloroplastic	1.3843	0.0494219
Vitvi08g02383.t01	Vitvi08g02383	---NA---	1.38126	3.1e-06
Vitvi12g02456.t01	Vitvi12g02456	XP_002275606.2PREDICTED: uncharacterized protein LOC100264828	1.37909	4.11e-10
Vitvi04g01389.t01	Vitvi04g01389	XP_010649088.1 beta-galactosidase 3	1.37818	5.42e-16
Vitvi07g00064.t01	Vitvi07g00064	XP_010646138.1 protein LONGIFOLIA 2 isoform X1	1.35871	0.0287356
Vitvi19g01308.t01	Vitvi19g01308	XP_002263395.1 probable glutathione S-transferase	1.35377	3.13e-62
Vitvi15g00912.t01	Vitvi15g00912	XP_002262950.3 homeobox-leucine zipper protein ATHB-12	1.35294	5.28e-06
Vitvi13g00981.t01	Vitvi13g00981	PSR97999.1Ectopic P granules protein	1.35125	0.000989062
Vitvi11g00247.t01	Vitvi11g00247	XP_010656249.1 profilin-2	1.34034	2.02e-12
Vitvi10g00027.t01	Vitvi10g00027	XP_002267414.1 thiamine thiazole synthase 2, chloroplastic	1.33902	2.07e-43
Vitvi03g00365.t01	Vitvi03g00365	XP_002280986.1 probable NAD(P)H dehydrogenase (quinone) FQR1-like 2	1.33636	0.00281827
Vitvi02g00228.t01	Vitvi02g00228	XP_002280048.1 homeobox-leucine zipper protein ATHB-12	1.33147	1.33e-05
Vitvi13g00431.t01	Vitvi13g00431	XP_002276823.1 7-deoxyloganetic acid glucosyltransferase	1.33128	7.07e-05
Vitvi08g01297.t01	Vitvi08g01297	EOY07339.1RING/FYVE/PHD zinc finger superfamily protein	1.31748	1.59e-13
Vitvi04g01471.t01	Vitvi04g01471	XP_002265805.1 thaumatin-like protein 1b	1.31716	5.77e-29
Vitvi09g00427.t01	Vitvi09g00427	XP_002284872.1 F-box/kelch-repeat protein At1g80440	1.31513	7e-11
Vitvi04g01740.t01	Vitvi04g01740	XP_002265638.1 3-hydroxy-3-methylglutaryl-coenzyme A reductase 1	1.31199	3.14e-09
Vitvi06g01329.t01	Vitvi06g01329	XP_002275862.1 probable xyloglucan endotransglucosylase/hydrolase protein 32	1.31107	1.89e-52
Vitvi06g01339.t01	Vitvi06g01339	XP_010651769.1 salutaridine reductase isoform X1	1.30701	0.00566205
Vitvi13g01114.t01	Vitvi13g01114	XP_002273703.1 CO(2)-response secreted protease	1.30559	1.64e-26
Vitvi04g01222.t01	Vitvi04g01222	XP_002269182.1 probable galacturonosyltransferase-like 1	1.30511	7.27e-10
Vitvi05g00953.t01	Vitvi05g00953	XP_002285639.2 probable pectate lyase 8	1.30281	2.77e-08
Vitvi12g00442.t01	Vitvi12g00442	---NA---	1.30257	0.0258698
Vitvi01g00158.t01	Vitvi01g00158	XP_002278314.1 serine carboxypeptidase-like 35 isoform X3	1.30011	0.000672421
Vitvi18g00371.t01	Vitvi18g00371	XP_003634471.1 pollen-specific protein C13	1.29861	3.29e-37
Vitvi04g00081.t01	Vitvi04g00081	XP_010648273.1 calcineurin B-like protein 07 isoform X1	1.29624	0.00148287
Vitvi19g00514.t01	Vitvi19g00514	XP_002277934.1 GDSL esterase/lipase At5g55050	1.29495	5.84e-13
Vitvi07g01829.t01	Vitvi07g01829	XP_002280145.1 stress enhanced protein 2, chloroplastic	1.29393	5.39e-22
Vitvi01g01928.t01	Vitvi01g01928	XP_010647948.1PREDICTED: uncharacterized protein LOC100261046	1.28386	0.0124156
Vitvi04g00442.t01	Vitvi04g00442	ANC55863.1 DUF642	1.27827	9.56e-78
Vitvi07g01439.t01	Vitvi07g01439	XP_002269096.1 very-long-chain (3R)-3-hydroxyacyl-CoA dehydratase PASTICCINO 2	1.2766	3.74e-05
Vitvi01g01922.t01	Vitvi01g01922	CAN62391.1hypothetical protein VITISV_039481	1.27606	6.48e-09
Vitvi01g00945.t01	Vitvi01g00945	XP_002271193.1 protein IQ-DOMAIN 31	1.27162	0.0259868
Vitvi13g02010.t01	Vitvi13g02010	XP_019079855.1 cucumisin-like isoform X3	1.26664	0.00459165
Vitvi09g00264.t01	Vitvi09g00264	XP_010654595.1 GDSL esterase/lipase APG	1.26068	0.00363687
Vitvi19g00660.t01	Vitvi19g00660	XP_002264515.1 mitochondrial import inner membrane translocase subunit TIM50	1.25746	5.85e-25
Vitvi09g00018.t01	Vitvi09g00018	XP_002265217.1 pectinesterase 3	1.25326	2.81e-35
Vitvi12g00456.t01	Vitvi12g00456	KYP73142.1GDSL esterase/lipase At2g04570 family	1.25129	4.59e-17
Vitvi02g00118.t01	Vitvi02g00118	XP_010659126.1 probable polygalacturonase	1.24575	9.21e-13
Vitvi08g00656.t01	Vitvi08g00656	XP_002264807.1 flavonol synthase/flavanone 3-hydroxylase	1.24197	2.59e-18
Vitvi10g01915.t01	Vitvi10g01915	XP_002263371.1 caffeoylshikimate esterase-like	1.23732	4.95e-06
Vitvi11g00203.t01	Vitvi11g00203	XP_002282672.1 pollen-specific protein SF21 isoform X1	1.23613	0.0214688
Vitvi09g00329.t01	Vitvi09g00329	ABH09331.1putative aquaporin	1.23451	5.26e-15
Vitvi01g00053.t01	Vitvi01g00053	XP_002267940.1 triose phosphate/phosphate translocator, chloroplastic	1.23326	0.00171122
Vitvi01g00408.t01	Vitvi01g00408	XP_015895471.1dnaJ homolog subfamily B member 6 isoform X1	1.22699	0.00276122
Vitvi05g01933.t01	Vitvi05g01933	XP_002285051.1 early nodulin-75-like	1.22027	6.92e-28
Vitvi17g00809.t01	Vitvi17g00809	XP_002279622.1 dof zinc finger protein DOF5.6	1.21594	0.000374295
Vitvi15g00959.t01	Vitvi15g00959	XP_002263137.1 O-acyltransferase WSD1	1.21429	1.44e-13
Vitvi02g00512.t01	Vitvi02g00512	XP_019073119.1 acid beta-fructofuranosidase	1.21113	0.00379666
Vitvi14g01591.t01	Vitvi14g01591	XP_002270625.2 kelch repeat-containing protein At3g27220	1.20659	0.00912795
Vitvi01g00352.t01	Vitvi01g00352	XP_019078542.1 rust resistance kinase Lr10-like	1.20627	8.18e-05
Vitvi17g00601.t01	Vitvi17g00601	XP_002284937.1 gibberellin-regulated protein 6	1.19784	0.0308322
Vitvi18g02055.t01	Vitvi18g02055	CAN77895.1hypothetical protein VITISV_026063	1.19718	0.0424858
Vitvi14g00489.t01	Vitvi14g00489	XP_002264508.1 photosystem II reaction center W protein, chloroplastic	1.19659	0.00127159
Vitvi06g01346.t01	Vitvi06g01346	XP_002274538.1 aquaporin TIP1-1	1.19653	1.39e-22
Vitvi05g00549.t01	Vitvi05g00549	XP_002265460.1 protein IQ-DOMAIN 14	1.19471	0.0195512
Vitvi14g01928.t01	Vitvi14g01928	XP_002283051.2 ABC transporter B family member 19	1.19445	3.88e-08
Vitvi15g01103.t01	Vitvi15g01103	XP_002275895.1 LDLR chaperone MESD	1.19435	2.43e-05
Vitvi17g00727.t01	Vitvi17g00727	XP_002280523.1 serine/threonine-protein kinase AtPK2/AtPK19	1.19255	0.0203138
Vitvi18g00376.t01	Vitvi18g00376	XP_002285805.1 probable beta-D-xylosidase 7	1.18975	0.00251473
Vitvi02g00215.t01	Vitvi02g00215	KHG28950.1 Homer	1.18525	0.0341332
Vitvi13g01395.t01	Vitvi13g01395	XP_002267371.1 WAT1-related protein At5g07050	1.18455	0.0162418
Vitvi19g00261.t01	Vitvi19g00261	XP_002284734.1PREDICTED: uncharacterized protein LOC100260721	1.18008	2.71e-29
Vitvi01g01859.t01	Vitvi01g01859	XP_002273828.1 cationic amino acid transporter 5	1.1791	0.00949129
Vitvi13g00053.t01	Vitvi13g00053	XP_002272110.1 protein SMAX1-LIKE 6	1.17673	0.0011796
Vitvi01g01017.t01	Vitvi01g01017	XP_002275043.1 calvin cycle protein CP12-1, chloroplastic	1.17438	0.00952058
Vitvi12g00443.t01	Vitvi12g00443	KZV17730.1vacuolar protein 8-like	1.17226	0.00123648
Vitvi14g00424.t01	Vitvi14g00424	XP_002277348.2 zeta-carotene desaturase, chloroplastic/chromoplastic	1.16857	1.73e-14
Vitvi05g02111.t01	Vitvi05g02111	XP_002262761.1 xyloglucan endotransglucosylase/hydrolase 2	1.16719	2.57e-09
Vitvi18g01010.t01	Vitvi18g01010	XP_002281067.1 transmembrane protein 136	1.16694	0.000440633
Vitvi14g00679.t01	Vitvi14g00679	PSR98826.1Alpha-internexin like	1.16655	2.02e-05
Vitvi17g00031.t01	Vitvi17g00031	XP_002280858.1 probable alpha-mannosidase At5g13980	1.16566	0.00634407
Vitvi08g01360.t01	Vitvi08g01360	XP_002279834.1 chlorophyll a-b binding protein CP29.1, chloroplastic	1.16048	2.95e-05
Vitvi06g01714.t01	Vitvi06g01714	XP_019076093.1 tropinone reductase homolog At5g06060	1.1595	2.65e-26
Vitvi08g01378.t01	Vitvi08g01378	XP_010654149.1 protein SMAX1-LIKE 3	1.15912	0.027322
Vitvi14g02439.t01	Vitvi14g02439	XP_002279333.3 hydrophobic protein LTI6A	1.15751	1.72e-42
Vitvi07g01164.t01	Vitvi07g01164	GAV70743.1DUF538 domain-containing protein	1.15625	8.72e-19
Vitvi16g00713.t01	Vitvi16g00713	XP_002265534.1 beta-fructofuranosidase, soluble isoenzyme I isoform X1	1.15609	5.81e-25
Vitvi04g00080.t01	Vitvi04g00080	XP_003631807.1 calcineurin B-like protein 10 isoform X1	1.15534	0.000280174
Vitvi18g01120.t01	Vitvi18g01120	XP_002275306.1 tubulin beta-1 chain	1.15241	5.66e-37
Vitvi18g02812.t01	Vitvi18g02812	XP_016749391.1 splicing factor, proline- and glutamine-rich-like	1.14644	0.000148481
Vitvi18g00919.t01	Vitvi18g00919	POO03163.1Histone deacetylase complex subunit SAP30/SAP30-like	1.14603	6.57e-07
Vitvi06g01606.t01	Vitvi06g01606	PSR86883.1Pentatricopeptide repeat-containing protein	1.14076	4.58e-10
Vitvi13g00669.t01	Vitvi13g00669	NP_001268017.1probable pectate lyase 12-like precursor	1.13944	1.73e-07
Vitvi05g02190.t01	Vitvi05g02190	CBI36681.3unnamed protein product, partial	1.13774	3.34e-05
Vitvi07g00285.t01	Vitvi07g00285	XP_002262604.1 glutathione S-transferase	1.13719	7.75e-12
Vitvi14g02869.t01	Vitvi14g02869	XP_002284213.1 non-specific lipid-transfer protein 2	1.13659	1.19e-18
Vitvi04g00846.t01	Vitvi04g00846	XP_002270003.1 expansin-A13	1.13435	6.51e-08
Vitvi10g01940.t01	Vitvi10g01940	XP_002513416.1auxin-responsive protein SAUR78	1.1339	4.42e-22
Vitvi11g01445.t01	Vitvi11g01445	XP_002285305.1 umecyanin	1.13059	1.55e-27
Vitvi10g01709.t01	Vitvi10g01709	XP_003635158.1 oligopeptide transporter 3	1.12502	0.0163904
Vitvi07g01846.t01	Vitvi07g01846	XP_002279569.1 uncharacterized GTP-binding protein At5g64813	1.1227	0.00458604
Vitvi03g00217.t01	Vitvi03g00217	XP_002282214.1 L-ascorbate oxidase homolog	1.1216	8.06e-32
Vitvi05g01879.t01	Vitvi05g01879	XP_019075721.1 DEAD-box ATP-dependent RNA helicase 58, chloroplastic isoform X1	1.12009	0.00811707
Vitvi15g01084.t01	Vitvi15g01084	XP_002277223.1 late embryogenesis abundant protein Lea14-A	1.11971	2.93e-08
Vitvi01g02265.t01	Vitvi01g02265	C7AE94.1RecName: Full=Flavonoid 3',5'-methyltransferase; AltName: Full=Anthocyanin-O-methyltransferase; Short=VvAOMT	1.11679	0.00194436
Vitvi01g00674.t01	Vitvi01g00674	PON44879.1Alpha/Beta hydrolase fold containing protein	1.11601	7.03e-13
Vitvi02g01450.t01	Vitvi02g01450	PSS09715.1Decaprenyl diphosphate synthase	1.11433	2.46e-08
Vitvi08g01384.t01	Vitvi08g01384	XP_002280866.1 probable aspartyl protease At4g16563	1.11406	6.57e-07
Vitvi07g01627.t01	Vitvi07g01627	XP_002284101.1 subtilisin-like protease SBT1.7	1.11323	3.63e-15
Vitvi13g02576.t01	Vitvi13g02576	XP_003633595.1PREDICTED: uncharacterized protein LOC100855367	1.1127	6.36e-11
Vitvi16g02059.t01	Vitvi16g02059	XP_002269275.1 heavy metal-associated isoprenylated plant protein 9	1.11198	1.14e-35
Vitvi14g01675.t01	Vitvi14g01675	XP_002272292.2 glucuronokinase 1	1.11149	0.00496039
Vitvi07g02247.t01	Vitvi07g02247	XP_002280106.1 S-adenosylmethionine synthase 5	1.11134	1.08e-07
Vitvi05g01073.t01	Vitvi05g01073	XP_002268004.1 ethylene-responsive transcription factor ERF062 isoform X1	1.11098	0.0003263
Vitvi12g00721.t01	Vitvi12g00721	XP_002267946.1 fasciclin-like arabinogalactan protein 2	1.11033	1.81e-42
Vitvi09g00083.t01	Vitvi09g00083	PSR96204.1Receptor-type tyrosine-protein like	1.10644	0.000440845
Vitvi02g00572.t01	Vitvi02g00572	XP_003635126.1 formyltetrahydrofolate deformylase 1, mitochondrial isoform X1	1.10214	0.0288598
Vitvi17g00651.t01	Vitvi17g00651	XP_003634304.1PREDICTED: uncharacterized protein At5g01610	1.09824	4.08e-06
Vitvi04g01470.t01	Vitvi04g01470	XP_002265925.1 thaumatin-like protein 1b	1.09823	1.27e-16
Vitvi10g01236.t01	Vitvi10g01236	XP_003634953.1 photosystem I reaction center subunit III, chloroplastic	1.09714	0.0018506
Vitvi10g02409.t01	Vitvi10g02409	XP_002273430.3 1-aminocyclopropane-1-carboxylate oxidase	1.09624	1.23e-17
Vitvi11g00033.t01	Vitvi11g00033	XP_002275524.1 auxin-responsive protein SAUR50	1.09333	2.18e-05
Vitvi08g01797.t01	Vitvi08g01797	NP_001268108.1Myb transcription factor	1.08855	0.00991147
Vitvi16g01320.t01	Vitvi16g01320	XP_002269909.1 UNC93-like protein 1	1.08827	1.62e-11
Vitvi08g00944.t01	Vitvi08g00944	XP_002278009.1 cytochrome P450 94A1	1.08654	0.0107648
Vitvi07g00690.t01	Vitvi07g00690	XP_002271666.1 photosystem II reaction center PSB28 protein, chloroplastic	1.08416	0.0400978
Vitvi10g00459.t01	Vitvi10g00459	XP_002263191.1PREDICTED: uncharacterized protein LOC100261530	1.08196	5.07e-06
Vitvi18g00355.t01	Vitvi18g00355	XP_010664285.1 centromere-associated protein E	1.08168	0.000237909
Vitvi06g01398.t01	Vitvi06g01398	XP_002269677.1 glucomannan 4-beta-mannosyltransferase 2	1.08078	5.29e-20
Vitvi01g01846.t01	Vitvi01g01846	XP_002271911.1 nodulin-related protein 1	1.07801	5.28e-34
Vitvi13g02012.t01	Vitvi13g02012	PSS32642.1Fibropellin-1 like	1.07701	1.15e-13
Vitvi05g00423.t01	Vitvi05g00423	POO02283.1cytochrome P450 family protein	1.07554	5.23e-05
Vitvi16g01728.t01	Vitvi16g01728	XP_019081461.1 ALA-interacting subunit 3	1.07019	0.00158493
Vitvi07g01509.t01	Vitvi07g01509	OMP12787.1Oligopeptidase A	1.06999	0.0143826
Vitvi14g01272.t01	Vitvi14g01272	XP_002279300.3 protein trichome birefringence-like 19	1.06916	4.7e-26
Vitvi08g00853.t01	Vitvi08g00853	XP_002270970.1 non-specific lipid-transfer protein P5	1.06837	1.55e-40
Vitvi05g00467.t01	Vitvi05g00467	XP_002281674.1 mavicyanin	1.06304	0.000942977
Vitvi01g01879.t01	Vitvi01g01879	---NA---	1.0625	0.0238924
Vitvi11g00016.t01	Vitvi11g00016	XP_002277293.4 pectinesterase	1.06184	0.0111799
Vitvi11g01259.t01	Vitvi11g01259	XP_010656831.1 zinc finger protein 2	1.06118	0.0297966
Vitvi10g01989.t01	Vitvi10g01989	XP_003635030.1 heavy metal-associated isoprenylated plant protein 9	1.05992	2.46e-06
Vitvi18g00962.t01	Vitvi18g00962	PSR99679.1S-adenosyl-L-methionine-dependent methyltransferase	1.0589	0.0346716
Vitvi14g00103.t01	Vitvi14g00103	XP_010659697.1 universal stress protein PHOS32 isoform X2	1.05117	0.0449463
Vitvi05g00321.t01	Vitvi05g00321	CAI11449.1 alpha-1,6-xylosyltransferase	1.05079	0.000470057
Vitvi08g01602.t01	Vitvi08g01602	AQY15181.1aquaporin TIP1;2	1.04921	9.75e-13
Vitvi14g02540.t01	Vitvi14g02540	PSR92704.1Long chain acyl-CoA synthetase 6, peroxisomal like	1.04859	0.0491942
Vitvi17g00070.t01	Vitvi17g00070	XP_002284244.1 bidirectional sugar transporter SWEET14	1.04845	2.65e-26
Vitvi02g01313.t01	Vitvi02g01313	CBI34376.3unnamed protein product, partial	1.04743	0.000153362
Vitvi18g02423.t01	Vitvi18g02423	XP_002263376.1 22.0 kDa class IV heat shock protein	1.04596	4.25e-07
Vitvi10g00626.t01	Vitvi10g00626	XP_002268081.1 IRK-interacting protein	1.04548	0.0233611
Vitvi01g02263.t01	Vitvi01g02263	XP_010655817.1 flavonoid 3',5'-methyltransferase-like	1.04166	7.78e-13
Vitvi14g01560.t01	Vitvi14g01560	ADK66982.1 chloride channel ClC4	1.04086	8.34e-06
Vitvi16g00793.t01	Vitvi16g00793	XP_002264723.2 protein EXORDIUM-like 3	1.03718	0.0010106
Vitvi10g01755.t01	Vitvi10g01755	KJB53424.1hypothetical protein B456_009G172100	1.0281	0.0283199
Vitvi06g01596.t01	Vitvi06g01596	XP_002285685.1 dirigent protein 19	1.02748	7.98e-05
Vitvi07g00400.t01	Vitvi07g00400	EEF47285.1heat shock protein binding protein, putative	1.02216	0.0163904
Vitvi05g00616.t01	Vitvi05g00616	XP_002283935.1 3-ketoacyl-CoA synthase 11	1.02112	2.64e-10
Vitvi18g00529.t01	Vitvi18g00529	XP_002283781.1 protein ECERIFERUM 1	1.02061	0.000182458
Vitvi08g02345.t01	Vitvi08g02345	XP_002279239.1 delta(12)-fatty-acid desaturase FAD2	1.01893	1.1e-42
Vitvi17g00758.t01	Vitvi17g00758	PON61067.1D-ribose-binding periplasmic protein	1.01775	0.00744973
Vitvi14g01162.t01	Vitvi14g01162	GAV85544.1DUF4378 domain-containing protein/VARLMGL domain-containing protein	1.01708	0.00733372
Vitvi04g01788.t01	Vitvi04g01788	XP_002278652.1 glutaredoxin-C6	1.01696	7.98e-08
Vitvi06g00459.t01	Vitvi06g00459	XP_002283909.1 fasciclin-like arabinogalactan protein 4	1.01304	0.0111052
Vitvi13g01901.t01	Vitvi13g01901	XP_002278400.2 copper transport protein CCH	1.01221	1.63e-06
Vitvi18g02237.t01	Vitvi18g02237	OVA02103.1Polyketide cyclase SnoaL-like domain	1.01147	0.0225962
Vitvi06g00393.t01	Vitvi06g00393	XP_002284522.2 ankyrin repeat-containing protein At5g02620	1.00741	0.000512151
Vitvi14g00427.t01	Vitvi14g00427	XP_002277583.1 pollen-specific protein SF21	1.00734	0.0490597
Vitvi03g00251.t01	Vitvi03g00251	XP_002283053.1PREDICTED: uncharacterized protein LOC100243457	1.00341	3.9e-06
Vitvi02g00273.t01	Vitvi02g00273	XP_010660360.1 probable F-box protein At1g60180	1.00254	1.85e-07
Vitvi12g00429.t01	Vitvi12g00429	XP_002274227.2 protein NRT1/ PTR FAMILY 6.4	1.00085	4.15e-07

## Sheet: Downregulated
			Early_CPPU/Early_control
SeqName	id	Description	log2FoldChange	padj
Vitvi12g02565.t01	Vitvi12g02565	XP_002270769.1 14 kDa proline-rich protein DC2.15	-7.74218	1.12e-17
Vitvi16g01659.t01	Vitvi16g01659	XP_003634029.2 probable non-specific lipid-transfer protein AKCS9	-6.08513	9.9e-05
Vitvi18g02661.t01	Vitvi18g02661	XP_019071956.1PREDICTED: uncharacterized protein LOC109121646	-5.21045	0.00364589
Vitvi01g01946.t01	Vitvi01g01946	XP_002279412.1 transcription factor bHLH75	-5.07878	0.00675713
Vitvi05g01953.t01	Vitvi05g01953	XP_002285082.2 early nodulin-75-like	-5.03314	4.22e-15
Vitvi01g00653.t01	Vitvi01g00653	XP_010646476.1 protein DETOXIFICATION 29	-4.91847	0.01122
Vitvi09g01975.t01	Vitvi09g01975	---NA---	-4.84213	0.0181991
Vitvi05g02258.t01	Vitvi05g02258	PWA94398.1myb/SANT-like domain, Harbinger transposase-derived nuclease domain protein	-4.82883	0.0143906
Vitvi01g02001.t01	Vitvi01g02001	XP_002284898.1 probable S-adenosylmethionine-dependent methyltransferase At5g37990	-4.76892	0.0171281
Vitvi03g00502.t01	Vitvi03g00502	XP_002285213.1 alpha-amylase	-4.74282	0.00576474
Vitvi06g00141.t01	Vitvi06g00141	XP_003632118.1 beta-glucosidase 12	-4.69211	0.00687588
Vitvi12g02681.t01	Vitvi12g02681	XP_019080154.1 probable leucine-rich repeat receptor-like protein kinase At1g35710 isoform X1	-4.67444	0.02841
Vitvi07g01130.t01	Vitvi07g01130	XP_002269937.2 cysteine-rich repeat secretory protein 55	-4.67109	0.0242748
Vitvi10g01170.t01	Vitvi10g01170	XP_010655884.1 proline-rich receptor-like protein kinase PERK2	-4.66824	0.0217619
Vitvi02g00038.t01	Vitvi02g00038	XP_010658382.2 meiotic recombination protein SPO11-2	-4.65214	0.024451
Vitvi04g00022.t01	Vitvi04g00022	XP_019074952.1 receptor-like protein kinase HSL1 isoform X1	-4.58288	0.0100187
Vitvi10g01502.t01	Vitvi10g01502	XP_002273824.2 probable LRR receptor-like serine/threonine-protein kinase At4g36180	-4.19182	0.00512925
Vitvi19g02004.t01	Vitvi19g02004	---NA---	-4.17859	0.00553776
Vitvi16g01979.t01	Vitvi16g01979	ACH54087.1class III chitinase	-3.83442	2.12e-09
Vitvi05g00819.t01	Vitvi05g00819	XP_002285439.1 peroxygenase	-3.5808	0.0351324
Vitvi05g00670.t01	Vitvi05g00670	ADD51185.1 protease inhibitor 2	-3.52761	2.37e-10
Vitvi15g01035.t01	Vitvi15g01035	XP_002279661.1 acidic endochitinase	-3.52201	4.74e-19
Vitvi13g01958.t01	Vitvi13g01958	XP_010658602.1 transcription factor bHLH123 isoform X1	-3.51144	0.0456763
Vitvi08g00243.t01	Vitvi08g00243	PSS24394.1TRNA (guanine-N(1)-)-methyltransferase	-3.47931	1.09e-20
Vitvi16g00435.t01	Vitvi16g00435	XP_010654827.1 LRR receptor-like serine/threonine-protein kinase FLS2 isoform X2	-3.46219	0.000427915
Vitvi03g00206.t01	Vitvi03g00206	P51613.1RecName: Full=Basic endochitinase; Flags: Precursor	-3.41613	9.28e-07
Vitvi18g02115.t01	Vitvi18g02115	XP_010665442.1 protein SRC2 homolog	-3.40828	6.52e-07
Vitvi04g00433.t01	Vitvi04g00433	XP_002284931.1 probable 2-oxoglutarate-dependent dioxygenase AOP1	-3.39792	1.72e-05
Vitvi08g00171.t01	Vitvi08g00171	XP_010653207.1 cytochrome P450 71D9 (r	-3.39227	2.77e-19
Vitvi03g00431.t01	Vitvi03g00431	XP_002284910.1 protein DMR6-LIKE OXYGENASE 2	-3.31069	0.0209225
Vitvi16g00253.t01	Vitvi16g00253	XP_003634029.2 probable non-specific lipid-transfer protein AKCS9	-3.28616	0.0045751
Vitvi11g01641.t01	Vitvi11g01641	XP_002270207.2 probable LRR receptor-like serine/threonine-protein kinase At3g47570	-3.25075	0.022135
Vitvi02g01409.t01	Vitvi02g01409	XP_002282917.2 protein P21	-3.2288	9.03e-05
Vitvi19g00334.t01	Vitvi19g00334	XP_024953578.1 receptor-like serine/threonine-protein kinase SD1-8	-3.21274	0.0223385
Vitvi08g00886.t01	Vitvi08g00886	XP_002262627.2 heavy metal-associated isoprenylated plant protein 45	-3.13008	0.000650526
Vitvi03g00359.t01	Vitvi03g00359	XP_003631630.1 polyol transporter 5	-3.09064	1.72e-05
Vitvi02g00031.t01	Vitvi02g00031	XP_002278542.1 heavy metal-associated isoprenylated plant protein 39	-3.08511	1.21e-10
Vitvi13g00189.t01	Vitvi13g00189	XP_002275373.1 WRKY transcription factor 55	-3.03187	0.000146335
Vitvi18g02942.t01	Vitvi18g02942	XP_019073397.1 laccase-14-like	-3.02813	0.0393599
Vitvi18g00023.t01	Vitvi18g00023	PSS31143.1Diacylglycerol kinase	-3.01769	0.0425151
Vitvi03g00395.t01	Vitvi03g00395	XP_002281226.1 allene oxide synthase 3	-3.01623	0.0173992
Vitvi19g00783.t01	Vitvi19g00783	XP_010644657.1 UPF0481 protein At3g47200	-3.00718	1.43e-06
Vitvi15g00362.t01	Vitvi15g00362	XP_002264761.2 E3 ubiquitin-protein ligase PUB23	-3.00702	0.00276697
Vitvi10g01779.t01	Vitvi10g01779	XP_002278092.1 trans-resveratrol di-O-methyltransferase	-3.00461	0.00310456
Vitvi18g00470.t01	Vitvi18g00470	XP_002285728.2 protein DETOXIFICATION 27	-2.95353	0.000736
Vitvi05g00484.t01	Vitvi05g00484	XP_021665704.1G-type lectin S-receptor-like serine/threonine-protein kinase LECRK2	-2.94439	0.00370077
Vitvi17g01328.t01	Vitvi17g01328	CBI15725.3unnamed protein product, partial	-2.93494	0.0291446
Vitvi19g01564.t01	Vitvi19g01564	XP_002265799.1 transcription factor JUNGBRUNNEN 1	-2.92483	0.000513123
Vitvi01g01865.t01	Vitvi01g01865	XP_006369036.2VQ motif-containing protein 22	-2.90731	0.0165659
Vitvi18g00233.t01	Vitvi18g00233	XP_002284588.1 probable receptor-like protein kinase At1g11050 isoform X1	-2.90544	0.0495457
Vitvi19g01848.t01	Vitvi19g01848	XP_002282936.1 glutamate receptor 2.7-like	-2.87768	0.00159018
Vitvi15g00735.t01	Vitvi15g00735	XP_002279521.1 LOB domain-containing protein 18	-2.87704	3.17e-05
Vitvi17g00392.t01	Vitvi17g00392	XP_003634276.1 wall-associated receptor kinase-like 8	-2.86943	3.17e-08
Vitvi10g00053.t01	Vitvi10g00053	XP_010655372.1 lysine-specific demethylase JMJ25	-2.80441	0.00229767
Vitvi05g01883.t01	Vitvi05g01883	XP_019075753.1 G-type lectin S-receptor-like serine/threonine-protein kinase LECRK2	-2.7698	0.00684421
Vitvi06g00071.t01	Vitvi06g00071	XP_010651372.1 IQ domain-containing protein IQM2 isoform X1	-2.76945	0.00879514
Vitvi07g00361.t01	Vitvi07g00361	XP_002272941.1 protein EXORDIUM-like 2	-2.75529	1.05e-06
Vitvi16g00211.t01	Vitvi16g00211	XP_003634029.2 probable non-specific lipid-transfer protein AKCS9	-2.73314	2.28e-06
Vitvi01g01737.t01	Vitvi01g01737	CBI38184.3unnamed protein product, partial	-2.72843	3.9e-13
Vitvi03g01597.t01	Vitvi03g01597	AEZ51831.1pathogenesis-related protein 17	-2.72136	0.0216331
Vitvi02g01406.t01	Vitvi02g01406	XP_002282988.1 protein P21	-2.7138	0.0160343
Vitvi14g00438.t01	Vitvi14g00438	XP_010659892.1 slit homolog 2 protein isoform X2	-2.71021	0.00113256
Vitvi08g01412.t01	Vitvi08g01412	XP_002275955.2 B3 domain-containing protein At2g36080	-2.7073	5.4e-06
Vitvi01g01988.t01	Vitvi01g01988	XP_002281061.2 protein PLANT CADMIUM RESISTANCE 2	-2.69907	0.0481242
Vitvi18g02133.t01	Vitvi18g02133	XP_010665297.1 MADS-box protein 5 isoform X2	-2.69478	0.0478472
Vitvi10g02242.t01	Vitvi10g02242	XP_010646639.1 putative receptor-like protein kinase At4g00960 isoform X1	-2.69438	0.00185412
Vitvi09g01557.t01	Vitvi09g01557	XP_019077913.1 probable LRR receptor-like serine/threonine-protein kinase At1g05700	-2.69261	0.0300657
Vitvi06g01917.t01	Vitvi06g01917	XP_002278123.1 glucan endo-1,3-beta-glucosidase isoform X1	-2.67372	0.00307235
Vitvi08g02226.t01	Vitvi08g02226	XP_002275435.3 glutathione S-transferase U8	-2.67099	0.00761557
Vitvi08g02220.t01	Vitvi08g02220	XP_002272467.1 putative receptor protein kinase ZmPK1	-2.643	0.00144871
Vitvi11g00486.t01	Vitvi11g00486	XP_002282262.3 blue copper protein	-2.63491	0.000190351
Vitvi18g01285.t01	Vitvi18g01285	XP_019071878.1 extensin	-2.60344	0.00675732
Vitvi03g00435.t01	Vitvi03g00435	XP_002284917.1 protein DMR6-LIKE OXYGENASE 2	-2.59951	1.34e-39
Vitvi07g01133.t01	Vitvi07g01133	XP_002264674.2 cysteine-rich repeat secretory protein 55	-2.59776	1.7e-07
Vitvi08g00957.t01	Vitvi08g00957	XP_002277724.2 glutathione transferase GST 23	-2.58864	0.012889
Vitvi07g00068.t01	Vitvi07g00068	XP_002274848.1 calmodulin-like protein 8	-2.57796	0.017045
Vitvi18g02265.t01	Vitvi18g02265	XP_019073431.1 TMV resistance protein N	-2.56546	0.020282
Vitvi16g01476.t01	Vitvi16g01476	XP_003634064.1 stilbene synthase 6-like	-2.53508	0.0410684
Vitvi10g00210.t01	Vitvi10g00210	XP_003635014.1 heavy metal-associated isoprenylated plant protein 3	-2.47423	9.83e-05
Vitvi05g01913.t01	Vitvi05g01913	XP_002280764.1 transcriptional regulator SUPERMAN	-2.46827	0.0464677
Vitvi15g00178.t01	Vitvi15g00178	XP_010661211.1 putative receptor-like protein kinase At4g00960	-2.40856	0.0116234
Vitvi14g02536.t01	Vitvi14g02536	XP_019080464.1 germin-like protein subfamily 1 member 14	-2.40405	0.0344885
Vitvi03g01869.t01	Vitvi03g01869	XP_019073832.1 anthocyanidin 3-O-glucosyltransferase 6-like	-2.39316	1.92e-05
Vitvi10g00852.t01	Vitvi10g00852	PSS04918.1UDP-4-amino-4,6-dideoxy-N-acetyl-beta-L-altrosamine transaminase	-2.36712	3.7e-09
Vitvi04g00798.t01	Vitvi04g00798	XP_002265535.2 kunitz trypsin inhibitor 2-like	-2.35919	0.00592085
Vitvi07g00130.t01	Vitvi07g00130	XP_019076433.1 ent-copalyl diphosphate synthase, chloroplastic-like	-2.35551	0.00567672
Vitvi08g01325.t01	Vitvi08g01325	XP_002273820.1 probable anion transporter 3, chloroplastic	-2.35012	0.000220768
Vitvi06g00310.t01	Vitvi06g00310	XP_002282198.1 MLO-like protein 3	-2.34062	0.0491942
Vitvi08g02085.t01	Vitvi08g02085	XP_002266795.1 protein LURP-one-related 10	-2.31819	0.00200988
Vitvi02g01067.t01	Vitvi02g01067	XP_010665075.1 bifunctional nitrilase/nitrile hydratase NIT4B-like	-2.31598	5.29e-11
Vitvi16g02105.t01	Vitvi16g02105	XP_019073384.1 rust resistance kinase Lr10 isoform X1	-2.30814	0.000656604
Vitvi05g01756.t01	Vitvi05g01756	XP_002274242.1 major allergen Pru av 1	-2.30128	0.0011072
Vitvi09g00233.t01	Vitvi09g00233	XP_002276713.2 putative leucine-rich repeat receptor-like protein kinase At2g19210 isoform X1	-2.29549	0.0119378
Vitvi01g00327.t01	Vitvi01g00327	XP_010644031.1 LEAF RUST 10 DISEASE-RESISTANCE LOCUS RECEPTOR-LIKE PROTEIN KINASE-like 1.2 isoform X1	-2.28679	0.00345147
Vitvi10g00647.t01	Vitvi10g00647	XP_010655560.1 probable LRR receptor-like serine/threonine-protein kinase At1g07650 isoform X1	-2.27649	0.000836299
Vitvi13g00578.t01	Vitvi13g00578	ARG42816.1MLO-like protein	-2.26372	2.6e-05
Vitvi01g01990.t01	Vitvi01g01990	XP_002281081.1 protein PLANT CADMIUM RESISTANCE 2	-2.18356	0.0144661
Vitvi04g01626.t01	Vitvi04g01626	XP_002276274.2 G-type lectin S-receptor-like serine/threonine-protein kinase LECRK4	-2.16316	0.0348735
Vitvi05g01938.t01	Vitvi05g01938	XP_019075450.1 early nodulin-75-like	-2.16284	0.00353829
Vitvi07g00146.t01	Vitvi07g00146	XP_002272235.1 basic 7S globulin	-2.1535	0.000958945
Vitvi19g02272.t01	Vitvi19g02272	XP_002265883.1 transcription factor JUNGBRUNNEN 1	-2.14907	1.41e-09
Vitvi05g00772.t01	Vitvi05g00772	XP_010650109.1 phosphatase 2C-like protein 44	-2.14791	8.69e-06
Vitvi11g00521.t01	Vitvi11g00521	GAV60527.1MATH domain-containing protein	-2.14513	0.010464
Vitvi02g00805.t01	Vitvi02g00805	XP_002276561.1 geraniol 8-hydroxylase	-2.14375	0.000283397
Vitvi10g00317.t01	Vitvi10g00317	XP_010646911.1 G-type lectin S-receptor-like serine/threonine-protein kinase RKS1	-2.11991	0.0156156
Vitvi05g01757.t01	Vitvi05g01757	ACA58119.1 pathogenesis-related protein 10.3	-2.1094	0.000216781
Vitvi18g01263.t01	Vitvi18g01263	CBI35489.3unnamed protein product, partial	-2.09912	0.0399031
Vitvi18g00703.t01	Vitvi18g00703	XP_010664533.1 probable LRR receptor-like serine/threonine-protein kinase At3g47570	-2.09717	8.31e-05
Vitvi17g00450.t01	Vitvi17g00450	XP_002266825.1 dirigent protein 22	-2.09248	0.00201468
Vitvi08g00630.t01	Vitvi08g00630	XP_002265057.1 E3 ubiquitin-protein ligase PUB24	-2.08958	0.00669968
Vitvi13g02552.t01	Vitvi13g02552	XP_002268928.1 G-type lectin S-receptor-like serine/threonine-protein kinase LECRK3	-2.08417	0.049597
Vitvi11g00075.t01	Vitvi11g00075	XP_002277991.1 serine/threonine-protein kinase At5g01020	-2.05793	0.000164583
Vitvi09g01664.t01	Vitvi09g01664	XP_010654797.1 cucumber peeling cupredoxin-like isoform X2	-2.04998	0.0341332
Vitvi09g00500.t01	Vitvi09g00500	XP_002285279.1 boron transporter 4	-2.04834	0.00264791
Vitvi06g00262.t01	Vitvi06g00262	XP_010651183.1 protein CNGC15b	-2.02952	0.000380719
Vitvi10g01211.t01	Vitvi10g01211	XP_019073480.1 probable LRR receptor-like serine/threonine-protein kinase At1g56140	-2.02628	0.000385323
Vitvi08g01022.t01	Vitvi08g01022	XP_002281799.1 phenylalanine ammonia-lyase	-2.01673	1.89e-06
Vitvi08g01580.t01	Vitvi08g01580	XP_002265257.1 UDP-glycosyltransferase 73D1	-2.01432	2.51e-05
Vitvi10g02048.t01	Vitvi10g02048	XP_002276747.1 probable disease resistance protein At5g66900	-2.00752	0.0199519
Vitvi04g00764.t01	Vitvi04g00764	XP_002263161.1 protein YLS9	-2.00409	6.03e-08
Vitvi17g00291.t01	Vitvi17g00291	XP_010663614.1 protein SAR DEFICIENT 1	-1.98234	0.0485463
Vitvi05g01575.t01	Vitvi05g01575	XP_002274537.1 endochitinase EP3	-1.97535	2.46e-08
Vitvi09g01398.t01	Vitvi09g01398	XP_002267368.1 AAA-ATPase At3g50940-like	-1.96309	2.6e-05
Vitvi01g00188.t01	Vitvi01g00188	XP_003631233.1PREDICTED: uncharacterized protein LOC100266416	-1.95006	3.55e-29
Vitvi04g00625.t01	Vitvi04g00625	XP_002283416.2 VQ motif-containing protein 11-like	-1.92716	0.0364164
Vitvi14g01967.t01	Vitvi14g01967	XP_002278445.1PREDICTED: uncharacterized protein LOC100266209	-1.92573	0.0330442
Vitvi10g01727.t01	Vitvi10g01727	XP_010646959.1 cysteine-rich receptor-like protein kinase 25	-1.92248	0.0479526
Vitvi19g01872.t01	Vitvi19g01872	PSS05598.1Cytidylate kinase	-1.91775	5.43e-10
Vitvi10g00649.t01	Vitvi10g00649	XP_010655558.1 probable LRR receptor-like serine/threonine-protein kinase At1g07650 isoform X1	-1.91614	0.000119119
Vitvi12g00736.t01	Vitvi12g00736	XP_002267947.3 pentatricopeptide repeat-containing protein At5g61990, mitochondrial	-1.90524	0.0368155
Vitvi03g00566.t01	Vitvi03g00566	XP_010647893.1 UDP-glycosyltransferase 84B1	-1.90303	0.0223385
Vitvi06g01604.t01	Vitvi06g01604	XP_002285676.1 dirigent protein 22	-1.88606	0.00992831
Vitvi05g01758.t01	Vitvi05g01758	XP_002274535.1 major allergen Pru av 1	-1.88413	0.0287356
Vitvi14g01727.t01	Vitvi14g01727	XP_002273718.1 cysteine-rich receptor-like protein kinase 42	-1.87372	0.00120409
Vitvi16g01474.t01	Vitvi16g01474	XP_003634066.1 stilbene synthase 1	-1.8561	0.0224043
Vitvi08g01300.t01	Vitvi08g01300	PSS32656.1Cysteine desulfurase	-1.85515	0.0204721
Vitvi03g01260.t01	Vitvi03g01260	XP_010648210.1 anthocyanidin 3-O-glucosyltransferase 6-like	-1.85043	0.0273295
Vitvi01g00302.t01	Vitvi01g00302	XP_002279433.1 transcription factor MYB24	-1.84981	0.0348417
Vitvi08g01174.t01	Vitvi08g01174	XP_002269591.1 cation/H(+) antiporter 20	-1.84963	0.0266863
Vitvi18g01202.t01	Vitvi18g01202	XP_002278755.1PREDICTED: uncharacterized protein LOC100245483	-1.84877	0.00588506
Vitvi18g03364.t01	Vitvi18g03364	XP_010665294.2 TMV resistance protein N-like	-1.84848	0.020871
Vitvi05g00478.t01	Vitvi05g00478	XP_002278071.1 G-type lectin S-receptor-like serine/threonine-protein kinase LECRK4	-1.84184	0.0164926
Vitvi00g02300.t01	Vitvi00g02300	XP_003635656.2 cysteine-rich receptor-like protein kinase 10	-1.82384	0.0111687
Vitvi04g01589.t01	Vitvi04g01589	XP_002276013.1 bifunctional L-3-cyanoalanine synthase/cysteine synthase 1, mitochondrial isoform X2	-1.81115	0.00771241
Vitvi06g00771.t01	Vitvi06g00771	XP_002269918.1 peroxidase 4	-1.8103	0.00117969
Vitvi10g01023.t01	Vitvi10g01023	XP_002268606.1 berberine bridge enzyme-like 21	-1.80626	0.000936777
Vitvi06g01629.t01	Vitvi06g01629	XP_010651249.1 extensin-like isoform X2	-1.79969	0.0480847
Vitvi16g01467.t01	Vitvi16g01467	XP_003634070.1 stilbene synthase 4-like	-1.78886	2.78e-06
Vitvi10g01406.t01	Vitvi10g01406	XP_002270651.2 MDIS1-interacting receptor like kinase 2 isoform X1	-1.78598	0.0341132
Vitvi06g00111.t01	Vitvi06g00111	XP_002285652.2 peroxidase A2	-1.78046	0.000156068
Vitvi16g00054.t01	Vitvi16g00054	XP_002267953.1 phenylalanine ammonia-lyase	-1.77805	0.00215535
Vitvi01g02290.t01	Vitvi01g02290	CBI38173.3unnamed protein product, partial	-1.77327	1.67e-08
Vitvi05g00523.t01	Vitvi05g00523	PON80031.1FkbH domain containing protein	-1.7725	0.000230404
Vitvi16g00991.t01	Vitvi16g00991	XP_002269386.2 stilbene synthase 5-like	-1.77214	0.000107385
Vitvi06g00500.t01	Vitvi06g00500	XP_002283239.1 zinc transporter 2	-1.74672	9.99e-12
Vitvi10g00224.t01	Vitvi10g00224	XP_002270544.2 serine acetyltransferase 1, chloroplastic	-1.74609	0.00060921
Vitvi10g00853.t01	Vitvi10g00853	PSR98709.1Homoserine O-succinyltransferase	-1.7443	0.000217321
Vitvi18g02637.t01	Vitvi18g02637	PSS31499.1Arrestin domain-containing protein	-1.74263	1.82e-05
Vitvi02g00648.t01	Vitvi02g00648	XP_010663907.1 probable purine permease 11	-1.74248	0.0193152
Vitvi02g01403.t01	Vitvi02g01403	XP_002283042.1 protein P21	-1.73955	0.0457411
Vitvi07g02650.t01	Vitvi07g02650	CAN62855.1hypothetical protein VITISV_011346	-1.73853	0.0207203
Vitvi16g00055.t01	Vitvi16g00055	XP_002268181.1 phenylalanine ammonia-lyase	-1.7277	0.024839
Vitvi17g01389.t01	Vitvi17g01389	---NA---	-1.71761	1.35e-09
Vitvi00g01412.t01	Vitvi00g01412	XP_003635677.2 putative receptor-like protein kinase At4g00960	-1.70697	0.0316782
Vitvi12g02419.t01	Vitvi12g02419	XP_002274668.1 cysteine-rich repeat secretory protein 38	-1.70556	0.0340783
Vitvi02g01182.t01	Vitvi02g01182	XP_002262982.1 ubiquinol oxidase 2, mitochondrial	-1.70307	1.79e-06
Vitvi17g00530.t01	Vitvi17g00530	XP_002270812.1 protein NRT1/ PTR FAMILY 2.11	-1.69731	2.19e-07
Vitvi07g00534.t01	Vitvi07g00534	XP_002273987.1 ABC transporter B family member 11	-1.69523	2.8e-11
Vitvi07g00736.t01	Vitvi07g00736	XP_002266744.1 probable glutathione S-transferase	-1.69484	3.91e-16
Vitvi16g00061.t01	Vitvi16g00061	XP_002268732.1 phenylalanine ammonia-lyase	-1.69241	0.00218663
Vitvi02g00048.t01	Vitvi02g00048	XP_002277529.1 respiratory burst oxidase homolog protein A	-1.69115	0.00175426
Vitvi16g01478.t01	Vitvi16g01478	NP_001267939.1stilbene synthase 1	-1.68627	0.0119378
Vitvi09g01399.t01	Vitvi09g01399	XP_010655270.1 AAA-ATPase At3g50940-like	-1.68603	0.00555869
Vitvi13g02553.t01	Vitvi13g02553	XP_002268890.2 G-type lectin S-receptor-like serine/threonine-protein kinase LECRK3	-1.68195	8.52e-05
Vitvi16g01536.t01	Vitvi16g01536	XP_002274165.2 vesicle-associated membrane protein 722-like	-1.67439	2.52e-05
Vitvi03g01593.t01	Vitvi03g01593	CBI22520.3unnamed protein product, partial	-1.67191	0.0474417
Vitvi14g01283.t01	Vitvi14g01283	XP_002282769.1 proline dehydrogenase 2, mitochondrial	-1.66938	6.09e-06
Vitvi18g02750.t01	Vitvi18g02750	---NA---	-1.66668	0.025064
Vitvi13g02055.t01	Vitvi13g02055	XP_010658647.1PREDICTED: uncharacterized protein LOC104881153	-1.66429	0.0444208
Vitvi01g01680.t01	Vitvi01g01680	XP_002275576.1 probable WRKY transcription factor 75	-1.66192	2.94e-09
Vitvi19g00633.t01	Vitvi19g00633	XP_003634755.2 ABC transporter C family member 3	-1.65708	0.0330852
Vitvi14g03015.t01	Vitvi14g03015	XP_019080535.1 disease resistance protein RPM1-like isoform X1	-1.65482	0.00344066
Vitvi16g01469.t01	Vitvi16g01469	XP_003634069.1 stilbene synthase 4-like	-1.64051	0.00045111
Vitvi11g00156.t01	Vitvi11g00156	XP_002279373.1 IQ domain-containing protein IQM1	-1.63092	0.000401484
Vitvi07g01542.t01	Vitvi07g01542	EOY15565.1Zinc finger family protein	-1.62016	0.0138411
Vitvi15g01505.t01	Vitvi15g01505	PSS34342.1Spore coat assembly protein like	-1.60931	0.016518
Vitvi14g01568.t01	Vitvi14g01568	XP_002262831.1 mavicyanin	-1.60893	1.72e-25
Vitvi08g01670.t01	Vitvi08g01670	XP_003632729.1 putative methyltransferase DDB_G0268948	-1.60401	7.34e-05
Vitvi01g01826.t01	Vitvi01g01826	XP_002267814.1 ethylene-responsive transcription factor ERF113	-1.59833	1.56e-10
Vitvi05g00761.t01	Vitvi05g00761	XP_019075317.1 rust resistance kinase Lr10	-1.59131	0.0011072
Vitvi19g00641.t01	Vitvi19g00641	XP_003634755.2 ABC transporter C family member 3	-1.58855	1.21e-07
Vitvi14g02866.t01	Vitvi14g02866	XP_010660387.1PREDICTED: uncharacterized protein LOC104881559	-1.58554	7.04e-06
Vitvi16g01484.t01	Vitvi16g01484	NP_001267934.1stilbene synthase 6	-1.57897	0.0336358
Vitvi16g01472.t01	Vitvi16g01472	P51071.2RecName: Full=Stilbene synthase 3; AltName: Full=PSV368; AltName: Full=Resveratrol synthase 3; AltName: Full=Trihydroxystilbene synthase 3; Short=StSy 3	-1.56818	0.00516656
Vitvi05g01088.t01	Vitvi05g01088	XP_002267004.1 selenium-binding protein 1	-1.56079	1.6e-19
Vitvi09g00473.t01	Vitvi09g00473	XP_010654718.1 pleiotropic drug resistance protein 1	-1.55654	0.023739
Vitvi10g00399.t01	Vitvi10g00399	XP_002262771.2 internal alternative NAD(P)H-ubiquinone oxidoreductase A1, mitochondrial	-1.5534	0.00706775
Vitvi04g02158.t01	Vitvi04g02158	XP_002265164.1 thiosulfate sulfurtransferase 18	-1.53816	0.0329883
Vitvi19g00557.t01	Vitvi19g00557	XP_002278044.1 glucan endo-1,3-beta-glucosidase 12	-1.53321	7.87e-11
Vitvi18g02906.t01	Vitvi18g02906	XP_002272088.1 laccase-14	-1.5281	0.000591069
Vitvi04g02232.t01	Vitvi04g02232	XP_010649410.1 G-type lectin S-receptor-like serine/threonine-protein kinase LECRK3	-1.52765	0.00438967
Vitvi19g00109.t01	Vitvi19g00109	XP_002283150.1 epidermis-specific secreted glycoprotein EP1-like	-1.52665	0.00761557
Vitvi02g01328.t01	Vitvi02g01328	XP_002276346.1 cation/H(+) antiporter 18	-1.523	0.00120562
Vitvi07g02289.t01	Vitvi07g02289	XP_002270968.1 MDIS1-interacting receptor like kinase 2	-1.52182	0.01122
Vitvi18g02075.t01	Vitvi18g02075	XP_002280064.2 serine/threonine-protein kinase-like protein CCR4	-1.51253	0.000668642
Vitvi13g00620.t01	Vitvi13g00620	XP_015877208.1probable E3 ubiquitin-protein ligase EDA40	-1.5027	3.98e-07
Vitvi17g00288.t01	Vitvi17g00288	XP_010663625.1 LEAF RUST 10 DISEASE-RESISTANCE LOCUS RECEPTOR-LIKE PROTEIN KINASE-like 2.4 isoform X2	-1.50054	0.0117635
Vitvi16g01046.t01	Vitvi16g01046	XP_002268026.2 cytokinin hydroxylase	-1.49734	0.000855335
Vitvi10g00521.t01	Vitvi10g00521	XP_010655476.1 pathogenesis-related genes transcriptional activator PTI5	-1.49035	0.0236034
Vitvi17g01451.t01	Vitvi17g01451	XP_002267507.1 germin-like protein subfamily T member 2	-1.48955	5.81e-05
Vitvi06g00403.t01	Vitvi06g00403	XP_010651069.1 DNA repair protein RAD51 homolog 4	-1.48391	0.0321551
Vitvi16g01482.t01	Vitvi16g01482	XP_002263722.1 stilbene synthase 3	-1.46654	0.0318531
Vitvi16g01503.t01	Vitvi16g01503	XP_003633985.1 phenylalanine ammonia-lyase-like	-1.46213	3.9e-06
Vitvi01g00845.t01	Vitvi01g00845	XP_010652954.1 zinc finger protein 5 isoform X1	-1.46005	0.000586598
Vitvi16g01458.t01	Vitvi16g01458	AFN21532.1stilbene synthase	-1.45927	0.0252973
Vitvi10g01787.t01	Vitvi10g01787	XP_002272216.1 glutamate receptor 2.7	-1.45798	0.00620997
Vitvi17g01105.t01	Vitvi17g01105	XP_002265965.1 kunitz trypsin inhibitor 2	-1.4509	0.0368573
Vitvi03g00207.t01	Vitvi03g00207	XP_002281816.1 NAC domain-containing protein 35	-1.44633	9.15e-11
Vitvi01g00317.t01	Vitvi01g00317	PSR88297.1Melanoma inhibitory activity protein	-1.44287	2.84e-11
Vitvi11g00924.t01	Vitvi11g00924	XP_002266142.1 cytochrome P450 CYP73A100 (trans-cinnamate 4-monooxygenase)	-1.44243	0.0199778
Vitvi05g01754.t01	Vitvi05g01754	XP_002274108.2 major allergen Pru ar 1	-1.44198	0.0323359
Vitvi18g02825.t01	Vitvi18g02825	XP_002278929.1PREDICTED: uncharacterized protein LOC100249009	-1.44074	0.0140792
Vitvi06g01010.t01	Vitvi06g01010	XP_002276455.1 vacuolar amino acid transporter 1	-1.43996	0.00404534
Vitvi05g00802.t01	Vitvi05g00802	XP_002285402.1 protein NRT1/ PTR FAMILY 5.2	-1.43898	0.0291446
Vitvi03g00398.t01	Vitvi03g00398	XP_010647832.1 extra-large guanine nucleotide-binding protein 1	-1.41693	8.06e-05
Vitvi16g01344.t01	Vitvi16g01344	XP_003634152.2 subtilisin-like protease SBT3.5 isoform X1	-1.41603	0.0153058
Vitvi06g00007.t01	Vitvi06g00007	XP_002283807.1 NAC domain-containing protein 68	-1.41556	0.000672999
Vitvi10g00839.t01	Vitvi10g00839	XP_002278732.1 probable inositol transporter 2	-1.41555	3.2e-33
Vitvi14g03089.t01	Vitvi14g03089	AES77467.1 transmembrane protein, putative	-1.41301	3.18e-13
Vitvi09g00470.t01	Vitvi09g00470	XP_019077616.1 pleiotropic drug resistance protein 1-like	-1.40215	0.00967236
Vitvi05g00605.t01	Vitvi05g00605	XP_002283755.1 calmodulin-like protein 11	-1.38687	1.24e-05
Vitvi06g01156.t01	Vitvi06g01156	XP_002264156.1 pectinesterase 2	-1.38605	0.0211484
Vitvi13g00766.t01	Vitvi13g00766	XP_002265663.1 GABA transporter 1	-1.38247	1.53e-11
Vitvi01g00393.t01	Vitvi01g00393	XP_002284123.1 heavy metal-associated isoprenylated plant protein 21	-1.37474	0.004002
Vitvi01g00034.t01	Vitvi01g00034	XP_002265339.1 putative methylesterase 11, chloroplastic	-1.36633	1.29e-16
Vitvi02g01466.t01	Vitvi02g01466	EOY24160.1 Bifunctional inhibitor/lipid-transfer protein/seed storage 2S albumin superfamily protein	-1.36417	2.29e-20
Vitvi05g01945.t01	Vitvi05g01945	XP_002281135.1 early nodulin-75-like	-1.36367	0.0204721
Vitvi19g00252.t01	Vitvi19g00252	XP_002284800.1 CBS domain-containing protein CBSX5	-1.36161	0.000110893
Vitvi03g01254.t01	Vitvi03g01254	XP_002266806.1 VQ motif-containing protein 22	-1.35795	0.00205904
Vitvi16g01461.t01	Vitvi16g01461	XP_003634070.1 stilbene synthase 4-like	-1.35595	0.0318618
Vitvi15g00018.t01	Vitvi15g00018	XP_002271399.1 protein PHLOEM PROTEIN 2-LIKE A1 isoform X2	-1.3545	0.000742788
Vitvi12g00066.t01	Vitvi12g00066	XP_002279141.2 aspartyl protease family protein 2	-1.35426	0.0111052
Vitvi18g00839.t01	Vitvi18g00839	EOY14574.1Heat stress transcription factor A-2c, putative	-1.35073	0.0025109
Vitvi17g01420.t01	Vitvi17g01420	PON86528.1Transmembrane protein	-1.34985	0.000101814
Vitvi06g00772.t01	Vitvi06g00772	XP_002269676.1 LOB domain-containing protein 15 isoform X1	-1.34972	1.61e-05
Vitvi13g02053.t01	Vitvi13g02053	XP_010658431.1PREDICTED: uncharacterized protein LOC104881118	-1.34857	0.0163077
Vitvi18g00092.t01	Vitvi18g00092	XP_019082272.1 protein kinase APK1B, chloroplastic isoform X5	-1.34807	0.0149097
Vitvi01g00141.t01	Vitvi01g00141	---NA---	-1.34609	1.63e-09
Vitvi04g02205.t01	Vitvi04g02205	XP_024028972.1 monooxygenase 2	-1.34269	0.040517
Vitvi07g02183.t01	Vitvi07g02183	ABE98259.1 KUP1	-1.32197	6.58e-05
Vitvi17g00795.t01	Vitvi17g00795	XP_015868974.1transcription factor bHLH162-like	-1.29762	7.67e-07
Vitvi18g00604.t01	Vitvi18g00604	PSS17314.1Urease accessory protein like	-1.29405	0.0320395
Vitvi19g00636.t01	Vitvi19g00636	XP_003634755.2 ABC transporter C family member 3	-1.29046	1.76e-11
Vitvi18g02571.t01	Vitvi18g02571	EOY16068.1Phosphoglycerate mutase family protein isoform 1	-1.2902	1.96e-13
Vitvi19g01883.t01	Vitvi19g01883	---NA---	-1.28866	0.0308426
Vitvi18g02636.t01	Vitvi18g02636	PSS31499.1Arrestin domain-containing protein	-1.28836	0.000658056
Vitvi18g00849.t01	Vitvi18g00849	XP_010664610.1 mitogen-activated protein kinase kinase kinase YODA isoform X3	-1.27912	0.019343
Vitvi08g01377.t01	Vitvi08g01377	XP_002280591.1 NDR1/HIN1-Like protein 3	-1.27737	5.84e-13
Vitvi10g02335.t01	Vitvi10g02335	XP_010647098.2 polyphenol oxidase, chloroplastic-like	-1.27647	1.79e-06
Vitvi16g01471.t01	Vitvi16g01471	XP_003634067.1 stilbene synthase 4-like	-1.27276	0.0337606
Vitvi13g02295.t01	Vitvi13g02295	PSS24306.1Sigma factor binding protein	-1.26668	7.47e-08
Vitvi14g01840.t01	Vitvi14g01840	XP_002281222.2 AAA-ATPase ASD, mitochondrial-like isoform X1	-1.26659	0.0232743
Vitvi06g00745.t01	Vitvi06g00745	GAV62460.1WI12 domain-containing protein	-1.25542	0.00145615
Vitvi02g00191.t01	Vitvi02g00191	XP_002263698.2 trehalase isoform X1	-1.25231	0.0108582
Vitvi15g01467.t01	Vitvi15g01467	XP_002275186.1 bifunctional epoxide hydrolase 2	-1.2505	0.000146023
Vitvi03g01434.t01	Vitvi03g01434	XP_002278760.2 lysM domain-containing GPI-anchored protein 2	-1.24751	0.0456763
Vitvi02g01408.t01	Vitvi02g01408	BAF95882.1putative thaumatin-like protein	-1.24503	8.75e-31
Vitvi18g01107.t01	Vitvi18g01107	XP_002280127.1 tRNA (adenine(58)-N(1))-methyltransferase non-catalytic subunit trm6	-1.23996	0.0184776
Vitvi11g01257.t01	Vitvi11g01257	XP_002272782.1 4-coumarate--CoA ligase 2	-1.23866	0.00568686
Vitvi11g01393.t01	Vitvi11g01393	XP_003633119.2 E3 ubiquitin-protein ligase RNF181 isoform X1	-1.2368	0.00115394
Vitvi12g02125.t01	Vitvi12g02125	XP_002268504.1 protein NRT1/ PTR FAMILY 4.3	-1.23674	0.0155887
Vitvi03g01481.t01	Vitvi03g01481	XP_002283605.1 late embryogenesis abundant protein	-1.22371	0.00498845
Vitvi06g01598.t01	Vitvi06g01598	XP_002285684.1 dirigent protein 22	-1.21485	0.0247033
Vitvi02g01269.t01	Vitvi02g01269	NP_001267981.1hypodontia, autosomal recessive (2)	-1.21246	5.04e-05
Vitvi15g01555.t01	Vitvi15g01555	PSS03905.1Rhamnosyl O-methyltransferase	-1.2011	0.0287764
Vitvi12g00649.t01	Vitvi12g00649	XP_002273270.1 cytochrome b561 and DOMON domain-containing protein At5g35735	-1.19638	3.22e-05
Vitvi18g02796.t01	Vitvi18g02796	---NA---	-1.19287	2.2e-09
Vitvi05g01943.t01	Vitvi05g01943	XP_010650075.1 early nodulin-75-like	-1.19224	5.16e-08
Vitvi15g00534.t01	Vitvi15g00534	EOX96533.1Ankyrin repeat family protein	-1.19212	0.0324847
Vitvi05g00676.t01	Vitvi05g00676	XP_019075562.1 cellulose synthase-like protein G2 isoform X1	-1.19091	3.14e-05
Vitvi13g01031.t01	Vitvi13g01031	XP_002267799.2 charged multivesicular body protein 5 isoform X1	-1.18428	0.000292112
Vitvi07g02896.t01	Vitvi07g02896	XP_010646566.1 oleoyl-acyl carrier protein thioesterase 1, chloroplastic	-1.17786	0.0379146
Vitvi02g01164.t01	Vitvi02g01164	XP_002263817.2 probable polyamine transporter At1g31830 isoform X1	-1.17081	0.00588506
Vitvi14g01757.t01	Vitvi14g01757	XP_002274230.1 cinnamoyl-CoA reductase-like SNL6	-1.17026	0.000706953
Vitvi16g00995.t01	Vitvi16g00995	XP_002264989.1 stilbene synthase 4	-1.17014	0.000283397
Vitvi05g00406.t01	Vitvi05g00406	PSR85186.1Armadillo-type fold protein	-1.16705	0.00284698
Vitvi12g01199.t01	Vitvi12g01199	XP_010657543.1 BRASSINOSTEROID INSENSITIVE 1-associated receptor kinase 1 isoform X2	-1.1666	0.00401689
Vitvi03g01276.t01	Vitvi03g01276	XP_002265264.1 anthocyanidin 3-O-glucosyltransferase 2-like	-1.16624	0.00336103
Vitvi18g02837.t01	Vitvi18g02837	XP_002262980.1 pathogen-related protein	-1.16243	9.16e-10
Vitvi08g01028.t01	Vitvi08g01028	XP_010653575.1 protein CNGC15b	-1.14876	0.00568686
Vitvi09g01229.t01	Vitvi09g01229	XP_002268988.1 shikimate O-hydroxycinnamoyltransferase	-1.14567	0.000314763
Vitvi05g02241.t01	Vitvi05g02241	KVH89219.1Preprotein translocase Sec, Sec61-beta subunit	-1.14519	0.0311062
Vitvi13g01902.t01	Vitvi13g01902	PSS34427.1HIG1 domain family member 1B like	-1.14516	0.00189933
Vitvi14g02984.t01	Vitvi14g02984	XP_003633787.1 uridine kinase-like protein 1, chloroplastic	-1.14426	3.88e-06
Vitvi12g02388.t01	Vitvi12g02388	2)glucan export ATP-binding/permease protein like	-1.14415	0.00161728
Vitvi18g02534.t01	Vitvi18g02534	XP_010664210.1 esterase	-1.14242	7.47e-09
Vitvi14g01555.t01	Vitvi14g01555	XP_002273717.1 F-box/kelch-repeat protein At3g27150	-1.13283	6.83e-14
Vitvi06g00308.t01	Vitvi06g00308	XP_002282216.1 MLO-like protein 6	-1.13166	5.74e-08
Vitvi11g00371.t01	Vitvi11g00371	XP_002284711.1 strigolactone esterase D14	-1.12981	0.000527127
Vitvi16g01502.t01	Vitvi16g01502	AEX32784.1phenylalanine ammonia-lyase	-1.10863	0.000133651
Vitvi10g01029.t01	Vitvi10g01029	XP_002268606.1 berberine bridge enzyme-like 21	-1.10769	1.06e-11
Vitvi15g00434.t01	Vitvi15g00434	XP_002265725.3 protein NRT1/ PTR FAMILY 7.3	-1.10396	0.00106061
Vitvi17g00303.t01	Vitvi17g00303	XP_010663888.2 cysteine-rich receptor-like protein kinase 14	-1.08873	2.5e-07
Vitvi01g02293.t01	Vitvi01g02293	XP_002262750.1 protein TIFY 9	-1.07725	0.0441539
Vitvi16g01501.t01	Vitvi16g01501	XP_002268774.2 probable glutathione S-transferase	-1.07607	0.0257116
Vitvi16g01040.t01	Vitvi16g01040	CBI22721.3unnamed protein product, partial	-1.07508	0.00543392
Vitvi08g00794.t01	Vitvi08g00794	XP_019077423.1 F-box/LRR-repeat protein 3	-1.07353	0.00694174
Vitvi07g02722.t01	Vitvi07g02722	XP_021301021.1protein DYAD-like	-1.07299	0.0410684
Vitvi11g00261.t01	Vitvi11g00261	XP_002280395.1 receptor-like protein kinase 5	-1.05972	0.00291779
Vitvi19g01945.t01	Vitvi19g01945	XP_019072830.1 G-type lectin S-receptor-like serine/threonine-protein kinase At4g27290 isoform X1	-1.05532	3.57e-08
Vitvi09g00762.t01	Vitvi09g00762	XP_002268950.1 8-amino-7-oxononanoate synthase isoform X1	-1.05365	0.00952058
Vitvi14g00791.t01	Vitvi14g00791	NP_001268054.1glutamine synthetase cytosolic isozyme 2	-1.05131	0.00233769
Vitvi19g01710.t01	Vitvi19g01710	XP_002263263.1 glyceraldehyde-3-phosphate dehydrogenase GAPCP1, chloroplastic	-1.05039	6.51e-08
Vitvi10g01595			-1.04797	0.00922431
Vitvi14g02659.t01	Vitvi14g02659	XP_002278643.1 probable aldo-keto reductase 1	-1.04676	1e-09
Vitvi13g01907.t01	Vitvi13g01907	XP_003633432.1PREDICTED: uncharacterized protein LOC100853941	-1.04587	1.01e-05
Vitvi01g00300.t01	Vitvi01g00300	XP_002282829.1 endonuclease 2	-1.04408	4.5e-09
Vitvi01g00417.t01	Vitvi01g00417	XP_019074821.1 mitogen-activated protein kinase 9 isoform X1	-1.04377	3.75e-05
Vitvi17g01382.t01	Vitvi17g01382	XP_002280532.1 probable glutathione S-transferase	-1.04277	0.0003176
Vitvi07g02695.t01	Vitvi07g02695	---NA---	-1.04257	4.6e-11
Vitvi07g00311.t01	Vitvi07g00311	XP_002265012.1 ABC transporter C family member 4	-1.03969	6.77e-07
Vitvi15g00706.t01	Vitvi15g00706	XP_002280387.1 auxin-responsive protein SAUR36	-1.03924	0.0263375
Vitvi04g00042.t01	Vitvi04g00042	XP_002275496.1 oleosin 1	-1.03807	0.00320942
Vitvi02g01640.t01	Vitvi02g01640	XP_010665468.1 ubiquinol oxidase 2, mitochondrial	-1.03769	9.58e-06
Vitvi12g00445.t01	Vitvi12g00445	NP_001267871.1aconitase 2, mitochondrial	-1.02592	0.00206937
Vitvi06g01109.t01	Vitvi06g01109	XP_010651571.1 dr1-associated corepressor isoform X1	-1.02408	0.00668189
Vitvi02g01483.t01	Vitvi02g01483	XP_002279188.2 type I inositol polyphosphate 5-phosphatase 2	-1.02311	2.71e-16
Vitvi14g00487.t01	Vitvi14g00487	XP_002264720.1 pathogenesis-related protein PR-4	-1.02227	0.00053767
Vitvi14g00185.t01	Vitvi14g00185	NP_001290009.1mediator of RNA polymerase II transcription subunit 37a precursor	-1.01594	0.0242845
Vitvi05g01944.t01	Vitvi05g01944	XP_010650074.1 early nodulin-75-like	-1.01065	0.0010903
Vitvi04g02157.t01	Vitvi04g02157	XP_010649021.1 oligopeptide transporter 7	-1.01045	0.000489727
Vitvi18g02569.t01	Vitvi18g02569	KHG27100.1 50s ribosomal l24e	-1.00975	0.000264354
Vitvi06g01387.t01	Vitvi06g01387	XP_002271400.1 GDSL esterase/lipase At5g22810	-1.00669	0.000467698
Vitvi08g00999.t01	Vitvi08g00999	XP_015898427.1phosphoglycerate kinase, cytosolic-like isoform X1	-1.00306	0.026435
Vitvi11g00591.t01	Vitvi11g00591	XP_002267448.1 probable protein phosphatase 2C 27 isoform X1	-1.00276	0.00202603
Vitvi18g00042.t01	Vitvi18g00042	XP_002273442.1 AT-hook motif nuclear-localized protein 25	-1.00158	1.71e-06
