# Supplementary material for: Cytokinin but not gibberellin application had major impact on the phenylpropanoid pathway in grape
Source: Hortic Res. 2021 Mar 1;8:51. doi: 10.1038/s41438-021-00488-0 (PMC7917099; doi:10.1038/s41438-021-00488-0)
Supplement: Supplementary file 4 — DEGs: Control vs. CPPU 70 d. [file 41438_2021_488_MOESM4_ESM.xlsx]

## Sheet: Upregulated
			Late_CPPU/Late_control
SeqName	id	Description	log2FoldChange	padj
Vitvi06g00463.t01	Vitvi06g00463	XP_019076178.1 metallothionein-like protein type 2	3.96146	8.1e-76
Vitvi14g02946.t01	Vitvi14g02946	PON40768.1transcription factor UPBEAT-like protein	3.6818	0.0011635
Vitvi12g02342.t01	Vitvi12g02342	WP_114118912.1EF-hand domain-containing protein	3.51889	0.00202978
Vitvi07g01906.t01	Vitvi07g01906	XP_010652912.1 amino acid permease 3 isoform X1	3.41947	1.04e-05
Vitvi07g02143.t01	Vitvi07g02143	XP_002275763.1 endo-1,3;1,4-beta-D-glucanase	3.19287	0.000918805
Vitvi02g00017.t01	Vitvi02g00017	PSS04197.1Glycoprotein-N-acetylgalactosamine 3-beta-galactosyltransferase	2.98765	0.00413843
Vitvi09g00528.t01	Vitvi09g00528	XP_002285376.1 TATA-binding protein-associated factor 2N	2.98334	0.00286019
Vitvi18g02512.t01	Vitvi18g02512	XP_002284700.2 wall-associated receptor kinase 1	2.96317	0.0291084
Vitvi04g01596.t01	Vitvi04g01596	XP_002272117.1 WAT1-related protein At5g64700	2.80669	0.00328275
Vitvi16g00744.t01	Vitvi16g00744	XP_002263511.1 21 kDa protein	2.79335	0.00851373
Vitvi02g00511.t01	Vitvi02g00511	XP_002266352.1 monocopper oxidase-like protein SKU5	2.77347	1.41e-08
Vitvi08g01206.t01	Vitvi08g01206	XP_002266625.1 expansin-A6	2.66585	2.43e-06
Vitvi06g01344.t01	Vitvi06g01344	XP_002274709.1 E3 ubiquitin-protein ligase MIEL1	2.62687	0.0369417
Vitvi07g01874.t01	Vitvi07g01874	XP_002278226.1 ethylene-responsive transcription factor ERF110	2.56741	2.8e-11
Vitvi09g00590.t01	Vitvi09g00590	XP_027342570.1embryo-specific protein ATS3B-like	2.55478	0.0299755
Vitvi18g02446.t01	Vitvi18g02446	ADR74196.1 terpene synthase	2.54547	6.82e-15
Vitvi18g00858.t01	Vitvi18g00858	XP_002284108.1 dof zinc finger protein DOF3.4	2.52375	0.0131575
Vitvi14g01193.t01	Vitvi14g01193	XP_002283795.1 LOB domain-containing protein 41	2.47905	1.6e-39
Vitvi05g02108.t01	Vitvi05g02108	XP_002266082.1 xyloglucan endotransglucosylase/hydrolase 2	2.45509	0.00127139
Vitvi04g01151.t01	Vitvi04g01151	XP_002279191.1 auxin efflux carrier component 5	2.45288	4.45e-08
Vitvi05g00953.t01	Vitvi05g00953	XP_002285639.2 probable pectate lyase 8	2.42737	6.41e-05
Vitvi10g01739.t01	Vitvi10g01739	AAO12870.1wound induced protein-like	2.4219	1.47e-33
Vitvi18g01315.t01	Vitvi18g01315	NP_001268070.2sucrose transporter-like	2.41934	0.0445916
Vitvi12g02750.t01	Vitvi12g02750	XP_019078977.1 probable disease resistance protein At1g15890	2.41554	0.0293002
Vitvi05g01759.t01	Vitvi05g01759	XP_002274617.1 major allergen Pru av 1	2.40746	1.47e-33
Vitvi12g01813.t01	Vitvi12g01813	XP_002275987.1 basic blue protein	2.40713	2.18e-06
Vitvi18g01263.t01	Vitvi18g01263	CBI35489.3unnamed protein product, partial	2.40293	5.53e-06
Vitvi13g01760.t01	Vitvi13g01760	NP_001268187.1DNA-damage-repair/toleration protein DRT100-like precursor	2.40183	1.49e-14
Vitvi08g01384.t01	Vitvi08g01384	XP_002280866.1 probable aspartyl protease At4g16563	2.39962	0.00224175
Vitvi11g00016.t01	Vitvi11g00016	XP_002277293.4 pectinesterase	2.35316	4.19e-06
Vitvi16g01037.t01	Vitvi16g01037	EOY23204.1PAR1 protein	2.34872	3.09e-19
Vitvi12g02468.t01	Vitvi12g02468	EOY12768.1 Wound-responsive family protein	2.34016	2.13e-10
Vitvi07g01308.t01	Vitvi07g01308	XP_002270831.1 L-ascorbate oxidase homolog	2.33316	0.0396321
Vitvi06g01649.t01	Vitvi06g01649	AMB38758.1Grip22-like protein	2.32466	1.37e-08
Vitvi03g01603.t01	Vitvi03g01603	PSS02656.1CRS2-associated factor 2 like	2.31404	0.0100164
Vitvi05g01758.t01	Vitvi05g01758	XP_002274535.1 major allergen Pru av 1	2.3097	1.98e-39
Vitvi17g01251.t01	Vitvi17g01251	XP_002269517.1 expansin-A10	2.28152	1.87e-42
Vitvi06g01917.t01	Vitvi06g01917	XP_002278123.1 glucan endo-1,3-beta-glucosidase isoform X1	2.27309	1.49e-05
Vitvi05g00072.t01	Vitvi05g00072	XP_002274706.1 major allergen Pru av 1-like	2.26354	1.21e-08
Vitvi08g00944.t01	Vitvi08g00944	XP_002278009.1 cytochrome P450 94A1	2.2127	0.000690252
Vitvi17g00070.t01	Vitvi17g00070	XP_002284244.1 bidirectional sugar transporter SWEET14	2.20943	0.0010796
Vitvi18g01022.t01	Vitvi18g01022	NP_001268162.1beta-galactosidase BG1-like precursor	2.20367	0.0310104
Vitvi05g00071.t01	Vitvi05g00071	XP_002274309.1 major allergen Pru av 1	2.1822	0.00017423
Vitvi03g00251.t01	Vitvi03g00251	XP_002283053.1PREDICTED: uncharacterized protein LOC100243457	2.17736	0.00147999
Vitvi08g00117.t01	Vitvi08g00117	XP_002275517.1 plant cysteine oxidase 2	2.15712	7.26e-14
Vitvi18g01129.t01	Vitvi18g01129	XP_002274505.1 chaperone protein dnaJ 11, chloroplastic	2.15205	0.0140405
Vitvi14g01977.t01	Vitvi14g01977	XP_002283741.1 expansin-A10	2.15174	6.1e-28
Vitvi07g01543.t01	Vitvi07g01543	EOX91849.1Hydroxyproline-rich glycoprotein family protein	2.14487	1.61e-07
Vitvi04g01903.t01	Vitvi04g01903	XP_002285077.1 probable carboxylesterase 17	2.13863	0.0299755
Vitvi04g01389.t01	Vitvi04g01389	XP_010649088.1 beta-galactosidase 3	2.12025	6.33e-15
Vitvi13g01510.t01	Vitvi13g01510	XP_010645991.1 annexin D3 isoform X2	2.11433	0.0544598
Vitvi06g01599.t01	Vitvi06g01599	XP_002283399.1 dirigent protein 22	2.10081	3.45e-11
Vitvi18g00137.t01	Vitvi18g00137	XP_002285913.1 L-ascorbate oxidase homolog	2.09122	5.92e-09
Vitvi06g01718.t01	Vitvi06g01718	XP_010650989.1 tropinone reductase homolog At5g06060	2.0588	0.000695985
Vitvi18g01034.t01	Vitvi18g01034	XP_002280062.1 protein WALLS ARE THIN 1	2.04847	0.000384858
Vitvi04g01795.t01	Vitvi04g01795	XP_002280460.1 17.1 kDa class II heat shock protein	2.03606	2.51e-31
Vitvi03g00130.t01	Vitvi03g00130	XP_010646965.1 subtilisin-like protease SBT1.6	2.00876	0.0541805
Vitvi12g02461.t01	Vitvi12g02461	XP_002275343.1PREDICTED: uncharacterized protein LOC100240803	2.00836	2.52e-05
Vitvi18g02620.t01	Vitvi18g02620	CBI19321.3unnamed protein product, partial	2.00564	0.0248305
Vitvi06g00800.t01	Vitvi06g00800	XP_002266792.1 transcription factor RF2b	1.99274	0.0483064
Vitvi12g02466.t01	Vitvi12g02466	XP_002274919.1PREDICTED: uncharacterized protein LOC100261290	1.98886	0.000100018
Vitvi12g00721.t01	Vitvi12g00721	XP_002267946.1 fasciclin-like arabinogalactan protein 2	1.98417	3.46e-30
Vitvi13g01265.t01	Vitvi13g01265	XP_010645532.2 3-oxo-5-alpha-steroid 4-dehydrogenase 1	1.98303	0.000912158
Vitvi07g00130.t01	Vitvi07g00130	XP_019076433.1 ent-copalyl diphosphate synthase, chloroplastic-like	1.97585	1.41e-08
Vitvi07g02127.t01	Vitvi07g02127	XP_019076805.1 vicilin-like antimicrobial peptides 2-3	1.96188	0.0435208
Vitvi03g01434.t01	Vitvi03g01434	XP_002278760.2 lysM domain-containing GPI-anchored protein 2	1.95413	0.00108875
Vitvi18g02423.t01	Vitvi18g02423	XP_002263376.1 22.0 kDa class IV heat shock protein	1.92752	1.2e-12
Vitvi08g01523.t01	Vitvi08g01523	XP_002283672.1 glucomannan 4-beta-mannosyltransferase 9	1.92543	0.0138519
Vitvi14g02461.t01	Vitvi14g02461	XP_002281369.1 galactinol synthase 2	1.92286	1.36e-11
Vitvi03g01650.t01	Vitvi03g01650	XP_002274307.1 pathogenesis-related leaf protein 6	1.90958	3.18e-07
Vitvi16g00071.t01	Vitvi16g00071	XP_003633988.1 protein CDI isoform X2	1.90945	3.25e-23
Vitvi03g01520.t01	Vitvi03g01520	PSS29384.1Coiled-coil domain-containing protein	1.90835	1.77e-43
Vitvi19g00514.t01	Vitvi19g00514	XP_002277934.1 GDSL esterase/lipase At5g55050	1.89245	1.65e-06
Vitvi18g01438.t01	Vitvi18g01438	XP_002275352.1 laccase-14	1.88216	0.0259196
Vitvi06g01605.t01	Vitvi06g01605	XP_002285675.1 dirigent protein 22	1.87187	8.25e-08
Vitvi02g00110.t01	Vitvi02g00110	XP_019072060.1 hydroquinone glucosyltransferase-like	1.86792	0.0145229
Vitvi17g00977.t01	Vitvi17g00977	XP_010663062.1 probable pectate lyase 5	1.85393	0.00198761
Vitvi09g01012.t01	Vitvi09g01012	XP_010655031.2 leucine-rich repeat extensin-like protein 4	1.85331	0.0013549
Vitvi06g00285.t01	Vitvi06g00285	XP_002285132.1 cyclin-dependent kinase inhibitor 1C-like	1.85058	3.27e-10
Vitvi19g00700.t01	Vitvi19g00700	XP_002266273.1 cellulose synthase-like protein E6	1.84972	0.0435894
Vitvi12g02460.t01	Vitvi12g02460	EOY12769.12-nonaprenyl-3-methyl-6-methoxy-1,4-benzoquinol hydroxylase	1.83972	6.84e-38
Vitvi03g01651.t01	Vitvi03g01651	XP_002274275.1 basic form of pathogenesis-related protein 1	1.83684	2.37e-24
Vitvi01g00241.t01	Vitvi01g00241	XP_002281658.1 probable galacturonosyltransferase-like 3	1.83247	0.00726333
Vitvi10g00508.t01	Vitvi10g00508	XP_002278515.1 glutaredoxin-C9	1.82012	0.00536739
Vitvi05g00386.t01	Vitvi05g00386	EEF45443.1 hydrolase, putative	1.80382	0.0147104
Vitvi05g00549.t01	Vitvi05g00549	XP_002265460.1 protein IQ-DOMAIN 14	1.79929	0.0288186
Vitvi19g02329.t01	Vitvi19g02329	XP_019072424.1 putative disease resistance protein RGA4 isoform X1	1.79624	0.0144324
Vitvi07g02682.t01	Vitvi07g02682	CAN78486.1hypothetical protein VITISV_024015	1.78747	2.22e-09
Vitvi01g02081.t01	Vitvi01g02081	XP_010653274.1 transcription factor PAR1	1.77689	7.64e-10
Vitvi12g02459.t01	Vitvi12g02459	XP_019078846.1PREDICTED: uncharacterized protein LOC100252779	1.77494	1.25e-28
Vitvi06g01597.t01	Vitvi06g01597	XP_002285683.2 dirigent protein 22	1.765	1.41e-11
Vitvi04g01471.t01	Vitvi04g01471	XP_002265805.1 thaumatin-like protein 1b	1.76266	1.66e-12
Vitvi17g00809.t01	Vitvi17g00809	XP_002279622.1 dof zinc finger protein DOF5.6	1.74047	0.000386387
Vitvi11g01675.t01	Vitvi11g01675	XP_002273742.2 probable xyloglucan endotransglucosylase/hydrolase protein 23	1.732	0.0448585
Vitvi06g00558.t01	Vitvi06g00558	KHG00147.1G patch domain-containing 3	1.72946	0.0515079
Vitvi04g01669.t01	Vitvi04g01669	XP_002281363.1 alcohol dehydrogenase 1	1.72944	0.02311
Vitvi12g00586.t01	Vitvi12g00586	XP_002281574.1 xyloglucan endotransglucosylase/hydrolase protein 9	1.72911	0.00982144
Vitvi17g00450.t01	Vitvi17g00450	XP_002266825.1 dirigent protein 22	1.726	1.55e-06
Vitvi07g00351.t01	Vitvi07g00351	XP_002271665.2 pectinesterase	1.71177	3.52e-07
Vitvi07g01357.t01	Vitvi07g01357	NP_195694.1cell wall integrity/stress response component-like protein	1.7069	2.58e-27
Vitvi15g00816.t01	Vitvi15g00816	XP_002270426.2 fasciclin-like arabinogalactan protein 10	1.69958	7.94e-11
Vitvi04g01793.t01	Vitvi04g01793	XP_002280485.1 17.3 kDa class II heat shock protein	1.69859	0.0344252
Vitvi18g00416.t01	Vitvi18g00416	XP_003634414.1 RNA-binding protein 38 isoform X1	1.68538	0.00542391
Vitvi14g00972.t01	Vitvi14g00972	PSR87853.1WD repeat-containing protein	1.68457	0.0052967
Vitvi09g00040.t01	Vitvi09g00040	XP_019077965.1 GDSL esterase/lipase 1	1.68156	1.05e-11
Vitvi18g02824.t01	Vitvi18g02824	XP_002278947.1PREDICTED: uncharacterized protein LOC100243642	1.67862	0.0462426
Vitvi13g01673.t01	Vitvi13g01673	XP_010659441.1 polyamine oxidase 1	1.67474	0.00860572
Vitvi11g00195.t01	Vitvi11g00195	AFU66006.1 1-aminocyclopropane-1-carboxylic acid oxidase 3	1.67049	0.019314
Vitvi02g00211.t01	Vitvi02g00211	XP_002280885.1 stellacyanin	1.67042	1.87e-05
Vitvi01g00158.t01	Vitvi01g00158	XP_002278314.1 serine carboxypeptidase-like 35 isoform X3	1.66075	0.0313565
Vitvi11g00048.t01	Vitvi11g00048	GAV76245.1DUF581 domain-containing protein	1.65852	6.36e-07
Vitvi16g01038.t01	Vitvi16g01038	PSR93450.1PAR1 protein	1.64687	0.00156576
Vitvi11g00417.t01	Vitvi11g00417	XP_002284999.1 EG45-like domain containing protein	1.64662	1.28e-10
Vitvi12g01624.t01	Vitvi12g01624	XP_002270950.1 peroxidase 43	1.63764	0.00023494
Vitvi10g02309.t01	Vitvi10g02309	XP_010647322.2 protein PYRICULARIA ORYZAE RESISTANCE 21	1.6347	0.0469679
Vitvi10g02409.t01	Vitvi10g02409	XP_002273430.3 1-aminocyclopropane-1-carboxylate oxidase	1.63275	7.9e-15
Vitvi19g00147.t01	Vitvi19g00147	XP_002285311.2 basic leucine zipper 34	1.628	5.4e-12
Vitvi12g02462.t01	Vitvi12g02462	XP_002275082.1PREDICTED: uncharacterized protein LOC100251039	1.62649	8.85e-06
Vitvi07g00357.t01	Vitvi07g00357	XP_002272464.1 ethylene-responsive transcription factor ERF073	1.62644	5.61e-23
Vitvi03g01521.t01	Vitvi03g01521	PQQ21881.1serine/threonine-protein kinase SMG1	1.62597	1.19e-07
Vitvi13g01114.t01	Vitvi13g01114	XP_002273703.1 CO(2)-response secreted protease	1.62167	7.07e-22
Vitvi14g02474.t01	Vitvi14g02474	XP_002282175.1 nicotianamine synthase	1.61991	0.00967994
Vitvi12g02755.t01	Vitvi12g02755	XP_002272474.1 PCTP-like protein	1.61874	4.89e-08
Vitvi05g01760.t01	Vitvi05g01760	XP_002274785.1 major allergen Pru av 1	1.61694	9.95e-22
Vitvi13g00605.t01	Vitvi13g00605	ABH09326.1putative aquaporin	1.61576	0.000269981
Vitvi13g02010.t01	Vitvi13g02010	XP_019079855.1 cucumisin-like isoform X3	1.6117	0.00826261
Vitvi05g01757.t01	Vitvi05g01757	ACA58119.1 pathogenesis-related protein 10.3	1.60849	3.07e-14
Vitvi04g01920.t01	Vitvi04g01920	PSS13913.1Interleukin-2 receptor subunit beta like	1.60393	9.11e-07
Vitvi10g01709.t01	Vitvi10g01709	XP_003635158.1 oligopeptide transporter 3	1.60113	0.0201367
Vitvi05g02111.t01	Vitvi05g02111	XP_002262761.1 xyloglucan endotransglucosylase/hydrolase 2	1.59894	9.71e-11
Vitvi05g01947.t01	Vitvi05g01947	AAS48177.1merlot proline-rich protein 2	1.595	5.94e-19
Vitvi14g01132.t01	Vitvi14g01132	XP_002284213.1 non-specific lipid-transfer protein 2	1.58125	3.16e-08
Vitvi05g02251.t01	Vitvi05g02251	NP_001268173.1class IV chitinase precursor	1.57595	6.7e-14
Vitvi07g00525.t01	Vitvi07g00525	XP_002273855.2 probable polygalacturonase	1.57392	0.00506961
Vitvi12g02456.t01	Vitvi12g02456	XP_002275606.2PREDICTED: uncharacterized protein LOC100264828	1.56974	2.14e-24
Vitvi09g00981.t01	Vitvi09g00981	XP_002273178.1 CBL-interacting serine/threonine-protein kinase 5	1.5608	0.000251556
Vitvi16g02084.t01	Vitvi16g02084	PQP95207.1protein PSY2 isoform X2	1.56047	6.3e-05
Vitvi08g00942.t01	Vitvi08g00942	XP_002283348.1 WAT1-related protein At5g07050	1.54589	6.34e-12
Vitvi02g01464.t01	Vitvi02g01464	PSR93493.1Non-specific lipid-transfer protein	1.54373	2.95e-07
Vitvi17g00616.t01	Vitvi17g00616	XP_002284858.1 expansin-A1	1.54055	8.14e-07
Vitvi03g00227.t01	Vitvi03g00227	XP_002279546.1 U-box domain-containing protein 15 isoform X2	1.53952	0.0289723
Vitvi08g01860.t01	Vitvi08g01860	EOY09397.1Nucleolar protein gar2-related isoform 2	1.53947	3.4e-08
Vitvi09g00017.t01	Vitvi09g00017	XP_002265171.1 pectinesterase	1.53802	7.17e-09
Vitvi07g03083.t01	Vitvi07g03083	XP_003635436.1 probable mannitol dehydrogenase isoform X2	1.53493	0.000546888
Vitvi13g00233.t01	Vitvi13g00233	XP_002276070.1 exocyst complex component EXO70B1-like	1.53429	0.000695985
Vitvi08g01540.t01	Vitvi08g01540	XP_019076932.1 stress response protein NST1	1.53161	1.47e-33
Vitvi09g00086.t01	Vitvi09g00086	XP_002273390.1 cytochrome P450 71A1	1.52453	0.00106857
Vitvi04g01261.t01	Vitvi04g01261	XP_002268001.2 indole-3-pyruvate monooxygenase YUCCA6	1.51765	0.0130213
Vitvi06g00136.t01	Vitvi06g00136	XP_019076118.1 G-type lectin S-receptor-like serine/threonine-protein kinase LECRK3	1.51448	0.00166877
Vitvi16g00793.t01	Vitvi16g00793	XP_002264723.2 protein EXORDIUM-like 3	1.50971	0.00433457
Vitvi01g01648.t01	Vitvi01g01648	XP_010655886.1 chlorophyll a-b binding protein, chloroplastic	1.50668	0.0145229
Vitvi10g00345.t01	Vitvi10g00345	XP_019073658.1 myb-related protein Myb4 isoform X2	1.50542	0.00315868
Vitvi19g00261.t01	Vitvi19g00261	XP_002284734.1PREDICTED: uncharacterized protein LOC100260721	1.48615	3.32e-23
Vitvi01g00056.t01	Vitvi01g00056	XP_002269214.1 probable leucine-rich repeat receptor-like protein kinase At1g35710	1.47671	0.000738636
Vitvi17g01451.t01	Vitvi17g01451	XP_002267507.1 germin-like protein subfamily T member 2	1.46933	0.00973187
Vitvi01g01169.t01	Vitvi01g01169	EXB83232.1 Putative Glutamine amidotransferase	1.46764	4.73e-10
Vitvi07g01365.t01	Vitvi07g01365	NP_001306211.1probable trehalose-phosphate phosphatase J	1.45964	0.000317956
Vitvi14g01946.t01	Vitvi14g01946	XP_002283468.1 vacuolar amino acid transporter 1	1.45942	1.27e-07
Vitvi13g00669.t01	Vitvi13g00669	NP_001268017.1probable pectate lyase 12-like precursor	1.45737	0.0120156
Vitvi06g01346.t01	Vitvi06g01346	XP_002274538.1 aquaporin TIP1-1	1.45375	1.04e-11
Vitvi13g01123.t01	Vitvi13g01123	XP_002273427.2 probable pectinesterase/pectinesterase inhibitor 25	1.45206	0.0121512
Vitvi04g00932.t01	Vitvi04g00932	XP_010648936.1 receptor protein kinase TMK1	1.45125	0.000695985
Vitvi02g01830.t01	Vitvi02g01830	---NA---	1.44435	0.00342168
Vitvi17g01515.t01	Vitvi17g01515	XP_002280729.1 protein EDS1L-like	1.44075	0.000284732
Vitvi03g00548.t01	Vitvi03g00548	XP_002285338.3 receptor like protein 30	1.43714	0.024572
Vitvi18g00126.t01	Vitvi18g00126	XP_002285920.1 4-coumarate--CoA ligase-like 5	1.43702	0.00364792
Vitvi14g02869.t01	Vitvi14g02869	XP_002284213.1 non-specific lipid-transfer protein 2	1.43658	1.21e-11
Vitvi07g01614.t01	Vitvi07g01614	XP_002284278.1 peroxidase 73	1.42758	0.000258545
Vitvi17g00651.t01	Vitvi17g00651	XP_003634304.1PREDICTED: uncharacterized protein At5g01610	1.41958	0.00279836
Vitvi01g01859.t01	Vitvi01g01859	XP_002273828.1 cationic amino acid transporter 5	1.41604	0.0544814
Vitvi18g01098.t01	Vitvi18g01098	XP_002276739.1 endoglucanase 10	1.41197	0.00371404
Vitvi04g00442.t01	Vitvi04g00442	ANC55863.1 DUF642	1.40992	9.95e-35
Vitvi18g02126.t01	Vitvi18g02126	XP_002279472.1 beta-amyrin 28-oxidase	1.40849	0.0310104
Vitvi16g01344.t01	Vitvi16g01344	XP_003634152.2 subtilisin-like protease SBT3.5 isoform X1	1.39646	0.00995225
Vitvi08g01740.t01	Vitvi08g01740	XP_002279672.1 actin-66	1.3961	6.71e-08
Vitvi13g01379.t01	Vitvi13g01379	XP_002265863.1 cytosolic sulfotransferase 15	1.38419	0.0147104
Vitvi14g01967.t01	Vitvi14g01967	XP_002278445.1PREDICTED: uncharacterized protein LOC100266209	1.38259	0.0256543
Vitvi07g01847.t01	Vitvi07g01847	XP_010652864.1 probable WRKY transcription factor 51	1.37751	0.0116258
Vitvi08g02226.t01	Vitvi08g02226	XP_002275435.3 glutathione S-transferase U8	1.37645	0.0224527
Vitvi00g02146.t01	Vitvi00g02146	XP_002271337.1 phytosulfokines 3	1.37521	0.0304549
Vitvi01g00979.t01	Vitvi01g00979	XP_002274152.1 HVA22-like protein a	1.37252	0.011824
Vitvi11g00360.t01	Vitvi11g00360	XP_002281292.2 leucine-rich repeat extensin-like protein 4	1.3705	2.61e-32
Vitvi11g01372.t01	Vitvi11g01372	XP_002281896.1PREDICTED: uncharacterized protein LOC100247359	1.3678	0.000484924
Vitvi08g01604.t01	Vitvi08g01604	XP_002268233.1 alpha carbonic anhydrase 7	1.36386	9.45e-05
Vitvi01g01922.t01	Vitvi01g01922	CAN62391.1hypothetical protein VITISV_039481	1.36087	6.52e-11
Vitvi18g00390.t01	Vitvi18g00390	XP_002284180.1 TPR repeat-containing thioredoxin TTL1	1.35985	6.11e-05
Vitvi11g00365.t01	Vitvi11g00365	XP_010656353.1 protein SODIUM POTASSIUM ROOT DEFECTIVE 2	1.35695	0.00500859
Vitvi13g00451.t01	Vitvi13g00451	XP_002280821.1 18.1 kDa class I heat shock protein	1.35419	0.00264092
Vitvi04g01392.t01	Vitvi04g01392	XP_002267729.1 protein WALLS ARE THIN 1	1.35375	0.000184297
Vitvi06g01601.t01	Vitvi06g01601	XP_002285681.1 dirigent protein 22	1.34792	1.73e-05
Vitvi10g01798.t01	Vitvi10g01798	EOY27935.1B-cell lymphoma 6 protein, putative	1.34304	9.62e-05
Vitvi13g02012.t01	Vitvi13g02012	PSS32642.1Fibropellin-1 like	1.34245	8.47e-08
Vitvi04g01670.t01	Vitvi04g01670	XP_002281334.1 alcohol dehydrogenase 1 isoform X2	1.34243	0.000709824
Vitvi03g01636.t01	Vitvi03g01636	XP_002276348.1PREDICTED: uncharacterized protein LOC100258330	1.33693	0.00198761
Vitvi03g01265.t01	Vitvi03g01265	XP_010648211.1 anthocyanidin 3-O-glucosyltransferase 6	1.3328	0.0374236
Vitvi05g01956.t01	Vitvi05g01956	XP_002285153.1 inorganic phosphate transporter 1-4	1.32952	7.16e-13
Vitvi09g00083.t01	Vitvi09g00083	PSR96204.1Receptor-type tyrosine-protein like	1.32855	0.000644257
Vitvi11g01476.t01	Vitvi11g01476	---NA---	1.32094	0.00313532
Vitvi05g00828.t01	Vitvi05g00828	XP_002285462.1 cysteine-rich repeat secretory protein 3	1.31961	0.0203686
Vitvi11g01702.t01	Vitvi11g01702	XP_002278130.1 protein GLUTAMINE DUMPER 3	1.31555	4.67e-07
Vitvi18g00963.t01	Vitvi18g00963	XP_002281439.2PREDICTED: uncharacterized protein LOC100243825	1.31399	0.0149826
Vitvi12g02458.t01	Vitvi12g02458	XP_002275507.1PREDICTED: uncharacterized protein LOC100247673	1.31321	6.42e-11
Vitvi17g00554.t01	Vitvi17g00554	XP_010663397.1 plant cysteine oxidase 2	1.31231	1.11e-08
Vitvi07g03061.t01	Vitvi07g03061	XP_010646924.1 EPIDERMAL PATTERNING FACTOR-like protein 2	1.30922	0.000230245
Vitvi01g01367.t01	Vitvi01g01367	---NA---	1.30809	4.2e-08
Vitvi02g01450.t01	Vitvi02g01450	PSS09715.1Decaprenyl diphosphate synthase	1.30371	0.00185516
Vitvi04g01470.t01	Vitvi04g01470	XP_002265925.1 thaumatin-like protein 1b	1.29497	1.69e-06
Vitvi14g00487.t01	Vitvi14g00487	XP_002264720.1 pathogenesis-related protein PR-4	1.29474	1.83e-34
Vitvi07g00146.t01	Vitvi07g00146	XP_002272235.1 basic 7S globulin	1.29472	0.0198414
Vitvi08g01243.t01	Vitvi08g01243	XP_010654249.1 L-type lectin-domain containing receptor kinase S.4 isoform X1	1.28387	0.0125761
Vitvi09g00018.t01	Vitvi09g00018	XP_002265217.1 pectinesterase 3	1.28159	4.03e-09
Vitvi05g00423.t01	Vitvi05g00423	POO02283.1cytochrome P450 family protein	1.27738	0.00223954
Vitvi11g00486.t01	Vitvi11g00486	XP_002282262.3 blue copper protein	1.27147	1.28e-09
Vitvi19g00041.t01	Vitvi19g00041	XP_002285609.1 protein trichome birefringence-like 38	1.26273	1.47e-26
Vitvi06g00590.t01	Vitvi06g00590	XP_010650936.1 protein NRT1/ PTR FAMILY 8.1	1.25967	0.00234938
Vitvi08g01222.t01	Vitvi08g01222	---NA---	1.2495	1.73e-09
Vitvi01g00842.t01	Vitvi01g00842	XP_002266929.1 protein ALTERED XYLOGLUCAN 4	1.24505	3.59e-05
Vitvi06g00393.t01	Vitvi06g00393	XP_002284522.2 ankyrin repeat-containing protein At5g02620	1.24122	0.00904161
Vitvi01g00352.t01	Vitvi01g00352	XP_019078542.1 rust resistance kinase Lr10-like	1.233	0.000709824
Vitvi07g00668.t01	Vitvi07g00668	PSR89739.1Macrolide export protein like	1.23224	0.0252701
Vitvi13g02457.t01	Vitvi13g02457	XP_010659289.1 protein BPS1, chloroplastic-like	1.22861	1.27e-07
Vitvi16g00713.t01	Vitvi16g00713	XP_002265534.1 beta-fructofuranosidase, soluble isoenzyme I isoform X1	1.22404	3.58e-10
Vitvi03g01572.t01	Vitvi03g01572	XP_002285213.1 alpha-amylase	1.22334	0.000172345
Vitvi07g01351.t01	Vitvi07g01351	XP_002268073.1 pollen-specific protein C13	1.22211	1.47e-33
Vitvi18g02836.t01	Vitvi18g02836	XP_002263092.1 pathogen-related protein	1.22048	0.005369
Vitvi11g01683.t01	Vitvi11g01683	XP_002270182.2 probable xyloglucan endotransglucosylase/hydrolase protein 23	1.21855	0.0172036
Vitvi06g01340.t01	Vitvi06g01340	XP_018818981.1 proline-rich receptor-like protein kinase PERK10	1.21591	0.0426329
Vitvi03g00509.t01	Vitvi03g00509	NP_001268194.1ferredoxin--nitrite reductase, chloroplastic-like	1.21329	0.0124846
Vitvi08g01701.t01	Vitvi08g01701	XP_002277446.1 glucan endo-1,3-beta-glucosidase	1.21275	1.48e-14
Vitvi01g01805.t01	Vitvi01g01805	XP_002274520.1 probable xyloglucan endotransglucosylase/hydrolase protein B	1.21256	1.77e-09
Vitvi14g00017.t01	Vitvi14g00017	XP_002279030.1 pectin acetylesterase 12	1.20976	1.23e-05
Vitvi02g00270.t01	Vitvi02g00270	XP_002278004.1 protein DMR6-LIKE OXYGENASE 2	1.20903	0.00127397
Vitvi08g00824.t01	Vitvi08g00824	XP_002266426.2 aspartate aminotransferase, mitochondrial	1.20833	8.37e-05
Vitvi00g01805.t01	Vitvi00g01805	XP_010646899.1 cysteine-rich receptor-like protein kinase 10	1.20777	0.00392386
Vitvi14g02637.t01	Vitvi14g02637	XP_003633667.1PREDICTED: uncharacterized protein LOC100855224	1.20224	0.00230051
Vitvi19g01308.t01	Vitvi19g01308	XP_002263395.1 probable glutathione S-transferase	1.20082	3.54e-14
Vitvi05g01933.t01	Vitvi05g01933	XP_002285051.1 early nodulin-75-like	1.19846	6.48e-10
Vitvi07g01602.t01	Vitvi07g01602	XP_002279570.1 zinc finger protein ZAT10	1.19255	0.00199357
Vitvi13g00766.t01	Vitvi13g00766	XP_002265663.1 GABA transporter 1	1.19136	0.000242071
Vitvi03g00209.t01	Vitvi03g00209	XP_002281851.1 expansin-like A2	1.19131	9.7e-17
Vitvi11g01674.t01	Vitvi11g01674	XP_010656826.1 probable xyloglucan endotransglucosylase/hydrolase protein 23	1.19107	9.83e-12
Vitvi05g01580.t01	Vitvi05g01580	XP_010650683.1 endochitinase PR4-like	1.18489	0.00483026
Vitvi05g01314.t01	Vitvi05g01314	XP_002264474.2 dCTP pyrophosphatase 1	1.1817	0.0257084
Vitvi14g01665.t01	Vitvi14g01665	XP_002271320.2 GDSL esterase/lipase At5g14450	1.17911	9.39e-10
Vitvi13g00015.t01	Vitvi13g00015	XP_002268520.1 nematode resistance protein-like HSPRO2	1.17902	1.08e-06
Vitvi12g02185.t01	Vitvi12g02185	XP_002279838.3 transcription factor bHLH149	1.17803	0.00117684
Vitvi09g01605.t01	Vitvi09g01605	CBI36140.3unnamed protein product, partial	1.17538	0.00393427
Vitvi16g01483.t01	Vitvi16g01483	AFN21501.1stilbene synthase	1.17429	0.0156031
Vitvi01g00672.t01	Vitvi01g00672	XP_010646493.1 L-tryptophan--pyruvate aminotransferase 1	1.16871	2.8e-11
Vitvi06g01613.t01	Vitvi06g01613	XP_002283196.1 G-type lectin S-receptor-like serine/threonine-protein kinase LECRK3	1.16386	0.011824
Vitvi08g01300.t01	Vitvi08g01300	PSS32656.1Cysteine desulfurase	1.16298	3.23e-05
Vitvi01g01030.t01	Vitvi01g01030	XP_002272879.1 expansin-A10	1.15454	1.56e-06
Vitvi02g01182.t01	Vitvi02g01182	XP_002262982.1 ubiquinol oxidase 2, mitochondrial	1.15239	0.0166713
Vitvi06g01398.t01	Vitvi06g01398	XP_002269677.1 glucomannan 4-beta-mannosyltransferase 2	1.15137	1.2e-05
Vitvi02g00648.t01	Vitvi02g00648	XP_010663907.1 probable purine permease 11	1.14816	0.0422326
Vitvi04g02246.t01	Vitvi04g02246	XP_010649388.1 probable pectinesterase/pectinesterase inhibitor 51	1.14562	1.31e-05
Vitvi03g00426.t01	Vitvi03g00426	XP_002284884.1 CCG-binding protein 1	1.1446	1.65e-06
Vitvi04g01668.t01	Vitvi04g01668	NP_001268083.1alcohol dehydrogenase 2	1.13535	1.69e-21
Vitvi08g02189.t01	Vitvi08g02189	XP_002263599.1 heat shock cognate 70 kDa protein 2	1.13514	4.14e-12
Vitvi03g00598.t01	Vitvi03g00598	XP_002272036.3 classical arabinogalactan protein 9	1.12458	6.73e-16
Vitvi04g00362.t01	Vitvi04g00362	XP_002284484.1 two-on-two hemoglobin-3	1.11485	1.54e-11
Vitvi18g01202.t01	Vitvi18g01202	XP_002278755.1PREDICTED: uncharacterized protein LOC100245483	1.10683	0.0458659
Vitvi01g00061.t01	Vitvi01g00061	XP_002269692.1 UDP-glucose 6-dehydrogenase 3	1.10391	9.61e-16
Vitvi06g00810.t01	Vitvi06g00810	XP_002265739.1 pathogenesis-related genes transcriptional activator PTI6	1.10204	0.000317294
Vitvi03g01399.t01	Vitvi03g01399	XP_002278689.1 ubiquitin-conjugating enzyme E2 28	1.10048	0.00203905
Vitvi05g00214.t01	Vitvi05g00214	ACJ02355.1 boron transporter	1.09719	4.16e-07
Vitvi08g01490.t01	Vitvi08g01490	XP_002283153.2 uridine nucleosidase 1	1.09691	0.0406917
Vitvi01g01789.t01	Vitvi01g01789	EOX99589.1 Transferases, transferring glycosyl groups	1.09395	0.0322207
Vitvi13g00575.t01	Vitvi13g00575	XP_002274723.1 serine carboxypeptidase-like 27	1.09333	1.94e-05
Vitvi09g01462.t01	Vitvi09g01462	EOY26199.1HAT transposon superfamily protein, putative	1.09325	0.00336615
Vitvi09g00071.t01	Vitvi09g00071	XP_002271630.1 inter-alpha-trypsin inhibitor heavy chain H3 isoform X1	1.09131	0.00592097
Vitvi01g01236.t01	Vitvi01g01236	XP_002264587.1 CTP synthase 1	1.08876	0.0209037
Vitvi17g00919.t01	Vitvi17g00919	PSR89472.1Kynurenine 3-monooxygenase	1.08578	0.0426329
Vitvi12g00741.t01	Vitvi12g00741	XP_002265305.1 transmembrane emp24 domain-containing protein p24beta2	1.08452	0.00283993
Vitvi11g00247.t01	Vitvi11g00247	XP_010656249.1 profilin-2	1.08123	0.0018216
Vitvi08g02287.t01	Vitvi08g02287	---NA---	1.08107	8.86e-07
Vitvi05g00616.t01	Vitvi05g00616	XP_002283935.1 3-ketoacyl-CoA synthase 11	1.08023	1.38e-07
Vitvi03g01202.t01	Vitvi03g01202	XP_010648188.1 cysteine-rich and transmembrane domain-containing protein A	1.0779	2.87e-06
Vitvi16g01549.t01	Vitvi16g01549	XP_019081598.1 LRR receptor-like serine/threonine-protein kinase GSO1 isoform X1	1.07776	0.0170144
Vitvi04g02147.t01	Vitvi04g02147	XP_002269841.1 GDP-mannose 4,6 dehydratase 1	1.07346	6.97e-09
Vitvi10g01608.t01	Vitvi10g01608	XP_002267669.1 MYB-like transcription factor ETC1	1.07161	0.0539725
Vitvi13g00230.t01	Vitvi13g00230	XP_010658135.1 3-ketoacyl-CoA synthase 19	1.06737	0.0167068
Vitvi07g01599.t01	Vitvi07g01599	XP_002279613.1 formin-like protein 6	1.06505	0.0136233
Vitvi06g01611.t01	Vitvi06g01611	XP_002283224.1 G-type lectin S-receptor-like serine/threonine-protein kinase LECRK3	1.06373	2.03e-05
Vitvi15g01070.t01	Vitvi15g01070	XP_019081213.1 ferric reduction oxidase 2 isoform X1	1.06308	0.000323104
Vitvi02g00533.t01	Vitvi02g00533		1.06258	0.0447003
Vitvi07g01794.t01	Vitvi07g01794	XP_002281217.1 heavy metal-associated isoprenylated plant protein 23	1.06045	1.77e-08
Vitvi08g02232.t01	Vitvi08g02232	XP_010654216.1 tubulin beta-2 chain	1.06004	2.64e-10
Vitvi08g01360.t01	Vitvi08g01360	XP_002279834.1 chlorophyll a-b binding protein CP29.1, chloroplastic	1.06	0.00611308
Vitvi16g00453.t01	Vitvi16g00453	CAN61384.1hypothetical protein VITISV_021897	1.05967	0.0480235
Vitvi05g00605.t01	Vitvi05g00605	XP_002283755.1 calmodulin-like protein 11	1.05412	0.00983889
Vitvi04g00846.t01	Vitvi04g00846	XP_002270003.1 expansin-A13	1.0539	0.0185505
Vitvi08g01762.t01	Vitvi08g01762	XP_002275885.1 metal tolerance protein 4	1.0531	0.000393097
Vitvi04g00600.t01	Vitvi04g00600	XP_002285526.1 transmembrane 9 superfamily member 9	1.05295	0.000640435
Vitvi07g01829.t01	Vitvi07g01829	XP_002280145.1 stress enhanced protein 2, chloroplastic	1.05248	6.86e-05
Vitvi08g01602.t01	Vitvi08g01602	AQY15181.1aquaporin TIP1;2	1.04697	0.000166587
Vitvi12g00686.t01	Vitvi12g00686	XP_010657449.1 glucan endo-1,3-beta-glucosidase 4 isoform X1	1.04535	0.000316118
Vitvi01g01846.t01	Vitvi01g01846	XP_002271911.1 nodulin-related protein 1	1.04252	6.12e-13
Vitvi13g00150.t01	Vitvi13g00150	XP_002279395.1 adenine/guanine permease AZG1	1.03969	0.00122183
Vitvi16g01039.t01	Vitvi16g01039	PSR93450.1PAR1 protein	1.03925	0.00127836
Vitvi11g01678.t01	Vitvi11g01678	XP_002274858.1 xyloglucan endotransglucosylase/hydrolase protein 22	1.03925	9.08e-07
Vitvi11g00395.t01	Vitvi11g00395	XP_010656381.1 serine/threonine protein phosphatase 2A 57 kDa regulatory subunit B' iota isoform	1.03908	0.0365648
Vitvi12g02585.t01	Vitvi12g02585	XP_002265306.2 anthocyanidin 3-O-glucosyltransferase 2	1.03846	0.00518635
Vitvi02g01406.t01	Vitvi02g01406	XP_002282988.1 protein P21	1.03677	2.7e-07
Vitvi01g01782.t01	Vitvi01g01782	XP_002271942.1 sterol 14-demethylase	1.03473	3.02e-05
Vitvi13g00292.t01	Vitvi13g00292	XP_002283647.1 glucan endo-1,3-beta-glucosidase	1.032	0.00359229
Vitvi19g00255.t01	Vitvi19g00255	XP_002284777.1 stem-specific protein TSJT1	1.0279	0.000949595
Vitvi07g01846.t01	Vitvi07g01846	XP_002279569.1 uncharacterized GTP-binding protein At5g64813	1.02504	0.0179688
Vitvi06g00201.t01	Vitvi06g00201	XP_002285503.1 ADP,ATP carrier protein, mitochondrial	1.02237	0.00120516
Vitvi14g01906.t01	Vitvi14g01906	XP_002282633.1 plant cysteine oxidase 2	1.0192	0.00199357
Vitvi03g00842.t01	Vitvi03g00842	XP_002263530.1 oligopeptide transporter 4	1.01874	2.06e-05
Vitvi03g00629.t01	Vitvi03g00629	XP_002264153.1 BTB/POZ domain-containing protein NPY2	1.01739	0.000639277
Vitvi08g02385.t01	Vitvi08g02385	PSS15651.1Pre-mRNA-processing factor 40 A like	1.01628	1.54e-11
Vitvi18g02636.t01	Vitvi18g02636	PSS31499.1Arrestin domain-containing protein	1.01614	0.0102051
Vitvi01g00091.t01	Vitvi01g00091	XP_002273939.1 haloacid dehalogenase-like hydrolase domain-containing protein 3	1.014	4.16e-07
Vitvi14g03084.t01	Vitvi14g03084	XP_002283517.1 gibberellin-regulated protein 4	1.0121	6.43e-13
Vitvi17g01366.t01	Vitvi17g01366	XP_019082224.1 MDIS1-interacting receptor like kinase 2	1.01167	0.0354101
Vitvi04g01265.t01	Vitvi04g01265	XP_010649162.1 probable polyol transporter 6 isoform X2	1.00774	9.04e-05
Vitvi12g01684.t01	Vitvi12g01684	XP_002265234.1 anthocyanidin 3-O-glucosyltransferase 2	1.00287	0.0403047

## Sheet: Downregulated
			Late_CPPU/Late_control
SeqName	id	Description	log2FoldChange	padj
Vitvi15g00459.t01	Vitvi15g00459	XP_002266018.1 putative invertase inhibitor	-1.00575	0.000411584
Vitvi11g01376.t01	Vitvi11g01376	XP_002282373.1 cytidine deaminase 1	-1.01562	5.42e-08
Vitvi06g00185.t01	Vitvi06g00185	XP_002282983.2 serine/threonine-protein kinase UCNL	-1.01651	0.000540743
Vitvi10g01899.t01	Vitvi10g01899	CBI30986.3unnamed protein product, partial	-1.01795	6.9e-05
Vitvi11g00788.t01	Vitvi11g00788	PON99318.1DNA-directed RNA polymerase subunit beta	-1.03228	0.0435208
Vitvi05g01088.t01	Vitvi05g01088	XP_002267004.1 selenium-binding protein 1	-1.0452	3.91e-10
Vitvi06g00440.t01	Vitvi06g00440	XP_002281193.1 osmotin-like protein	-1.0497	6.76e-09
Vitvi09g00659.t01	Vitvi09g00659	XP_003632816.1 protein TSS isoform X1	-1.05285	1.77e-09
Vitvi14g02990.t01	Vitvi14g02990	XP_002270738.1PREDICTED: uncharacterized protein LOC100249110	-1.06047	4.36e-09
Vitvi08g00880.t01	Vitvi08g00880	XP_003633968.1 ubiquitin-conjugating enzyme E2-17 kDa	-1.07085	0.00114768
Vitvi00g01022.t01	Vitvi00g01022	XP_012078100.1protein MARD1	-1.08183	0.000680889
Vitvi11g00971.t01	Vitvi11g00971	---NA---	-1.08371	0.00775007
Vitvi10g01541.t01	Vitvi10g01541	XP_002267930.1 protein ASPARTIC PROTEASE IN GUARD CELL 2	-1.08568	0.00500859
Vitvi12g00709.t01	Vitvi12g00709	XP_010657463.1 transcriptional adapter ADA2	-1.09508	0.04128
Vitvi01g01774.t01	Vitvi01g01774	XP_002267943.1 glycine--tRNA ligase, mitochondrial 1	-1.10666	0.0499208
Vitvi03g00708.t01	Vitvi03g00708	XP_002272116.1 serine carboxypeptidase-like 16	-1.12015	0.0219143
Vitvi11g01114.t01	Vitvi11g01114	XP_010656780.1 putative inactive cadmium/zinc-transporting ATPase HMA3	-1.12017	0.0448959
Vitvi17g00084.t01	Vitvi17g00084	XP_010663769.1 11-beta-hydroxysteroid dehydrogenase 1B-like	-1.15146	0.000561533
Vitvi06g01753.t01	Vitvi06g01753	XP_010650882.1 RING-H2 finger protein ATL64	-1.1775	0.0281132
Vitvi19g00687.t01	Vitvi19g00687	XP_010644576.1 nicotinamide/nicotinic acid mononucleotide adenylyltransferase isoform X1	-1.18568	0.00838426
Vitvi14g00971.t01	Vitvi14g00971	PON81386.1cold-regulated protein	-1.19465	3.42e-09
Vitvi15g00735.t01	Vitvi15g00735	XP_002279521.1 LOB domain-containing protein 18	-1.1957	1.45e-05
Vitvi04g02158.t01	Vitvi04g02158	XP_002265164.1 thiosulfate sulfurtransferase 18	-1.2552	0.016733
Vitvi12g02044.t01	Vitvi12g02044	PON83952.1PB1 domain containing protein	-1.27584	4.35e-12
Vitvi16g01920.t01	Vitvi16g01920	XP_002273669.1 probable polygalacturonase	-1.29344	0.042727
Vitvi07g01120.t01	Vitvi07g01120	XP_002271712.2 ninja-family protein AFP1	-1.31072	0.000229096
Vitvi14g01614.t01	Vitvi14g01614	XP_010660825.2 glycosyltransferase family 92 protein RCOM_0530710	-1.31312	0.00154625
Vitvi07g00117.t01	Vitvi07g00117	XP_010651983.1 late embryogenesis abundant protein D-34	-1.31572	0.0293002
Vitvi07g00298.t01	Vitvi07g00298	XP_002263702.1 translocator protein homolog	-1.31908	0.000836987
Vitvi15g00938.t01	Vitvi15g00938	XP_010661716.1 MYBPA1 protein isoform X1	-1.36157	2.37e-06
Vitvi03g01481.t01	Vitvi03g01481	XP_002283605.1 late embryogenesis abundant protein	-1.36959	0.000244523
Vitvi02g01409.t01	Vitvi02g01409	XP_002282917.2 protein P21	-1.3988	1.21e-18
Vitvi19g00538.t01	Vitvi19g00538	XP_003634715.1 1,4-alpha-glucan-branching enzyme 3, chloroplastic/amyloplastic	-1.40334	0.00657063
Vitvi02g00160.t01	Vitvi02g00160	EEF43379.1 electron transporter, putative	-1.40794	0.00505862
Vitvi11g00275.t01	Vitvi11g00275	GAV92081.1DUF761 domain-containing protein	-1.4805	1.73e-09
Vitvi14g01552.t01	Vitvi14g01552	XP_002273811.3 cytochrome P450 94B3	-1.51516	0.000595991
Vitvi02g00022.t01	Vitvi02g00022	XP_002278930.1 probable polygalacturonase	-1.56691	0.0281132
Vitvi03g00431.t01	Vitvi03g00431	XP_002284910.1 protein DMR6-LIKE OXYGENASE 2	-1.56814	0.0249336
Vitvi15g01541.t01	Vitvi15g01541	XP_010661525.1 protein NTM1-like 9 isoform X2	-1.56933	0.0403047
Vitvi04g01789.t01	Vitvi04g01789	PSR91312.1SH3 and multiple ankyrin repeat domains protein like	-1.59903	0.0193008
Vitvi18g02730.t01	Vitvi18g02730	XP_002281805.1 calcium uniporter protein 4, mitochondrial	-1.60941	0.00610626
Vitvi05g00866.t01	Vitvi05g00866	XP_002282484.1 probable folate-biopterin transporter 8, chloroplastic isoform X1	-1.6408	0.0433612
Vitvi19g00574.t01	Vitvi19g00574	XP_002277167.1 indole-3-acetate O-methyltransferase 1	-1.65241	0.0381669
Vitvi04g00042.t01	Vitvi04g00042	XP_002275496.1 oleosin 1	-1.66986	8.6e-05
Vitvi11g00125.t01	Vitvi11g00125	XP_002279012.1 protein PLASTID MOVEMENT IMPAIRED 1-RELATED 1	-1.7375	0.049819
Vitvi07g00653.t01	Vitvi07g00653	XP_019076518.1 BRCA1-associated RING domain protein 1	-1.7847	0.0278592
Vitvi13g02055.t01	Vitvi13g02055	XP_010658647.1PREDICTED: uncharacterized protein LOC104881153	-1.80892	0.00553401
Vitvi04g01685.t01	Vitvi04g01685	EOX92537.1Coiled-coil domain-containing protein 18, putative isoform 2	-1.82505	0.00020504
Vitvi03g00435.t01	Vitvi03g00435	XP_002284917.1 protein DMR6-LIKE OXYGENASE 2	-1.85253	7.87e-11
Vitvi03g00359.t01	Vitvi03g00359	XP_003631630.1 polyol transporter 5	-1.86568	0.000970736
Vitvi16g00349.t01	Vitvi16g00349	XP_002279585.2 ethylene-responsive transcription factor 2	-1.94503	4.55e-05
Vitvi12g00219.t01	Vitvi12g00219	XP_010657020.1 transcription factor TCP4	-2.024	0.0205677
Vitvi17g01407.t01	Vitvi17g01407	XP_002276124.2 lysM domain-containing GPI-anchored protein 1	-2.11512	0.00549148
Vitvi07g00361.t01	Vitvi07g00361	XP_002272941.1 protein EXORDIUM-like 2	-2.13831	7.63e-25
Vitvi18g02528.t01	Vitvi18g02528	XP_021658849.1F-box only protein 11-like	-2.37866	0.00107186
Vitvi02g00303.t01	Vitvi02g00303	XP_002275806.1 cytochrome P450 86A22	-2.45238	0.000778492
Vitvi08g00840.t01	Vitvi08g00840	XP_002270134.1 transcription repressor OFP1	-2.48515	0.00599757
Vitvi14g03035.t01	Vitvi14g03035	XP_002280805.2 metalloendoproteinase 2-MMP-like	-2.51077	0.00506313
Vitvi17g00152.t01	Vitvi17g00152	PSR96757.1Transcription factor SPATULA like	-2.6723	0.00697366
Vitvi16g01854.t01	Vitvi16g01854	XP_002267848.2 protein HOTHEAD	-2.87709	0.0199553
Vitvi15g01235.t01	Vitvi15g01235	XP_010661175.1 annexin A7	-3.53867	0.0114423
Vitvi02g00348.t01	Vitvi02g00348	XP_002271460.1 remorin	-5.21347	0.00195792
Vitvi01g01976.t01	Vitvi01g01976	NP_001268151.1ripening-related protein-like	-5.53215	0.0011359
