# Supplementary material for: Cytokinin but not gibberellin application had major impact on the phenylpropanoid pathway in grape
Source: Hortic Res. 2021 Mar 1;8:51. doi: 10.1038/s41438-021-00488-0 (PMC7917099; doi:10.1038/s41438-021-00488-0)
Supplement: Supplementary file 5 — DEGs: Control 51 d vs. CPPU 70 d. [file 41438_2021_488_MOESM5_ESM.xlsx]

## Sheet: Upregulated
			Late_CPPU/Early_control
SeqName	id	Description	log2FoldChange	padj
Vitvi19g00432.t01	Vitvi19g00432	NP_001268435.1gibberellin 2-beta-dioxygenase 8-like	5.46188	0.0011483
Vitvi12g02342.t01	Vitvi12g02342	WP_114118912.1EF-hand domain-containing protein	5.44908	0.000333536
Vitvi01g00893.t01	Vitvi01g00893	XP_002274119.1 glutathione S-transferase U17	5.34958	0.00183165
Vitvi01g01482.t01	Vitvi01g01482	XP_002268359.2 transcription factor bHLH111	5.02482	0.00501211
Vitvi10g01678.t01	Vitvi10g01678	---NA---	4.96204	0.00671496
Vitvi10g00746.t01	Vitvi10g00746	XP_002275460.1 glucan endo-1,3-beta-glucosidase	4.68216	0.0182047
Vitvi06g00370.t01	Vitvi06g00370	XP_010651092.1PREDICTED: uncharacterized protein LOC104879560	4.56527	0.0211553
Vitvi07g01874.t01	Vitvi07g01874	XP_002278226.1 ethylene-responsive transcription factor ERF110	4.50751	1.78893e-16
Vitvi12g02348.t01	Vitvi12g02348	WP_114118912.1EF-hand domain-containing protein	4.49514	0.00894946
Vitvi15g00330.t01	Vitvi15g00330	OTF88012.1putative zinc finger, CCHC-type	4.28179	0.0178138
Vitvi07g00078.t01	Vitvi07g00078	XP_019073572.1 heat stress transcription factor A-6b	4.2535	0.00278067
Vitvi07g01909.t01	Vitvi07g01909	XP_002274762.2 amino-acid permease BAT1 homolog isoform X2	4.21884	0.00302168
Vitvi00g00547.t01	Vitvi00g00547	---NA---	4.01972	0.0361662
Vitvi01g00211.t01	Vitvi01g00211	XP_010648137.1 ABC transporter G family member 21	4.01132	0.0082355
Vitvi05g00343.t01	Vitvi05g00343	XP_010649773.1 monothiol glutaredoxin-S10	3.89622	0.0437767
Vitvi10g01737.t01	Vitvi10g01737	PON81922.1Wound-responsive family protein	3.82444	0.0133328
Vitvi02g00270.t01	Vitvi02g00270	XP_002278004.1 protein DMR6-LIKE OXYGENASE 2	3.72311	3.4218e-14
Vitvi10g01739.t01	Vitvi10g01739	AAO12870.1wound induced protein-like	3.68598	1.08182e-59
Vitvi08g00117.t01	Vitvi08g00117	XP_002275517.1 plant cysteine oxidase 2	3.6377	5.03189e-27
Vitvi18g01129.t01	Vitvi18g01129	XP_002274505.1 chaperone protein dnaJ 11, chloroplastic	3.62898	0.0004516
Vitvi19g02103.t01	Vitvi19g02103	XP_019072491.1 flocculation protein FLO11 isoform X2	3.61966	0.0221114
Vitvi18g02620.t01	Vitvi18g02620	CBI19321.3unnamed protein product, partial	3.59864	0.000569441
Vitvi12g02459.t01	Vitvi12g02459	XP_019078846.1PREDICTED: uncharacterized protein LOC100252779	3.59398	7.87752e-99
Vitvi14g01193.t01	Vitvi14g01193	XP_002283795.1 LOB domain-containing protein 41	3.58308	2.20496e-71
Vitvi13g00683.t01	Vitvi13g00683	XP_002272074.2 protein NUCLEAR FUSION DEFECTIVE 4	3.57195	0.0046703
Vitvi14g00093.t01	Vitvi14g00093	XP_002277931.2 homeobox protein knotted-1-like 1	3.57108	0.0264113
Vitvi12g00625.t01	Vitvi12g00625	XP_002272704.1 myb-related protein Myb4	3.53928	0.00495098
Vitvi18g00766.t01	Vitvi18g00766	XP_002284878.3 transcription factor bHLH95	3.45532	0.000193156
Vitvi12g02461.t01	Vitvi12g02461	XP_002275343.1PREDICTED: uncharacterized protein LOC100240803	3.43336	1.87261e-09
Vitvi17g01603.t01	Vitvi17g01603	XP_019071922.1 cytochrome P450 85A1-like	3.41414	0.0488702
Vitvi08g01540.t01	Vitvi08g01540	XP_019076932.1 stress response protein NST1	3.19411	3.18979e-138
Vitvi19g02192.t01	Vitvi19g02192	XP_002262767.1 probable glutathione S-transferase	3.17991	1.42331e-28
Vitvi13g01673.t01	Vitvi13g01673	XP_010659441.1 polyamine oxidase 1	3.14885	0.0133324
Vitvi04g01796.t01	Vitvi04g01796	XP_003631809.1 17.3 kDa class II heat shock protein	3.14753	0.0313408
Vitvi12g02456.t01	Vitvi12g02456	XP_002275606.2PREDICTED: uncharacterized protein LOC100264828	3.10302	2.63171e-80
Vitvi03g00325.t01	Vitvi03g00325	XP_003631660.1 protein RADIALIS-like 1	3.06118	0.000710525
Vitvi18g01575.t01	Vitvi18g01575	XP_010645797.1 zinc finger A20 and AN1 domain-containing stress-associated protein 5-like	3.06001	0.0009535
Vitvi15g01274.t01	Vitvi15g01274	CAN74038.1hypothetical protein VITISV_028523	3.01692	0.0385618
Vitvi07g01365.t01	Vitvi07g01365	NP_001306211.1probable trehalose-phosphate phosphatase J	2.98204	9.01253e-13
Vitvi04g01799.t01	Vitvi04g01799	XP_002280475.1 17.3 kDa class II heat shock protein	2.97521	0.0356602
Vitvi06g00648.t01	Vitvi06g00648	XP_002278527.1 phosphoinositide phospholipase C 4 isoform X1	2.97317	1.47715e-06
Vitvi16g01929.t01	Vitvi16g01929	XP_003634095.1 protein SRC2-like	2.91632	0.0200914
Vitvi04g01918.t01	Vitvi04g01918	PSS13913.1Interleukin-2 receptor subunit beta like	2.88965	0.000724472
Vitvi15g00643.t01	Vitvi15g00643	XP_002278559.1 putative expansin-B2	2.88677	0
Vitvi15g01084.t01	Vitvi15g01084	XP_002277223.1 late embryogenesis abundant protein Lea14-A	2.87846	5.01938e-88
Vitvi07g02571.t01	Vitvi07g02571	XP_003635501.1 receptor-like cytosolic serine/threonine-protein kinase RBK1	2.79698	3.97231e-16
Vitvi04g01793.t01	Vitvi04g01793	XP_002280485.1 17.3 kDa class II heat shock protein	2.77932	0.000693966
Vitvi04g01284.t01	Vitvi04g01284	---NA---	2.75482	0.000156159
Vitvi07g03083.t01	Vitvi07g03083	XP_003635436.1 probable mannitol dehydrogenase isoform X2	2.7351	3.6013e-09
Vitvi12g02462.t01	Vitvi12g02462	XP_002275082.1PREDICTED: uncharacterized protein LOC100251039	2.72973	2.87173e-12
Vitvi12g02460.t01	Vitvi12g02460	EOY12769.12-nonaprenyl-3-methyl-6-methoxy-1,4-benzoquinol hydroxylase	2.62763	1.81474e-84
Vitvi15g01090.t01	Vitvi15g01090	XP_002276925.1 WRKY transcription factor 22	2.5424	1.5915e-05
Vitvi14g02461.t01	Vitvi14g02461	XP_002281369.1 galactinol synthase 2	2.53371	4.72604e-24
Vitvi19g00430.t01	Vitvi19g00430	XP_002282205.1 protein NDR1	2.50724	4.01031e-31
Vitvi03g01604.t01	Vitvi03g01604	PSS02656.1CRS2-associated factor 2 like	2.49179	0.00051037
Vitvi07g01868.t01	Vitvi07g01868	PSS30259.1Proline--tRNA ligase	2.47996	0.00474565
Vitvi04g01920.t01	Vitvi04g01920	PSS13913.1Interleukin-2 receptor subunit beta like	2.46453	1.79286e-13
Vitvi02g00481.t01	Vitvi02g00481	EOY24481.1 Ankyrin repeat and KH domain-containing protein 1	2.41904	1.76738e-08
Vitvi19g01747.t01	Vitvi19g01747	XP_002265245.3 organic cation/carnitine transporter 3-like	2.40357	5.68533e-28
Vitvi04g01237.t01	Vitvi04g01237	XP_002273356.1 anthocyanidin 3-O-glucosyltransferase 5	2.37089	2.28731e-10
Vitvi07g01906.t01	Vitvi07g01906	XP_010652912.1 amino acid permease 3 isoform X1	2.36768	4.99411e-05
Vitvi07g02528.t01	Vitvi07g02528	XP_019076739.1 probable disease resistance protein At5g66900	2.31823	3.61299e-05
Vitvi14g01141.t01	Vitvi14g01141	XP_010660406.1 peptide methionine sulfoxide reductase	2.31487	0.0193958
Vitvi10g00374.t01	Vitvi10g00374	XP_010646159.1 putative F-box protein At1g49610 isoform X3	2.29713	0.0309401
Vitvi05g00600.t01	Vitvi05g00600	XP_002279888.1 putative calcium-transporting ATPase 13, plasma membrane-type	2.25555	0.0168835
Vitvi11g01659.t01	Vitvi11g01659	---NA---	2.25486	0.00533482
Vitvi14g00973.t01	Vitvi14g00973	EOY04003.1 Plastid movement impaired 2	2.2408	3.03426e-06
Vitvi16g00744.t01	Vitvi16g00744	XP_002263511.1 21 kDa protein	2.23326	0.0103441
Vitvi04g00345.t01	Vitvi04g00345	XP_002284368.1 BURP domain protein RD22	2.21898	1.99637e-24
Vitvi06g01968.t01	Vitvi06g01968	XP_010651870.1PREDICTED: uncharacterized protein LOC104879730	2.21512	1.24063e-09
Vitvi02g01286.t01	Vitvi02g01286	XP_002268404.1 probable carotenoid cleavage dioxygenase 4, chloroplastic	2.20778	3.97656e-11
Vitvi01g00067.t01	Vitvi01g00067	NP_001268161.1beta-glucosidase precursor	2.19477	0.0119314
Vitvi14g01037.t01	Vitvi14g01037	XP_002268613.1PREDICTED: uncharacterized protein LOC100258732	2.18831	0.00342536
Vitvi18g01524.t01	Vitvi18g01524	XP_002265412.1 pentatricopeptide repeat-containing protein At1g34160	2.17807	0.00914825
Vitvi12g02361.t01	Vitvi12g02361	XP_019078912.1 glycine-rich cell wall structural protein 1-like	2.17679	0.0237377
Vitvi14g00193.t01	Vitvi14g00193	XP_002283998.1 protein SRC2	2.16515	3.9211e-44
Vitvi12g02468.t01	Vitvi12g02468	EOY12768.1 Wound-responsive family protein	2.14502	1.32638e-10
Vitvi12g02458.t01	Vitvi12g02458	XP_002275507.1PREDICTED: uncharacterized protein LOC100247673	2.13239	5.35858e-27
Vitvi16g01928.t01	Vitvi16g01928	XP_003634095.1 protein SRC2-like	2.09702	5.89923e-06
Vitvi07g02127.t01	Vitvi07g02127	XP_019076805.1 vicilin-like antimicrobial peptides 2-3	2.09513	0.0152715
Vitvi17g00977.t01	Vitvi17g00977	XP_010663062.1 probable pectate lyase 5	2.0936	0.000143452
Vitvi02g01091.t01	Vitvi02g01091	XP_002273930.1 serine/threonine-protein kinase ATG1c	2.08497	0.0391542
Vitvi08g01222.t01	Vitvi08g01222	---NA---	2.05621	2.05011e-25
Vitvi12g02466.t01	Vitvi12g02466	XP_002274919.1PREDICTED: uncharacterized protein LOC100261290	2.03297	2.84035e-05
Vitvi16g01640.t01	Vitvi16g01640	CAN67975.1hypothetical protein VITISV_011501	2.01837	1.82871e-19
Vitvi08g01237.t01	Vitvi08g01237	XP_003632671.1 thaumatin-like protein	2.01502	0.0147596
Vitvi18g01315.t01	Vitvi18g01315	NP_001268070.2sucrose transporter-like	1.9906	0.0481322
Vitvi04g00135.t01	Vitvi04g00135	XP_002280680.1 17.3 kDa class II heat shock protein	1.97411	2.11354e-10
Vitvi13g01265.t01	Vitvi13g01265	XP_010645532.2 3-oxo-5-alpha-steroid 4-dehydrogenase 1	1.96125	0.000191827
Vitvi18g00543.t01	Vitvi18g00543	PSS31572.1HVA22-like protein	1.95766	7.60772e-08
Vitvi08g01836.t01	Vitvi08g01836	XP_002282379.2 pyruvate kinase, cytosolic isozyme	1.95572	0.0412448
Vitvi13g00150.t01	Vitvi13g00150	XP_002279395.1 adenine/guanine permease AZG1	1.93265	7.52457e-11
Vitvi01g00091.t01	Vitvi01g00091	XP_002273939.1 haloacid dehalogenase-like hydrolase domain-containing protein 3	1.92551	4.06766e-26
Vitvi05g00784.t01	Vitvi05g00784	XP_002285334.1 long-chain-alcohol oxidase FAO1	1.86504	1.1558e-05
Vitvi04g01151.t01	Vitvi04g01151	XP_002279191.1 auxin efflux carrier component 5	1.84813	2.10236e-06
Vitvi04g01801.t01	Vitvi04g01801	XP_002280632.1 17.3 kDa class II heat shock protein	1.84683	0.00365899
Vitvi12g00443.t01	Vitvi12g00443	KZV17730.1vacuolar protein 8-like	1.83417	7.10579e-11
Vitvi10g00508.t01	Vitvi10g00508	XP_002278515.1 glutaredoxin-C9	1.83018	0.00136775
Vitvi13g02457.t01	Vitvi13g02457	XP_010659289.1 protein BPS1, chloroplastic-like	1.82504	3.09126e-17
Vitvi18g00858.t01	Vitvi18g00858	XP_002284108.1 dof zinc finger protein DOF3.4	1.81987	0.0335354
Vitvi08g01206.t01	Vitvi08g01206	XP_002266625.1 expansin-A6	1.81572	6.91073e-05
Vitvi02g00110.t01	Vitvi02g00110	XP_019072060.1 hydroquinone glucosyltransferase-like	1.8125	0.00919391
Vitvi18g01438.t01	Vitvi18g01438	XP_002275352.1 laccase-14	1.80017	0.0184758
Vitvi19g01617.t01	Vitvi19g01617	XP_019072451.1 putative disease resistance protein RGA3 isoform X1	1.79959	0.00567612
Vitvi09g00040.t01	Vitvi09g00040	XP_019077965.1 GDSL esterase/lipase 1	1.79507	1.37804e-17
Vitvi09g01462.t01	Vitvi09g01462	EOY26199.1HAT transposon superfamily protein, putative	1.79424	8.10653e-08
Vitvi18g02468.t01	Vitvi18g02468	XP_002277499.1 putative calcium-binding protein CML19	1.7941	6.27766e-31
Vitvi07g01631.t01	Vitvi07g01631	XP_010652743.1 probable protein phosphatase 2C 63	1.78863	0.00198904
Vitvi16g00942.t01	Vitvi16g00942	XP_019081410.1 ethylene-responsive transcription factor ERF027	1.78457	1.1549e-26
Vitvi05g01314.t01	Vitvi05g01314	XP_002264474.2 dCTP pyrophosphatase 1	1.78234	0.000185228
Vitvi15g00815.t01	Vitvi15g00815	XP_010661582.1 growth-regulating factor 3 isoform X1	1.77667	0.00488664
Vitvi15g01565.t01	Vitvi15g01565	XP_010661686.1 vegetative cell wall protein gp1	1.75346	6.31231e-15
Vitvi10g00519.t01	Vitvi10g00519	XP_002273188.1 WUSCHEL-related homeobox 9	1.74866	0.0361653
Vitvi01g00271.t01	Vitvi01g00271	XP_008243205.1 suppressor protein SRP40	1.7439	4.75529e-19
Vitvi11g00048.t01	Vitvi11g00048	GAV76245.1DUF581 domain-containing protein	1.73614	1.5708e-08
Vitvi10g00345.t01	Vitvi10g00345	XP_019073658.1 myb-related protein Myb4 isoform X2	1.73072	8.7484e-05
Vitvi01g01846.t01	Vitvi01g01846	XP_002271911.1 nodulin-related protein 1	1.72651	1.43056e-68
Vitvi18g01992.t01	Vitvi18g01992	XP_019072012.1 protein NRT1/ PTR FAMILY 5.10-like	1.72318	0.00472094
Vitvi03g01111.t01	Vitvi03g01111	XP_019074094.1 diacylglycerol kinase 5-like isoform X2	1.72268	2.43548e-05
Vitvi18g03100.t01	Vitvi18g03100	GAV65232.1Cystatin domain-containing protein	1.71605	0.00315138
Vitvi07g03061.t01	Vitvi07g03061	XP_010646924.1 EPIDERMAL PATTERNING FACTOR-like protein 2	1.70912	4.276e-07
Vitvi02g00501.t01	Vitvi02g00501	XP_002264891.1 21 kDa protein	1.70748	0.011608
Vitvi03g01770.t01	Vitvi03g01770	XP_019073061.1 melanoma-associated antigen D1 isoform X2	1.70556	7.886e-21
Vitvi03g00426.t01	Vitvi03g00426	XP_002284884.1 CCG-binding protein 1	1.70191	9.8443e-16
Vitvi19g01048.t01	Vitvi19g01048	XP_003634751.1 probable glutathione S-transferase	1.69717	5.18944e-13
Vitvi19g00775.t01	Vitvi19g00775	XP_002275924.1 chaperone protein dnaJ 11, chloroplastic	1.69306	1.00903e-28
Vitvi16g01894.t01	Vitvi16g01894	XP_019081526.1 LRR receptor-like serine/threonine-protein kinase GSO2	1.69265	0.000100659
Vitvi02g00466.t01	Vitvi02g00466	XP_002274870.2 protein DETOXIFICATION 56	1.68877	0.0171673
Vitvi10g01714.t01	Vitvi10g01714	---NA---	1.68248	6.23625e-13
Vitvi11g00472.t01	Vitvi11g00472	PON89020.1cytochrome P450 family protein	1.67214	2.31512e-05
Vitvi13g00451.t01	Vitvi13g00451	XP_002280821.1 18.1 kDa class I heat shock protein	1.64862	4.02791e-05
Vitvi14g01633.t01	Vitvi14g01633	XP_002271245.1 BAG family molecular chaperone regulator 1	1.63181	1.32295e-08
Vitvi06g01297.t01	Vitvi06g01297	XP_002277270.1 P-loop NTPase domain-containing protein LPA1 homolog 2	1.62953	1.36644e-26
Vitvi08g02167.t01	Vitvi08g02167	XP_010653505.1 F-box protein At2g39490	1.62656	0.0336937
Vitvi17g00131.t01	Vitvi17g00131	XP_010663735.1 putative calcium-binding protein CML19	1.6241	2.3217e-11
Vitvi07g00668.t01	Vitvi07g00668	PSR89739.1Macrolide export protein like	1.61721	0.000786337
Vitvi02g00388.t01	Vitvi02g00388	XP_010930113.1 protein phosphatase inhibitor 2	1.61458	0.00498135
Vitvi10g02042.t01	Vitvi10g02042	CBI35406.3unnamed protein product, partial	1.60603	2.44101e-10
Vitvi10g00828.t01	Vitvi10g00828	XP_002271197.1 protein TIFY 5A	1.59436	0.00266841
Vitvi17g00814.t01	Vitvi17g00814	XP_002282800.2 probable inactive poly [ADP-ribose] polymerase SRO5	1.59179	1.28827e-24
Vitvi04g00632.t01	Vitvi04g00632	XP_023927789.1dynamin-related protein 3A-like	1.58808	0.0138324
Vitvi15g00859.t01	Vitvi15g00859	XP_010661539.1 uncharacterized calcium-binding protein At1g02270 isoform X1	1.58474	2.94444e-16
Vitvi10g01970.t01	Vitvi10g01970	NP_564378.1transmembrane protein	1.58282	8.34532e-08
Vitvi04g01701.t01	Vitvi04g01701	XP_002274138.2 probable polygalacturonase	1.57936	0.0101028
Vitvi18g03162.t01	Vitvi18g03162	XP_002281119.1 putative 12-oxophytodienoate reductase 11	1.57844	7.79006e-08
Vitvi18g00600.t01	Vitvi18g00600	XP_002283560.1 putative lipase ROG1	1.57805	0.0279136
Vitvi07g01602.t01	Vitvi07g01602	XP_002279570.1 zinc finger protein ZAT10	1.57705	6.80766e-06
Vitvi14g01568.t01	Vitvi14g01568	XP_002262831.1 mavicyanin	1.5726	6.21548e-57
Vitvi04g01669.t01	Vitvi04g01669	XP_002281363.1 alcohol dehydrogenase 1	1.56311	0.0201429
Vitvi18g01572.t01	Vitvi18g01572	XP_002265759.1 probable choline kinase 1	1.54961	2.14136e-13
Vitvi08g01036.t01	Vitvi08g01036	KVH90771.1 Senescence regulator	1.53236	0.000464327
Vitvi11g00033.t01	Vitvi11g00033	XP_002275524.1 auxin-responsive protein SAUR50	1.51006	3.02283e-12
Vitvi08g01513.t01	Vitvi08g01513	XP_010654040.1 heat stress transcription factor A-2e isoform X2	1.49899	2.92058e-05
Vitvi10g00419.t01	Vitvi10g00419	XP_002265064.1PREDICTED: uncharacterized protein LOC100241762	1.49816	8.68724e-05
Vitvi12g02457.t01	Vitvi12g02457	XP_002275551.1PREDICTED: uncharacterized protein LOC100242538	1.49009	1.47703e-10
Vitvi14g01961.t01	Vitvi14g01961	XP_002278235.1PREDICTED: uncharacterized protein LOC100268097 isoform X1	1.48943	1.98541e-07
Vitvi07g01847.t01	Vitvi07g01847	XP_010652864.1 probable WRKY transcription factor 51	1.48365	0.00134418
Vitvi10g00390.t01	Vitvi10g00390	AGV75920.1CFE protein	1.4779	0.0255179
Vitvi18g01034.t01	Vitvi18g01034	XP_002280062.1 protein WALLS ARE THIN 1	1.46789	0.00352423
Vitvi02g00382.t01	Vitvi02g00382	XP_002283259.1 RHOMBOID-like protein 2	1.45987	6.95826e-20
Vitvi08g00886.t01	Vitvi08g00886	XP_002262627.2 heavy metal-associated isoprenylated plant protein 45	1.45178	0.000177563
Vitvi05g00599.t01	Vitvi05g00599	XP_002279864.1 putative calcium-transporting ATPase 13, plasma membrane-type	1.44173	0.000354228
Vitvi06g00463.t01	Vitvi06g00463	XP_019076178.1 metallothionein-like protein type 2	1.43923	3.39578e-28
Vitvi03g01724.t01	Vitvi03g01724	XP_019073061.1 melanoma-associated antigen D1 isoform X2	1.43734	5.52425e-14
Vitvi19g00619.t01	Vitvi19g00619	XP_002274103.1 scarecrow-like protein 21	1.43669	1.49965e-05
Vitvi18g00423.t01	Vitvi18g00423	XP_019071796.1 7-deoxyloganetin glucosyltransferase-like	1.43638	0.0274131
Vitvi07g00357.t01	Vitvi07g00357	XP_002272464.1 ethylene-responsive transcription factor ERF073	1.42925	1.40142e-32
Vitvi14g02829.t01	Vitvi14g02829	XP_010660469.1 WAS/WASL-interacting protein family member 3-like	1.42332	8.03222e-05
Vitvi12g02499.t01	Vitvi12g02499	XP_002268284.3 nudix hydrolase 2 isoform X2	1.41956	0.000484783
Vitvi05g01118.t01	Vitvi05g01118	XP_002264154.1 chaperone protein dnaJ 20, chloroplastic	1.41283	1.00935e-26
Vitvi19g02038.t01	Vitvi19g02038	XP_002276850.2 glycine-rich protein DC7.1 isoform X1	1.41266	1.59307e-15
Vitvi11g00195.t01	Vitvi11g00195	AFU66006.1 1-aminocyclopropane-1-carboxylic acid oxidase 3	1.41165	0.0325708
Vitvi13g02266.t01	Vitvi13g02266	XP_019073257.1 putative disease resistance RPP13-like protein 1 isoform X2	1.40848	0.0373431
Vitvi16g01638.t01	Vitvi16g01638	CAN67975.1hypothetical protein VITISV_011501	1.4066	1.68996e-25
Vitvi04g01670.t01	Vitvi04g01670	XP_002281334.1 alcohol dehydrogenase 1 isoform X2	1.40103	8.19475e-05
Vitvi14g01977.t01	Vitvi14g01977	XP_002283741.1 expansin-A10	1.3886	5.13256e-17
Vitvi13g00035.t01	Vitvi13g00035	EOY17813.1Alpha/beta hydrolase related protein	1.38211	4.76535e-34
Vitvi19g00532.t01	Vitvi19g00532	XP_002278970.1 splicing factor, suppressor of white-apricot homolog isoform X1	1.37891	0.00948146
Vitvi11g00443.t01	Vitvi11g00443	PSS20916.1Metallothiol transferase	1.3746	0.0437653
Vitvi11g00140.t01	Vitvi11g00140	XP_021598020.1protein ALP1-like	1.36793	3.00066e-22
Vitvi03g00487.t01	Vitvi03g00487	XP_010647763.1 B3 domain-containing protein At3g19184	1.36609	0.000101148
Vitvi19g01800.t01	Vitvi19g01800	XP_002283640.1 protein trichome birefringence-like 42	1.36402	0.00306546
Vitvi19g01351.t01	Vitvi19g01351	XP_010644814.1 F-box/LRR-repeat protein At3g59190 isoform X1	1.35949	0.0373369
Vitvi17g00484.t01	Vitvi17g00484	XP_002265310.1 cytochrome P450 78A5	1.35548	6.05684e-93
Vitvi18g00866.t01	Vitvi18g00866	XP_002282159.3 B3 domain-containing protein Os01g0723500 isoform X1	1.35535	0.00937957
Vitvi09g00071.t01	Vitvi09g00071	XP_002271630.1 inter-alpha-trypsin inhibitor heavy chain H3 isoform X1	1.35474	7.36396e-05
Vitvi13g01423.t01	Vitvi13g01423	XP_002266676.1 protein NRT1/ PTR FAMILY 5.4	1.35089	6.61027e-13
Vitvi08g02307.t01	Vitvi08g02307	XP_002273990.1 two-component response regulator ARR9	1.34595	2.1517e-09
Vitvi05g00076.t01	Vitvi05g00076	XP_002275330.1 COBRA-like protein 7	1.3357	9.17814e-18
Vitvi11g01476.t01	Vitvi11g01476	---NA---	1.31522	0.00057258
Vitvi12g00440.t01	Vitvi12g00440	XP_002274828.1 glucan endo-1,3-beta-glucosidase 12	1.30889	7.61735e-36
Vitvi09g00427.t01	Vitvi09g00427	XP_002284872.1 F-box/kelch-repeat protein At1g80440	1.30433	5.91715e-11
Vitvi01g00241.t01	Vitvi01g00241	XP_002281658.1 probable galacturonosyltransferase-like 3	1.30361	0.0325708
Vitvi14g01906.t01	Vitvi14g01906	XP_002282633.1 plant cysteine oxidase 2	1.29375	1.75027e-05
Vitvi18g01639.t01	Vitvi18g01639	XP_003634513.1 UPF0496 protein 4	1.29337	1.51319e-33
Vitvi04g01805.t01	Vitvi04g01805	XP_002280811.1 solute carrier family 25 member 44	1.29168	1.6773e-49
Vitvi02g00467.t01	Vitvi02g00467	XP_002281251.1 ACT domain-containing protein ACR8	1.29102	4.76622e-41
Vitvi19g00601.t01	Vitvi19g00601	XP_002275409.1 pirin-like protein	1.28655	2.39948e-07
Vitvi17g01555.t01	Vitvi17g01555	XP_002278135.1 probable disease resistance protein At1g58602	1.28593	0.00219714
Vitvi11g00301.t01	Vitvi11g00301	XP_002284118.1 auxin-responsive protein IAA27	1.28293	3.31937e-12
Vitvi18g02000.t01	Vitvi18g02000	XP_010665395.1 protein NRT1/ PTR FAMILY 5.10	1.28073	4.62995e-05
Vitvi15g01639.t01	Vitvi15g01639	XP_010661858.1 probable membrane-associated kinase regulator 6	1.26915	0.0157679
Vitvi04g00594.t01	Vitvi04g00594	XP_002283293.2 chorismate mutase 2	1.26707	2.41679e-12
Vitvi12g00020.t01	Vitvi12g00020	XP_010656937.1 probable galacturonosyltransferase 15 isoform X5	1.26444	9.34272e-06
Vitvi03g01399.t01	Vitvi03g01399	XP_002278689.1 ubiquitin-conjugating enzyme E2 28	1.25995	7.07176e-05
Vitvi16g01646.t01	Vitvi16g01646	CAN76450.1hypothetical protein VITISV_019607	1.25682	1.96488e-11
Vitvi08g00824.t01	Vitvi08g00824	XP_002266426.2 aspartate aminotransferase, mitochondrial	1.2431	1.53729e-06
Vitvi08g02189.t01	Vitvi08g02189	XP_002263599.1 heat shock cognate 70 kDa protein 2	1.24241	1.05689e-20
Vitvi01g00497.t01	Vitvi01g00497	XP_002284904.1 microtubule-associated protein 70-2	1.23796	8.8148e-45
Vitvi10g00052.t01	Vitvi10g00052	XP_010655368.1 calcium permeable stress-gated cation channel 1	1.23403	5.69522e-39
Vitvi14g01846.t01	Vitvi14g01846	PSS35176.1Protein ENHANCED DISEASE RESISTANCE like	1.23264	5.25538e-16
Vitvi18g00495.t01	Vitvi18g00495	XP_002306550.1myb-like protein H	1.23203	5.11648e-18
Vitvi15g01542.t01	Vitvi15g01542	XP_010661528.1 protein NTM1-like 9	1.23129	2.28326e-20
Vitvi06g00678.t01	Vitvi06g00678	XP_002276231.1 zinc transporter 6, chloroplastic	1.22856	1.09795e-18
Vitvi01g01648.t01	Vitvi01g01648	XP_010655886.1 chlorophyll a-b binding protein, chloroplastic	1.22287	0.0211439
Vitvi07g02364.t01	Vitvi07g02364	XP_003632368.1 CLAVATA3/ESR (CLE)-related protein TDIF	1.22213	1.24425e-07
Vitvi07g01543.t01	Vitvi07g01543	EOX91849.1Hydroxyproline-rich glycoprotein family protein	1.22038	0.000472215
Vitvi18g02581.t01	Vitvi18g02581	XP_002285770.1 7-deoxyloganetin glucosyltransferase	1.21998	8.58714e-05
Vitvi10g01961.t01	Vitvi10g01961	PWA77156.1NADH dehydrogenase subunit 6, mitochondrion	1.21987	0.0212875
Vitvi02g00991.t01	Vitvi02g00991	XP_003631503.1 scopoletin glucosyltransferase	1.21909	0.0164545
Vitvi04g01802.t01	Vitvi04g01802	XP_002280647.1 17.3 kDa class II heat shock protein	1.2184	7.80784e-07
Vitvi16g01642.t01	Vitvi16g01642	CAN67975.1hypothetical protein VITISV_011501	1.217	8.70323e-15
Vitvi06g00169.t01	Vitvi06g00169	XP_002283039.1 UDP-glycosyltransferase 92A1-like	1.20819	0.000172393
Vitvi08g02168.t01	Vitvi08g02168	EOY34149.1 TOX high mobility group box family member 4-A, putative isoform 1	1.20772	2.29686e-07
Vitvi02g00273.t01	Vitvi02g00273	XP_010660360.1 probable F-box protein At1g60180	1.20379	3.73285e-12
Vitvi01g01934.t01	Vitvi01g01934	XP_003631223.1 protein NEGATIVE REGULATOR OF RESISTANCE	1.20334	0.00912532
Vitvi17g00087.t01	Vitvi17g00087	XP_002284075.1 heavy metal-associated isoprenylated plant protein 7	1.20285	3.21591e-15
Vitvi06g00443.t01	Vitvi06g00443	XP_002284063.1 heat shock cognate 70 kDa protein 2	1.20191	5.2963e-39
Vitvi16g01418.t01	Vitvi16g01418	XP_002278061.1 probable pectinesterase/pectinesterase inhibitor 34	1.19867	1.4832e-06
Vitvi12g02467.t01	Vitvi12g02467	XP_002274859.1PREDICTED: uncharacterized protein LOC100266494	1.19345	1.61943e-24
Vitvi01g00388.t01	Vitvi01g00388	EOY00903.1 Mediator of RNA polymerase II transcription subunit 18, putative	1.1896	3.04791e-11
Vitvi17g00622.t01	Vitvi17g00622	XP_002284825.1 NAC domain-containing protein 100	1.1883	3.79511e-22
Vitvi14g02465.t01	Vitvi14g02465	PSS28874.1Pectate lyase 19 precursor	1.1792	0.00415556
Vitvi02g00025.t01	Vitvi02g00025	XP_002278894.1 heat shock protein 83	1.17749	0.0294881
Vitvi13g02445.t01	Vitvi13g02445	XP_019080181.1PREDICTED: uncharacterized protein LOC109123777	1.17617	0.000271925
Vitvi09g00601.t01	Vitvi09g00601	XP_002267739.1 serine/arginine-rich splicing factor 1	1.17329	3.88824e-12
Vitvi07g00332.t01	Vitvi07g00332	XP_019076622.1 magnesium/proton exchanger isoform X1	1.17215	1.98541e-07
Vitvi14g00772.t01	Vitvi14g00772	XP_002263620.2 aspartic proteinase PCS1	1.16944	2.89456e-51
Vitvi07g02221.t01	Vitvi07g02221	GAV82523.1DUF4228 domain-containing protein	1.16523	0.00531726
Vitvi10g01502.t01	Vitvi10g01502	XP_002273824.2 probable LRR receptor-like serine/threonine-protein kinase At4g36180	1.16467	0.0389533
Vitvi14g00702.t01	Vitvi14g00702	XP_019080937.1 putative disease resistance protein At3g15700	1.16254	0.0467849
Vitvi12g00251.t01	Vitvi12g00251	XP_002262673.1 glutaredoxin-C9	1.16218	5.04566e-11
Vitvi18g02423.t01	Vitvi18g02423	XP_002263376.1 22.0 kDa class IV heat shock protein	1.16206	3.6013e-09
Vitvi11g00203.t01	Vitvi11g00203	XP_002282672.1 pollen-specific protein SF21 isoform X1	1.16188	0.0219563
Vitvi19g02033.t01	Vitvi19g02033	---NA---	1.15998	0.0445039
Vitvi02g00406.t01	Vitvi02g00406	XP_002276184.1 ethylene-responsive transcription factor ERF026	1.15998	0.02909
Vitvi03g00193.t01	Vitvi03g00193	XP_024038296.1PKS-NRPS hybrid synthetase CHGG_01239-like	1.14679	0.0312771
Vitvi02g00219.t01	Vitvi02g00219	PON73556.1NADP-specific glutamate dehydrogenase	1.1454	1.98545e-13
Vitvi01g01718.t01	Vitvi01g01718	XP_002265076.1 serine/threonine-protein kinase PBS1	1.13659	1.96467e-12
Vitvi08g01460.t01	Vitvi08g01460	XP_002282617.2 glucosamine 6-phosphate N-acetyltransferase isoform X1	1.13278	0.0343222
Vitvi07g01908.t01	Vitvi07g01908	XP_002275637.1 lipase-like PAD4 isoform X1	1.12829	7.1035e-10
Vitvi06g01036.t01	Vitvi06g01036	XP_002275284.2 protein ETHYLENE INSENSITIVE 3	1.12653	0.00133806
Vitvi10g00781.t01	Vitvi10g00781	PSS04901.1Coiled-coil domain-containing protein	1.11925	3.19644e-20
Vitvi13g02419.t01	Vitvi13g02419	XP_002265393.1PREDICTED: uncharacterized protein LOC100248180	1.11853	0.0432081
Vitvi10g02139.t01	Vitvi10g02139	XP_010646880.1 receptor-like serine/threonine-protein kinase SD1-8 isoform X1	1.11684	0.0258276
Vitvi07g01325.t01	Vitvi07g01325	XP_002264629.2 myb family transcription factor EFM isoform X1	1.11416	0.000499066
Vitvi02g00130.t01	Vitvi02g00130	XP_002265994.1 RING-H2 finger protein ATL20	1.11337	1.11729e-11
Vitvi02g00089.t01	Vitvi02g00089	XP_002274755.1 G-box-binding factor 3 isoform X1	1.10918	0.00173491
Vitvi17g01433.t01	Vitvi17g01433	PON82986.1Mitogen-activated protein kinase kinase kinase	1.10451	0.0309328
Vitvi01g01794.t01	Vitvi01g01794	XP_010657509.1 U-box domain-containing protein 43 isoform X2	1.1041	0.00698484
Vitvi17g00325.t01	Vitvi17g00325	XP_002276899.1 LOB domain-containing protein 41	1.10403	1.76559e-18
Vitvi08g01510.t01	Vitvi08g01510	XP_003632753.1 putative phytosulfokines 6	1.0999	1.06997e-32
Vitvi19g02040.t01	Vitvi19g02040	XP_003634720.1 glycine-rich protein DC7.1-like	1.09704	9.33688e-26
Vitvi04g00105.t01	Vitvi04g00105	XP_002279306.1 NDR1/HIN1-Like protein 3	1.09303	5.23759e-05
Vitvi18g01231.t01	Vitvi18g01231	XP_002264795.1 stearoyl-[acyl-carrier-protein] 9-desaturase 6, chloroplastic	1.08696	6.0481e-08
Vitvi11g00297.t01	Vitvi11g00297	XP_010656292.1 aldehyde oxidase GLOX1	1.08656	0.0280339
Vitvi06g00184.t01	Vitvi06g00184	PSR86846.1Agglutinin-like protein	1.08542	0.00284964
Vitvi16g00681.t01	Vitvi16g00681	XP_002267332.1 23.6 kDa heat shock protein, mitochondrial	1.08524	2.91668e-08
Vitvi07g01846.t01	Vitvi07g01846	XP_002279569.1 uncharacterized GTP-binding protein At5g64813	1.08411	0.00394186
Vitvi06g00590.t01	Vitvi06g00590	XP_010650936.1 protein NRT1/ PTR FAMILY 8.1	1.07658	0.00287091
Vitvi01g01879.t01	Vitvi01g01879	---NA---	1.07653	0.0129037
Vitvi03g00059.t01	Vitvi03g00059	XP_012084427.1transcription factor RF2a	1.07404	1.01702e-23
Vitvi02g00269.t01	Vitvi02g00269	---NA---	1.07334	1.14972e-14
Vitvi15g00459.t01	Vitvi15g00459	XP_002266018.1 putative invertase inhibitor	1.07228	0.00102744
Vitvi02g00983.t01	Vitvi02g00983	XP_010664783.1 scopoletin glucosyltransferase-like	1.07202	4.56823e-06
Vitvi10g00461.t01	Vitvi10g00461	PSS10234.1B-cell CLL/lymphoma 9-like protein	1.06797	8.72563e-12
Vitvi06g00477.t01	Vitvi06g00477	XP_019076272.1 protein INVOLVED IN DE NOVO 2 isoform X1	1.06707	8.00293e-12
Vitvi06g00802.t01	Vitvi06g00802	XP_019076084.1 B3 domain-containing transcription repressor VAL1 isoform X2	1.06705	4.16871e-05
Vitvi17g01515.t01	Vitvi17g01515	XP_002280729.1 protein EDS1L-like	1.06414	0.00303077
Vitvi08g00791.t01	Vitvi08g00791	PON53596.1Methyltransferase FkbM	1.06351	4.36812e-07
Vitvi08g01308.t01	Vitvi08g01308	PON37093.1GDP-fucose protein O-fucosyltransferase	1.06217	0.000638994
Vitvi03g00133.t01	Vitvi03g00133	XP_002278045.1 protein EARLY-RESPONSIVE TO DEHYDRATION 7, chloroplastic	1.06206	5.95344e-12
Vitvi10g00425.t01	Vitvi10g00425	XP_002263027.3 helicase-like transcription factor CHR28 isoform X1	1.06043	6.27796e-36
Vitvi19g00368.t01	Vitvi19g00368	XP_002280346.1 WD repeat-containing protein 25 isoform X1	1.06022	0.00245301
Vitvi05g01734.t01	Vitvi05g01734	XP_002268447.1PREDICTED: uncharacterized protein LOC100253295	1.059	6.17917e-29
Vitvi13g02476.t01	Vitvi13g02476	XP_003633565.1 putative disease resistance protein RGA4 isoform X1	1.05855	0.00940517
Vitvi18g01432.t01	Vitvi18g01432	XP_023920456.1IST1 homolog	1.0557	1.17703e-14
Vitvi13g01674.t01	Vitvi13g01674	XP_010659439.1 pentatricopeptide repeat-containing protein At3g53170	1.05538	0.0461081
Vitvi11g01489.t01	Vitvi11g01489	GAV79971.1Metallophos domain-containing protein	1.05327	0.00824012
Vitvi03g01202.t01	Vitvi03g01202	XP_010648188.1 cysteine-rich and transmembrane domain-containing protein A	1.04928	6.20832e-09
Vitvi08g01515.t01	Vitvi08g01515	XP_002277401.1 transcriptional activator DEMETER isoform X1	1.04498	0.00668349
Vitvi14g00103.t01	Vitvi14g00103	XP_010659697.1 universal stress protein PHOS32 isoform X2	1.04163	0.0274818
Vitvi08g01986.t01	Vitvi08g01986	---NA---	1.03979	0.026905
Vitvi11g01677.t01	Vitvi11g01677	XP_002274601.1 probable xyloglucan endotransglucosylase/hydrolase protein 23	1.0396	2.25429e-10
Vitvi17g00578.t01	Vitvi17g00578	XP_010663384.2 transcription factor bHLH47	1.03904	0.0233021
Vitvi01g00620.t01	Vitvi01g00620	XP_002285457.1 cytochrome P450 71B34	1.03755	0.00378225
Vitvi08g00792.t01	Vitvi08g00792	XP_002264973.1 CASP-like protein 4B1 isoform X1	1.03688	3.92717e-05
Vitvi01g01868.t01	Vitvi01g01868	CBI27206.3unnamed protein product, partial	1.03328	0.028945
Vitvi18g01766.t01	Vitvi18g01766	XP_002265528.2 non-functional pseudokinase ZED1-like	1.03153	0.0194103
Vitvi01g00928.t01	Vitvi01g00928	PSS28708.1Methyltransferase PMT9	1.02795	1.73933e-06
Vitvi03g00046.t01	Vitvi03g00046	XP_002267638.1 coenzyme Q-binding protein COQ10 homolog, mitochondrial	1.02794	0.0319544
Vitvi16g00972.t01	Vitvi16g00972	XP_002279077.1 RHOMBOID-like protein 2	1.02524	4.90405e-19
Vitvi18g02754.t01	Vitvi18g02754	EOY14796.1DNA polymerase epsilon catalytic subunit A, putative	1.02375	2.59067e-26
Vitvi19g01284.t01	Vitvi19g01284	XP_019072897.1 C2 domain-containing protein At1g53590 isoform X1	1.02096	4.50973e-10
Vitvi01g01998.t01	Vitvi01g01998	XP_002281378.1 probable S-adenosylmethionine-dependent methyltransferase At5g37990	1.01887	1.73102e-05
Vitvi19g01669.t01	Vitvi19g01669	XP_010645152.1 myb-related protein Myb4	1.01672	0.022135
Vitvi11g01153.t01	Vitvi11g01153	XP_002263999.1 transcription factor bHLH35	1.01534	3.31975e-07
Vitvi07g02201.t01	Vitvi07g02201	XP_002267595.2 beta-glucosidase 11-like	1.01043	2.00326e-08
Vitvi04g01423.t01	Vitvi04g01423	XP_003631872.1 B-box zinc finger protein 19 isoform X2	1.00888	5.49077e-11
Vitvi15g00945.t01	Vitvi15g00945	PSS23528.1Glucosidase 2 subunit beta like	1.00838	4.16871e-05
Vitvi13g00292.t01	Vitvi13g00292	XP_002283647.1 glucan endo-1,3-beta-glucosidase	1.00401	0.00199137
Vitvi08g01603.t01	Vitvi08g01603	XP_002268149.1 E3 ubiquitin-protein ligase MIEL1	1.00397	8.48e-07
Vitvi17g01366.t01	Vitvi17g01366	XP_019082224.1 MDIS1-interacting receptor like kinase 2	1.00001	0.0146169

## Sheet: downregulated
			Late_CPPU/Early_control
SeqName	id	Description	log2FoldChange	padj
Vitvi18g02115.t01	Vitvi18g02115	XP_010665442.1 protein SRC2 homolog	-7.50671	3.47294e-08
Vitvi14g01523.t01	Vitvi14g01523	XP_002274387.1 probable WRKY transcription factor 75	-6.36089	1.88771e-05
Vitvi01g02209.t01	Vitvi01g02209	XP_002269169.1 lignin-forming anionic peroxidase	-6.12189	5.16497e-05
Vitvi18g03025.t01	Vitvi18g03025	XP_003634547.1 laccase-14-like	-6.02536	9.45453e-05
Vitvi08g00801.t01	Vitvi08g00801	XP_002265892.1 short-chain dehydrogenase reductase 2a	-5.86639	5.96989e-05
Vitvi10g02242.t01	Vitvi10g02242	XP_010646639.1 putative receptor-like protein kinase At4g00960 isoform X1	-5.81587	7.16662e-05
Vitvi19g00783.t01	Vitvi19g00783	XP_010644657.1 UPF0481 protein At3g47200	-5.70392	3.27805e-06
Vitvi03g00268.t01	Vitvi03g00268	XP_002280067.2 probable L-type lectin-domain containing receptor kinase S.5	-5.68247	0.000383666
Vitvi01g01988.t01	Vitvi01g01988	XP_002281061.2 protein PLANT CADMIUM RESISTANCE 2	-5.63179	0.000457726
Vitvi16g00717.t01	Vitvi16g00717	XP_003634048.1 pectinesterase 2	-5.59646	0.00053539
Vitvi13g00014.t01	Vitvi13g00014	PON97368.1Tetratricopeptide-like helical domain containing protein	-5.35489	0.0013485
Vitvi18g02762.t01	Vitvi18g02762	XP_010664714.1 jasmonate O-methyltransferase isoform X2	-5.28983	0.00196107
Vitvi07g02070.t01	Vitvi07g02070	XP_002264390.2 ethylene-responsive transcription factor ERF098	-4.98258	4.37497e-21
Vitvi09g01975.t01	Vitvi09g01975	---NA---	-4.91888	0.00976383
Vitvi04g00501.t01	Vitvi04g00501	XP_002285197.1 putative lipid-binding protein At4g00165	-4.87887	0.00261038
Vitvi18g02945.t01	Vitvi18g02945	XP_019073396.1 laccase-15-like	-4.84079	0.00873968
Vitvi16g01502.t01	Vitvi16g01502	AEX32784.1phenylalanine ammonia-lyase	-4.76746	7.79445e-21
Vitvi19g02272.t01	Vitvi19g02272	XP_002265883.1 transcription factor JUNGBRUNNEN 1	-4.62571	1.86959e-17
Vitvi16g00993.t01	Vitvi16g00993	XP_010662504.1 stilbene synthase 2 isoform X1	-4.6165	0.00665957
Vitvi16g00055.t01	Vitvi16g00055	XP_002268181.1 phenylalanine ammonia-lyase	-4.54556	3.88126e-05
Vitvi15g00178.t01	Vitvi15g00178	XP_010661211.1 putative receptor-like protein kinase At4g00960	-4.5323	0.000929969
Vitvi18g02411.t01	Vitvi18g02411	XP_002264336.2 reticuline oxidase-like	-4.49739	0.0091996
Vitvi16g01953.t01	Vitvi16g01953	XP_010662783.1 late embryogenesis abundant protein At1g64065-like	-4.45223	0.0117326
Vitvi19g02273.t01	Vitvi19g02273	XP_002265838.2 transcription factor JUNGBRUNNEN 1	-4.41815	0.0306535
Vitvi10g02090.t01	Vitvi10g02090	XP_010662676.1 protein ACCELERATED CELL DEATH 6-like	-4.40668	0.0116937
Vitvi18g02825.t01	Vitvi18g02825	XP_002278929.1PREDICTED: uncharacterized protein LOC100249009	-4.33455	2.84009e-06
Vitvi02g01488.t01	Vitvi02g01488	AAP80174.1 At1g58225	-4.30471	0.0477021
Vitvi07g03049.t01	Vitvi07g03049	NP_001268127.13-deoxy-D-arabino-heptulosonate-7-phosphate synthase	-4.30342	0.0022484
Vitvi09g00481.t01	Vitvi09g00481	CAN66675.1hypothetical protein VITISV_004941	-4.30216	0.0431716
Vitvi18g02650.t01	Vitvi18g02650	---NA---	-4.19965	2.8194e-08
Vitvi10g01599.t01	Vitvi10g01599	XP_002272129.2 stilbene synthase 2	-4.15911	4.76317e-21
Vitvi13g00189.t01	Vitvi13g00189	XP_002275373.1 WRKY transcription factor 55	-4.15426	1.61802e-05
Vitvi02g01459.t01	Vitvi02g01459	XP_003631456.1PREDICTED: uncharacterized protein LOC100853134	-4.10446	0.0261007
Vitvi16g01467.t01	Vitvi16g01467	XP_003634070.1 stilbene synthase 4-like	-4.07488	6.33649e-15
Vitvi16g01459.t01	Vitvi16g01459	XP_003634076.1 stilbene synthase 4 isoform X1	-4.04437	0.000547072
Vitvi13g01250.t01	Vitvi13g01250	XP_002270667.1 protein DMR6-LIKE OXYGENASE 2	-4.00143	0.00677307
Vitvi16g01374.t01	Vitvi16g01374	XP_010662911.1 AAA-ATPase At2g46620-like	-3.98248	0.00649504
Vitvi16g01460.t01	Vitvi16g01460	XP_003634075.1 stilbene synthase 4-like	-3.96807	7.78608e-11
Vitvi19g00442.t01	Vitvi19g00442	XP_002279050.2 COBRA-like protein 10	-3.95281	0.0390664
Vitvi11g00156.t01	Vitvi11g00156	XP_002279373.1 IQ domain-containing protein IQM1	-3.95162	1.31175e-09
Vitvi02g00531.t01	Vitvi02g00531	XP_002271658.2 36.4 kDa proline-rich protein	-3.93748	2.84088e-07
Vitvi05g01913.t01	Vitvi05g01913	XP_002280764.1 transcriptional regulator SUPERMAN	-3.92692	0.00908948
Vitvi02g01440.t01	Vitvi02g01440	XP_002271792.1 14 kDa proline-rich protein DC2.15	-3.92377	6.18446e-74
Vitvi06g00709.t01	Vitvi06g00709	XP_002278087.2 UDP-glycosyltransferase 87A1	-3.88758	0.0445641
Vitvi06g00645.t01	Vitvi06g00645	XP_003632132.1 O-glucosyltransferase rumi homolog	-3.88619	0.0453812
Vitvi04g02241.t01	Vitvi04g02241	XP_002275592.1 G-type lectin S-receptor-like serine/threonine-protein kinase LECRK3	-3.88024	0.0455225
Vitvi07g02814.t01	Vitvi07g02814	XP_010646831.2 TMV resistance protein N-like	-3.85064	0.0121926
Vitvi01g00394.t01	Vitvi01g00394	XP_002284132.1 heavy metal-associated isoprenylated plant protein 37	-3.84859	0.0108514
Vitvi18g02797.t01	Vitvi18g02797	XP_002275694.1 snakin-2	-3.80691	0.00135668
Vitvi16g01461.t01	Vitvi16g01461	XP_003634070.1 stilbene synthase 4-like	-3.78919	7.05038e-56
Vitvi03g01260.t01	Vitvi03g01260	XP_010648210.1 anthocyanidin 3-O-glucosyltransferase 6-like	-3.76417	0.000270976
Vitvi16g01458.t01	Vitvi16g01458	AFN21532.1stilbene synthase	-3.70861	5.10913e-07
Vitvi13g00578.t01	Vitvi13g00578	ARG42816.1MLO-like protein	-3.70441	1.67562e-09
Vitvi03g00516.t01	Vitvi03g00516	XP_010647740.1 probable receptor-like protein kinase At1g49730 isoform X2	-3.6274	0.029817
Vitvi08g02394.t01	Vitvi08g02394	XP_003632658.2 polygalacturonase	-3.62041	1.85437e-07
Vitvi12g00471.t01	Vitvi12g00471	XP_019051765.1 protein YLS9-like	-3.60964	0.0286281
Vitvi05g01945.t01	Vitvi05g01945	XP_002281135.1 early nodulin-75-like	-3.56493	1.73468e-20
Vitvi05g02240.t01	Vitvi05g02240	PSS35726.1Autophagy-related protein like	-3.54021	3.56737e-40
Vitvi15g01203.t01	Vitvi15g01203	XP_002271614.1 ethylene-responsive transcription factor 2-like	-3.53882	0.000955973
Vitvi12g02003.t01	Vitvi12g02003	XP_002264141.1 serine/threonine-protein kinase-like protein At5g23170	-3.52278	0.00547945
Vitvi03g00395.t01	Vitvi03g00395	XP_002281226.1 allene oxide synthase 3	-3.52015	0.00591124
Vitvi01g01753.t01	Vitvi01g01753	XP_002268172.1 serine carboxypeptidase-like 45 isoform X1	-3.4857	5.7548e-12
Vitvi07g02860.t01	Vitvi07g02860	XP_002272171.1 UV-B-induced protein At3g17800, chloroplastic isoform X1	-3.48056	0.0368855
Vitvi16g01472.t01	Vitvi16g01472	P51071.2RecName: Full=Stilbene synthase 3; AltName: Full=PSV368; AltName: Full=Resveratrol synthase 3; AltName: Full=Trihydroxystilbene synthase 3; Short=StSy 3	-3.45873	1.54922e-62
Vitvi16g00995.t01	Vitvi16g00995	XP_002264989.1 stilbene synthase 4	-3.40262	1.31539e-21
Vitvi11g00039.t01	Vitvi11g00039	XP_002277560.1 probable flavin-containing monooxygenase 1	-3.38725	0.0020501
Vitvi16g00253.t01	Vitvi16g00253	XP_003634029.2 probable non-specific lipid-transfer protein AKCS9	-3.37162	0.00184354
Vitvi17g01530.t01	Vitvi17g01530	XP_010663212.1 zinc finger protein JAGGED-like	-3.36042	0.00267601
Vitvi19g00334.t01	Vitvi19g00334	XP_024953578.1 receptor-like serine/threonine-protein kinase SD1-8	-3.34816	0.0109774
Vitvi04g01160.t01	Vitvi04g01160	XP_002278743.1 probable tyrosine-protein phosphatase At1g05000	-3.34386	1.63173e-10
Vitvi02g00097.t01	Vitvi02g00097	XP_010658962.1 mitogen-activated protein kinase kinase kinase 7	-3.33814	0.0476436
Vitvi10g01727.t01	Vitvi10g01727	XP_010646959.1 cysteine-rich receptor-like protein kinase 25	-3.32923	0.00218442
Vitvi16g01465.t01	Vitvi16g01465	XP_003634072.1 stilbene synthase 4-like	-3.32917	9.88425e-05
Vitvi16g01471.t01	Vitvi16g01471	XP_003634067.1 stilbene synthase 4-like	-3.303	2.48867e-25
Vitvi02g01269.t01	Vitvi02g01269	NP_001267981.1hypodontia, autosomal recessive (2)	-3.28621	1.72656e-17
Vitvi03g00435.t01	Vitvi03g00435	XP_002284917.1 protein DMR6-LIKE OXYGENASE 2	-3.27703	1.02971e-57
Vitvi09g00762.t01	Vitvi09g00762	XP_002268950.1 8-amino-7-oxononanoate synthase isoform X1	-3.24756	6.3518e-12
Vitvi16g00988.t01	Vitvi16g00988	XP_003634072.1 stilbene synthase 4-like	-3.24145	1.0343e-45
Vitvi03g01276.t01	Vitvi03g01276	XP_002265264.1 anthocyanidin 3-O-glucosyltransferase 2-like	-3.22599	2.08142e-13
Vitvi16g00997.t01	Vitvi16g00997	XP_003634065.1 stilbene synthase 1-like	-3.20604	3.73015e-08
Vitvi11g00924.t01	Vitvi11g00924	XP_002266142.1 cytochrome P450 CYP73A100	-3.19978	6.34592e-91
Vitvi19g01897.t01	Vitvi19g01897	XP_018851464.1PREDICTED: uncharacterized protein LOC109013721	-3.18823	0.00521861
Vitvi18g02942.t01	Vitvi18g02942	XP_019073397.1 laccase-14-like	-3.18052	0.0241625
Vitvi09g01399.t01	Vitvi09g01399	XP_010655270.1 AAA-ATPase At3g50940-like	-3.17116	1.28444e-06
Vitvi16g01479.t01	Vitvi16g01479	XP_002263881.1 stilbene synthase 1	-3.16944	1.03535e-14
Vitvi04g00800.t01	Vitvi04g00800	XP_002265619.1 cysteine-rich receptor-like protein kinase 2 isoform X1	-3.13181	0.0300555
Vitvi13g00620.t01	Vitvi13g00620	XP_015877208.1probable E3 ubiquitin-protein ligase EDA40	-3.09091	2.66268e-23
Vitvi11g00159.t01	Vitvi11g00159	XP_002279393.2 heat stress transcription factor A-7a	-3.08457	0.0307602
Vitvi06g01604.t01	Vitvi06g01604	XP_002285676.1 dirigent protein 22	-3.07217	2.82863e-05
Vitvi02g00114.t01	Vitvi02g00114	XP_002272720.1 probable WRKY transcription factor 41	-3.06559	4.25365e-09
Vitvi03g00580.t01	Vitvi03g00580	PSS29300.1Epstein-Barr nuclear antigen 2 like	-3.0453	1.56585e-08
Vitvi17g00152.t01	Vitvi17g00152	PSR96757.1Transcription factor SPATULA like	-3.04416	0.000286833
Vitvi10g01406.t01	Vitvi10g01406	XP_002270651.2 MDIS1-interacting receptor like kinase 2 isoform X1	-3.04262	0.000898151
Vitvi16g00054.t01	Vitvi16g00054	XP_002267953.1 phenylalanine ammonia-lyase	-3.00336	8.19252e-23
Vitvi11g00074.t01	Vitvi11g00074	XP_002278462.1 flavonoid 3'-monooxygenase	-2.98126	2.11689e-25
Vitvi06g00138.t01	Vitvi06g00138	XP_002283204.1 G-type lectin S-receptor-like serine/threonine-protein kinase LECRK3	-2.97483	0.0486356
Vitvi16g01469.t01	Vitvi16g01469	XP_003634069.1 stilbene synthase 4-like	-2.95181	6.1547e-31
Vitvi08g01083.t01	Vitvi08g01083	XP_002274909.2 WAT1-related protein At2g37460	-2.94631	0.0396473
Vitvi16g00061.t01	Vitvi16g00061	XP_002268732.1 phenylalanine ammonia-lyase	-2.94516	1.21413e-06
Vitvi15g00362.t01	Vitvi15g00362	XP_002264761.2 E3 ubiquitin-protein ligase PUB23	-2.91388	0.00110042
Vitvi12g00148.t01	Vitvi12g00148	XP_002277383.1 probable WRKY transcription factor 65	-2.89999	0.0216475
Vitvi06g01156.t01	Vitvi06g01156	XP_002264156.1 pectinesterase 2	-2.89096	4.276e-07
Vitvi06g01973.t01	Vitvi06g01973	XP_010651869.1 extensin-like	-2.86633	0.000845808
Vitvi14g01757.t01	Vitvi14g01757	XP_002274230.1 cinnamoyl-CoA reductase-like SNL6	-2.86419	2.99411e-17
Vitvi19g00109.t01	Vitvi19g00109	XP_002283150.1 epidermis-specific secreted glycoprotein EP1-like	-2.8611	5.72919e-07
Vitvi16g01477.t01	Vitvi16g01477	XP_010662500.1 stilbene synthase 5	-2.86079	1.26965e-30
Vitvi01g00403.t01	Vitvi01g00403	EOY00937.1Encodes a protein whose expression is responsive to nematode infection, putative	-2.8572	2.83013e-07
Vitvi07g02006.t01	Vitvi07g02006	XP_002271899.2 patellin-3	-2.84261	0.000145202
Vitvi15g01697.t01	Vitvi15g01697	XP_010661737.1 heavy metal-associated isoprenylated plant protein 47-like	-2.81515	1.41656e-07
Vitvi16g01470.t01	Vitvi16g01470	XP_003634068.1 stilbene synthase 2	-2.81489	0.029553
Vitvi16g01462.t01	Vitvi16g01462	XP_003634074.1 stilbene synthase 4-like	-2.80034	3.44775e-27
Vitvi12g00406.t01	Vitvi12g00406	XP_010657218.1 condensin complex subunit 2	-2.78962	0.000976435
Vitvi17g01422.t01	Vitvi17g01422	XP_002274962.1 wall-associated receptor kinase-like 2	-2.78376	2.95513e-23
Vitvi12g02375.t01	Vitvi12g02375	XP_003633283.1 glycine-rich protein DOT1-like	-2.77257	5.55467e-41
Vitvi07g02156.t01	Vitvi07g02156	XP_010652080.1 nucleosome assembly protein 1;1	-2.7717	0.00424239
Vitvi18g00715.t01	Vitvi18g00715	---NA---	-2.75361	0.0127596
Vitvi07g02619.t01	Vitvi07g02619	XP_002310889.2VQ motif-containing protein 9	-2.73236	0.00308483
Vitvi07g01651.t01	Vitvi07g01651	XP_010652757.1 isoflavone 2'-hydroxylase	-2.72307	0.00710608
Vitvi05g02017.t01	Vitvi05g02017	---NA---	-2.71573	0.00557515
Vitvi13g02552.t01	Vitvi13g02552	XP_002268928.1 G-type lectin S-receptor-like serine/threonine-protein kinase LECRK3	-2.71082	0.00919688
Vitvi06g00665.t01	Vitvi06g00665	XP_002277229.1 protein PMR5	-2.70653	4.45651e-07
Vitvi16g00991.t01	Vitvi16g00991	XP_002269386.2 stilbene synthase 5-like	-2.70223	1.80243e-08
Vitvi12g02388.t01	Vitvi12g02388	2)glucan export ATP-binding/permease protein like	-2.68209	6.77295e-44
Vitvi05g01265.t01	Vitvi05g01265	XP_002267890.2 xyloglucan endotransglucosylase/hydrolase 2	-2.65194	0.0401074
Vitvi01g00327.t01	Vitvi01g00327	XP_010644031.1 LEAF RUST 10 DISEASE-RESISTANCE LOCUS RECEPTOR-LIKE PROTEIN KINASE-like 1.2 isoform X1	-2.63815	0.000472769
Vitvi01g01038.t01	Vitvi01g01038	ALP48443.1 NAC transcription factor 29	-2.63099	3.26189e-07
Vitvi13g01043.t01	Vitvi13g01043	XP_002262794.1 basic leucine zipper 6	-2.62593	0.00696813
Vitvi19g00111.t01	Vitvi19g00111	XP_010644121.1 epidermis-specific secreted glycoprotein EP1	-2.62589	4.41651e-10
Vitvi07g02650.t01	Vitvi07g02650	CAN62855.1hypothetical protein VITISV_011346	-2.62151	2.56292e-15
Vitvi13g02563.t01	Vitvi13g02563	XP_019079703.1 putative disease resistance RPP13-like protein 1 isoform X2	-2.6175	0.00991499
Vitvi02g00532.t01	Vitvi02g00532	XP_002271461.1 14 kDa proline-rich protein DC2.15	-2.60636	5.30253e-11
Vitvi09g00185.t01	Vitvi09g00185	XP_010654527.1 protein NDR1	-2.59744	0.00639623
Vitvi16g01213.t01	Vitvi16g01213	XP_002267793.2 probable WRKY transcription factor 53	-2.59691	0.000187776
Vitvi07g01638.t01	Vitvi07g01638	XP_002283986.1 snakin-1	-2.58963	0.000476453
Vitvi13g00716.t01	Vitvi13g00716	XP_002262699.1 bark storage protein A	-2.58885	6.36749e-06
Vitvi07g02478.t01	Vitvi07g02478	XP_010646688.1 ankyrin repeat-containing protein NPR4	-2.58803	0.010407
Vitvi13g02351.t01	Vitvi13g02351	XP_019080020.1 putative disease resistance RPP13-like protein 1 isoform X2	-2.5879	0.0228231
Vitvi16g01482.t01	Vitvi16g01482	XP_002263722.1 stilbene synthase 3	-2.58714	7.42689e-19
Vitvi09g00233.t01	Vitvi09g00233	XP_002276713.2 putative leucine-rich repeat receptor-like protein kinase At2g19210 isoform X1	-2.57069	0.00286576
Vitvi16g01486.t01	Vitvi16g01486	XP_002278385.1 stilbene synthase 3 isoform X1	-2.56898	2.42685e-25
Vitvi16g00211.t01	Vitvi16g00211	XP_003634029.2 probable non-specific lipid-transfer protein AKCS9	-2.53163	7.71891e-07
Vitvi18g00583.t01	Vitvi18g00583	XP_002283609.2 protein DETOXIFICATION 48	-2.52887	1.35766e-09
Vitvi06g00783.t01	Vitvi06g00783	XP_002276629.1 transcription repressor OFP4	-2.5106	0.00700246
Vitvi18g02750.t01	Vitvi18g02750	---NA---	-2.50758	0.000323921
Vitvi04g01685.t01	Vitvi04g01685	EOX92537.1Coiled-coil domain-containing protein 18, putative isoform 2	-2.5066	1.86229e-11
Vitvi08g01547.t01	Vitvi08g01547	XP_002284002.1 embryonic protein DC-8 isoform X1	-2.50621	1.31796e-12
Vitvi19g00057.t01	Vitvi19g00057	XP_010644091.1 probable LRR receptor-like serine/threonine-protein kinase At1g53440 isoform X1	-2.47913	0.00434704
Vitvi09g00473.t01	Vitvi09g00473	XP_010654718.1 pleiotropic drug resistance protein 1	-2.47254	0.000615712
Vitvi18g00233.t01	Vitvi18g00233	XP_002284588.1 probable receptor-like protein kinase At1g11050 isoform X1	-2.46049	0.000173551
Vitvi01g00317.t01	Vitvi01g00317	PSR88297.1Melanoma inhibitory activity protein	-2.43897	1.17404e-10
Vitvi14g00888.t01	Vitvi14g00888	XP_010265637.1 myosin-binding protein 2	-2.43644	0.00675453
Vitvi16g01501.t01	Vitvi16g01501	XP_002268774.2 probable glutathione S-transferase	-2.42926	2.45253e-09
Vitvi18g02692.t01	Vitvi18g02692	XP_002284571.1 patatin-like protein 2	-2.41531	0.000137713
Vitvi04g00342.t01	Vitvi04g00342	NP_001267970.1rd22-c protein precursor	-2.41452	0.000228296
Vitvi07g00209.t01	Vitvi07g00209	XP_002270886.3 receptor-like cytosolic serine/threonine-protein kinase RBK2	-2.41223	0.0339759
Vitvi06g01606.t01	Vitvi06g01606	PSR86883.1Pentatricopeptide repeat-containing protein	-2.40922	1.06168e-14
Vitvi14g03044.t01	Vitvi14g03044	XP_019080414.1 AAA-ATPase ASD, mitochondrial	-2.40526	0.00867911
Vitvi07g01120.t01	Vitvi07g01120	XP_002271712.2 ninja-family protein AFP1	-2.39182	1.38336e-22
Vitvi03g00206.t01	Vitvi03g00206	P51613.1RecName: Full=Basic endochitinase; Flags: Precursor	-2.3885	5.29233e-12
Vitvi06g00460.t01	Vitvi06g00460	GAV68936.1DUF3741 domain-containing protein/DUF4378 domain-containing protein	-2.38629	2.1992e-07
Vitvi07g00522.t01	Vitvi07g00522	XP_003632384.1 chitinase 10	-2.36918	0.0157605
Vitvi05g00162.t01	Vitvi05g00162	---NA---	-2.35852	0.019995
Vitvi18g02906.t01	Vitvi18g02906	XP_002272088.1 laccase-14	-2.35463	2.29784e-09
Vitvi15g00912.t01	Vitvi15g00912	XP_002262950.3 homeobox-leucine zipper protein ATHB-12	-2.35407	1.06955e-05
Vitvi16g01464.t01	Vitvi16g01464	XP_002268756.1 stilbene synthase 5	-2.35275	0.00895933
Vitvi18g02637.t01	Vitvi18g02637	PSS31499.1Arrestin domain-containing protein	-2.34247	3.64271e-09
Vitvi03g00397.t01	Vitvi03g00397	XP_002281238.1 WD repeat-containing protein tag-125	-2.33652	1.56342e-12
Vitvi11g00201.t01	Vitvi11g00201	XP_002279837.2 graves disease carrier protein homolog	-2.32753	0.00310052
Vitvi16g01474.t01	Vitvi16g01474	XP_003634066.1 stilbene synthase 1	-2.32532	5.15081e-29
Vitvi01g01169.t01	Vitvi01g01169	EXB83232.1 Putative Glutamine amidotransferase	-2.31577	3.2788e-82
Vitvi00g02300.t01	Vitvi00g02300	XP_003635656.2 cysteine-rich receptor-like protein kinase 10	-2.30101	0.00109638
Vitvi01g01258.t01	Vitvi01g01258	XP_002264952.1 leucine-rich repeat receptor-like serine/threonine-protein kinase BAM3	-2.28781	8.03058e-05
Vitvi17g00392.t01	Vitvi17g00392	XP_003634276.1 wall-associated receptor kinase-like 8	-2.28574	2.34737e-07
Vitvi09g01398.t01	Vitvi09g01398	XP_002267368.1 AAA-ATPase At3g50940-like	-2.27883	2.05093e-07
Vitvi06g00071.t01	Vitvi06g00071	XP_010651372.1 IQ domain-containing protein IQM2 isoform X1	-2.27802	0.0102702
Vitvi03g00708.t01	Vitvi03g00708	XP_002272116.1 serine carboxypeptidase-like 16	-2.26489	8.20884e-13
Vitvi07g02217.t01	Vitvi07g02217	GAV57020.1DUF761 domain-containing protein	-2.26404	5.77042e-05
Vitvi01g02290.t01	Vitvi01g02290	CBI38173.3unnamed protein product, partial	-2.2602	3.21022e-13
Vitvi16g01457.t01	Vitvi16g01457	A5C9M2.1RecName: Full=Stilbene synthase 5; AltName: Full=Resveratrol synthase 5; AltName: Full=Trihydroxystilbene synthase 5; Short=StSy 5	-2.24928	5.11806e-47
Vitvi12g02168.t01	Vitvi12g02168	XP_019079168.1 MLO-like protein 13 isoform X1	-2.24821	1.27792e-10
Vitvi13g00255.t01	Vitvi13g00255	AIK66517.1putative aquaporin	-2.24578	0.00908948
Vitvi02g01778.t01	Vitvi02g01778	XP_003631370.1 oleosin 1	-2.237	2.8646e-32
Vitvi16g02041.t01	Vitvi16g02041	XP_019081545.1 LEAF RUST 10 DISEASE-RESISTANCE LOCUS RECEPTOR-LIKE PROTEIN KINASE-like 1.2	-2.236	1.4029e-10
Vitvi16g01503.t01	Vitvi16g01503	XP_003633985.1 phenylalanine ammonia-lyase-like	-2.23053	1.3989e-14
Vitvi10g00399.t01	Vitvi10g00399	XP_002262771.2 internal alternative NAD(P)H-ubiquinone oxidoreductase A1, mitochondrial	-2.21116	5.15912e-05
Vitvi16g01480.t01	Vitvi16g01480	XP_002263807.1 stilbene synthase 6	-2.20683	0.000831372
Vitvi11g01371.t01	Vitvi11g01371	XP_002279519.1 cytokinin dehydrogenase 3	-2.19805	0.0360534
Vitvi04g01740.t01	Vitvi04g01740	XP_002265638.1 3-hydroxy-3-methylglutaryl-coenzyme A reductase 1	-2.19635	2.13759e-10
Vitvi06g00182.t01	Vitvi06g00182	XP_002285553.1 DNA-damage-repair/toleration protein DRT100	-2.19225	8.70323e-15
Vitvi08g00957.t01	Vitvi08g00957	XP_002277724.2 glutathione transferase GST 23	-2.1886	0.0137765
Vitvi05g01938.t01	Vitvi05g01938	XP_019075450.1 early nodulin-75-like	-2.18492	7.96984e-10
Vitvi09g00590.t01	Vitvi09g00590	XP_027342570.1embryo-specific protein ATS3B-like	-2.18213	4.86244e-08
Vitvi01g01015.t01	Vitvi01g01015	OMO82440.1Zinc finger, RING-CH-type	-2.1807	1.08545e-06
Vitvi17g00672.t01	Vitvi17g00672	---NA---	-2.17878	0.0428663
Vitvi08g01040.t01	Vitvi08g01040	XP_002276043.1 serine/threonine-protein kinase-like protein CCR1	-2.17236	1.1558e-05
Vitvi09g01233.t01	Vitvi09g01233	XP_002270687.1 probable E3 ubiquitin-protein ligase RNF144A	-2.15755	0.0169632
Vitvi07g01784.t01	Vitvi07g01784	XP_019076613.1 L-ascorbate oxidase	-2.1573	0.000120524
Vitvi17g00938.t01	Vitvi17g00938	XP_002276849.2 quinolinate synthase, chloroplastic	-2.13884	1.21315e-05
Vitvi15g00900.t01	Vitvi15g00900	XP_010661479.1 CBL-interacting protein kinase 12 isoform X1	-2.1342	0.00108636
Vitvi07g00068.t01	Vitvi07g00068	XP_002274848.1 calmodulin-like protein 8	-2.1265	0.0256023
Vitvi11g00045.t01	Vitvi11g00045	XP_002276572.2 ethylene-responsive transcription factor ERF017	-2.12586	5.76203e-18
Vitvi18g00843.t01	Vitvi18g00843	XP_002284237.1 transcription factor MYB44	-2.12269	6.37129e-18
Vitvi03g00712.t01	Vitvi03g00712	XP_002276272.1 phytosulfokines	-2.12064	0.000813874
Vitvi16g01485.t01	Vitvi16g01485	XP_002278483.1 stilbene synthase 2	-2.11172	1.16986e-23
Vitvi05g01833.t01	Vitvi05g01833	XP_002268697.1 late embryogenesis abundant protein D-29	-2.10286	0.00219304
Vitvi12g00355.t01	Vitvi12g00355	XP_002268249.1PREDICTED: uncharacterized protein LOC100263637	-2.09901	8.07401e-154
Vitvi18g02265.t01	Vitvi18g02265	XP_019073431.1 TMV resistance protein N	-2.07834	0.026206
Vitvi08g01580.t01	Vitvi08g01580	XP_002265257.1 UDP-glycosyltransferase 73D1	-2.07303	3.18461e-06
Vitvi18g00164.t01	Vitvi18g00164	XP_010664129.1PREDICTED: uncharacterized protein At1g76070	-2.06658	0.000191211
Vitvi07g00441.t01	Vitvi07g00441	XP_002271508.1 probable glycerol-3-phosphate acyltransferase 3	-2.06407	0.0107747
Vitvi14g00421.t01	Vitvi14g00421	EOY11132.1Sulfate/thiosulfate import ATP-binding protein cysA	-2.06356	0.01363
Vitvi16g00350.t01	Vitvi16g00350	XP_002281779.1 ethylene-responsive transcription factor 5	-2.05683	0.0270309
Vitvi08g00853.t01	Vitvi08g00853	XP_002270970.1 non-specific lipid-transfer protein P5	-2.05151	3.37504e-74
Vitvi05g00670.t01	Vitvi05g00670	ADD51185.1 protease inhibitor 2	-2.0465	2.71173e-83
Vitvi04g01368.t01	Vitvi04g01368	AFG16844.1 dehydrin 1	-2.04458	3.09126e-17
Vitvi01g00335.t01	Vitvi01g00335	XP_002282768.1 receptor protein kinase-like protein ZAR1	-2.03911	0.00273703
Vitvi06g00518.t01	Vitvi06g00518	XP_002280590.1 ethylene receptor 2	-2.02412	0.0204272
Vitvi16g00347.t01	Vitvi16g00347	XP_002281746.1 oleosin 1	-2.02082	2.95675e-08
Vitvi07g03060.t01	Vitvi07g03060	XP_010646925.1 probable xyloglucan endotransglucosylase/hydrolase protein 7	-2.01974	9.2348e-05
Vitvi15g01505.t01	Vitvi15g01505	PSS34342.1Spore coat assembly protein like	-2.01953	0.000909534
Vitvi02g00275.t01	Vitvi02g00275	XP_019072394.1 B3 domain-containing protein Os03g0120900	-2.00977	0.0488671
Vitvi09g00017.t01	Vitvi09g00017	XP_002265171.1 pectinesterase	-2.00952	1.39653e-45
Vitvi14g01325.t01	Vitvi14g01325	XP_015578921.1O-fucosyltransferase 27	-2.00499	5.64186e-09
Vitvi01g01990.t01	Vitvi01g01990	XP_002281081.1 protein PLANT CADMIUM RESISTANCE 2	-1.99807	0.012116
Vitvi05g00761.t01	Vitvi05g00761	XP_019075317.1 rust resistance kinase Lr10	-1.9926	1.61554e-05
Vitvi08g00630.t01	Vitvi08g00630	XP_002265057.1 E3 ubiquitin-protein ligase PUB24	-1.98121	0.00428856
Vitvi07g01951.t01	Vitvi07g01951	XP_002272614.1 auxin-responsive protein SAUR32-like	-1.97799	0.00383967
Vitvi17g01278.t01	Vitvi17g01278	PSR89505.1Chromosome partition protein like	-1.97058	0.0388797
Vitvi01g02293.t01	Vitvi01g02293	XP_002262750.1 protein TIFY 9	-1.96901	3.15372e-05
Vitvi01g01987.t01	Vitvi01g01987	XP_002281039.1 protein PLANT CADMIUM RESISTANCE 2	-1.96786	0.0128324
Vitvi10g01211.t01	Vitvi10g01211	XP_019073480.1 probable LRR receptor-like serine/threonine-protein kinase At1g56140	-1.94437	5.09134e-05
Vitvi09g01412.t01	Vitvi09g01412	XP_002267966.1 polygalacturonase QRT3	-1.94246	0.0464559
Vitvi15g00727.t01	Vitvi15g00727	XP_021280957.1protein LITTLE ZIPPER 2	-1.93972	0.0374767
Vitvi04g00042.t01	Vitvi04g00042	XP_002275496.1 oleosin 1	-1.93937	1.50154e-08
Vitvi11g01045.t01	Vitvi11g01045	XP_002266037.1 cytochrome P450 CYP73A100	-1.93553	0.0482716
Vitvi09g01665.t01	Vitvi09g01665	XP_002265643.1 cucumber peeling cupredoxin-like	-1.93532	7.07492e-06
Vitvi19g01817.t01	Vitvi19g01817	XP_002283497.2 probable LRR receptor-like serine/threonine-protein kinase At1g53440	-1.93107	0.000375365
Vitvi07g00202.t01	Vitvi07g00202	EOX94870.1DNAse I-like superfamily protein	-1.92898	0.0293335
Vitvi14g01449.t01	Vitvi14g01449	NP_001267879.1chalcone synthase	-1.92633	0.0461092
Vitvi13g01898.t01	Vitvi13g01898	OVA05292.1Proteinase inhibitor I13	-1.92278	4.73769e-16
Vitvi17g00391.t01	Vitvi17g00391	XP_002272298.2 protein MIZU-KUSSEI 1	-1.91541	0.00513116
Vitvi15g00706.t01	Vitvi15g00706	XP_002280387.1 auxin-responsive protein SAUR36	-1.89791	5.11913e-06
Vitvi02g01273.t01	Vitvi02g01273	XP_002271561.1 transmembrane protein 45B	-1.89666	4.95256e-11
Vitvi18g02712.t01	Vitvi18g02712	XP_003634362.2 cytochrome P450 CYP82D47	-1.89564	0.0361662
Vitvi14g00423.t01	Vitvi14g00423	---NA---	-1.89467	0.0488702
Vitvi06g00433.t01	Vitvi06g00433	RHN64744.1putative transcription factor Hap3/NF-YB family	-1.88683	0.0201093
Vitvi16g01478.t01	Vitvi16g01478	NP_001267939.1stilbene synthase 1	-1.882	2.77236e-18
Vitvi06g01144.t01	Vitvi06g01144	XP_002265702.1 blue copper protein	-1.88182	0.00982395
Vitvi11g00275.t01	Vitvi11g00275	GAV92081.1DUF761 domain-containing protein	-1.8701	3.84528e-18
Vitvi19g01883.t01	Vitvi19g01883	---NA---	-1.86093	0.00100823
Vitvi05g00548.t01	Vitvi05g00548	XP_002279213.1 sulfate transporter 3.1	-1.84039	0.000101586
Vitvi06g00111.t01	Vitvi06g00111	XP_002285652.2 peroxidase A2	-1.82795	1.40142e-32
Vitvi16g00824.t01	Vitvi16g00824	XP_019081507.1 rust resistance kinase Lr10-like	-1.82762	0.00486472
Vitvi16g01483.t01	Vitvi16g01483	AFN21501.1stilbene synthase	-1.82577	3.32101e-15
Vitvi15g01089.t01	Vitvi15g01089	XP_002276965.1 3-methyl-2-oxobutanoate hydroxymethyltransferase 1, mitochondrial	-1.82547	2.35099e-09
Vitvi14g03015.t01	Vitvi14g03015	XP_019080535.1 disease resistance protein RPM1-like isoform X1	-1.8142	0.000558466
Vitvi01g00346.t01	Vitvi01g00346	XP_002279997.2 putative zinc finger protein At1g68190 isoform X1	-1.81071	0.00123135
Vitvi16g01164.t01	Vitvi16g01164	XP_002275623.3 S-type anion channel SLAH2 isoform X1	-1.80604	0.0141367
Vitvi16g01046.t01	Vitvi16g01046	XP_002268026.2 cytokinin hydroxylase	-1.8059	2.60623e-05
Vitvi03g00692.t01	Vitvi03g00692	XP_010647903.1 serine carboxypeptidase-like 13	-1.79856	0.00273454
Vitvi05g00715.t01	Vitvi05g00715	XP_010650070.1 ethylene-responsive transcription factor 1B	-1.79766	0.00547202
Vitvi06g01603.t01	Vitvi06g01603	XP_002285677.1 dirigent protein 7	-1.79569	3.62739e-32
Vitvi02g01409.t01	Vitvi02g01409	XP_002282917.2 protein P21	-1.78058	2.27303e-42
Vitvi07g02188.t01	Vitvi07g02188	XP_002263386.1 glutathione S-transferase F13	-1.777	2.61396e-06
Vitvi17g00533.t01	Vitvi17g00533	XP_002270994.2 LRR receptor-like serine/threonine-protein kinase FEI 2	-1.77401	0.00381019
Vitvi19g01767.t01	Vitvi19g01767	XP_002265771.3 aspartic proteinase nepenthesin-2	-1.76861	0.0110171
Vitvi17g01426.t01	Vitvi17g01426	---NA---	-1.76618	1.48162e-05
Vitvi05g01469.t01	Vitvi05g01469	XP_002263327.1 probable glutathione peroxidase 2	-1.76434	6.12372e-05
Vitvi08g01974.t01	Vitvi08g01974	XP_012090980.1protein MTL1 isoform X1	-1.76329	0.00874247
Vitvi06g01421.t01	Vitvi06g01421	XP_010651720.1 pleiotropic drug resistance protein 2	-1.76261	0.0223883
Vitvi19g01848.t01	Vitvi19g01848	XP_002282936.1 glutamate receptor 2.7-like	-1.76153	0.0124922
Vitvi08g02333.t01	Vitvi08g02333	XP_002277173.1 glucan endo-1,3-beta-glucosidase, basic isoform-like	-1.75933	0.00380055
Vitvi11g01668.t01	Vitvi11g01668	GAV59593.1DUF761 domain-containing protein	-1.75901	0.00278662
Vitvi11g00095.t01	Vitvi11g00095	XP_023872930.1DNA-directed RNA polymerase III subunit rpc4 isoform X2	-1.75101	0.00968324
Vitvi13g00779.t01	Vitvi13g00779	XP_010658730.1 pleiotropic drug resistance protein 2	-1.74657	0.00710608
Vitvi08g01844.t01	Vitvi08g01844	A7PW81.1RecName: Full=Polygalacturonase inhibitor; AltName: Full=Polygalacturonase-inhibiting protein; Short=PGIG; Flags: Precursor	-1.74494	8.97237e-19
Vitvi18g02796.t01	Vitvi18g02796	---NA---	-1.74051	9.0225e-18
Vitvi08g01022.t01	Vitvi08g01022	XP_002281799.1 phenylalanine ammonia-lyase	-1.73289	2.45243e-58
Vitvi19g00505.t01	Vitvi19g00505	PSR95600.1Valine--tRNA ligase	-1.72618	8.32057e-08
Vitvi14g03027.t01	Vitvi14g03027	XP_010660939.1PREDICTED: uncharacterized protein LOC104881673	-1.72606	7.33961e-09
Vitvi19g00353.t01	Vitvi19g00353	XP_010644287.1 G-type lectin S-receptor-like serine/threonine-protein kinase At4g27290 isoform X1	-1.7243	2.17162e-09
Vitvi09g00384.t01	Vitvi09g00384	XP_010654666.1 methyltransferase-like protein 22 isoform X1	-1.72422	0.00100823
Vitvi16g02040.t01	Vitvi16g02040	XP_019081673.1 rust resistance kinase Lr10 isoform X2	-1.72396	0.00082013
Vitvi10g00852.t01	Vitvi10g00852	PSS04918.1UDP-4-amino-4,6-dideoxy-N-acetyl-beta-L-altrosamine transaminase	-1.72151	1.88211e-07
Vitvi14g01840.t01	Vitvi14g01840	XP_002281222.2 AAA-ATPase ASD, mitochondrial-like isoform X1	-1.72017	0.000481843
Vitvi06g01454.t01	Vitvi06g01454	XP_002264897.1 cytochrome P450 94C1	-1.71396	0.0143589
Vitvi13g02139.t01	Vitvi13g02139	XP_026424226.1protein LITTLE ZIPPER 4-like	-1.71066	0.000243853
Vitvi07g02885.t01	Vitvi07g02885	XP_002265336.2 RPM1-interacting protein 4	-1.7084	2.88077e-06
Vitvi08g01038.t01	Vitvi08g01038	ABN14352.1 aquaporin PIP2;3	-1.70778	1.84754e-08
Vitvi11g01520.t01	Vitvi11g01520	CBI36589.3unnamed protein product, partial	-1.70558	5.89564e-05
Vitvi03g01524.t01	Vitvi03g01524	XP_002284806.1 cytochrome P450 CYP82D47	-1.70446	4.41079e-05
Vitvi16g01985.t01	Vitvi16g01985	XP_019081538.1 probable protein phosphatase 2C 8	-1.69996	0.000405571
Vitvi13g02576.t01	Vitvi13g02576	XP_003633595.1PREDICTED: uncharacterized protein LOC100855367	-1.69881	5.18527e-16
Vitvi14g02924.t01	Vitvi14g02924	---NA---	-1.69569	1.03439e-19
Vitvi09g00294.t01	Vitvi09g00294	XP_010654625.1 ABC transporter G family member 29	-1.692	0.00589333
Vitvi06g01601.t01	Vitvi06g01601	XP_002285681.1 dirigent protein 22	-1.68467	2.71191e-24
Vitvi08g00793.t01	Vitvi08g00793	XP_019077410.1 probable WRKY transcription factor 26	-1.68435	3.85602e-21
Vitvi05g00484.t01	Vitvi05g00484	XP_021665704.1G-type lectin S-receptor-like serine/threonine-protein kinase LECRK2	-1.68383	0.0364143
Vitvi19g00633.t01	Vitvi19g00633	XP_003634755.2 ABC transporter C family member 3	-1.68267	0.0196582
Vitvi18g00849.t01	Vitvi18g00849	XP_010664610.1 mitogen-activated protein kinase kinase kinase YODA isoform X3	-1.6825	0.000519761
Vitvi06g00007.t01	Vitvi06g00007	XP_002283807.1 NAC domain-containing protein 68	-1.68149	8.10331e-06
Vitvi03g00203.t01	Vitvi03g00203	NP_195251.1NAD(P)-binding Rossmann-fold superfamily protein	-1.68095	0.0148036
Vitvi13g00276.t01	Vitvi13g00276	RHN64744.1putative transcription factor Hap3/NF-YB family	-1.67674	4.65839e-12
Vitvi02g01164.t01	Vitvi02g01164	XP_002263817.2 probable polyamine transporter At1g31830 isoform X1	-1.67637	2.04059e-05
Vitvi02g00013.t01	Vitvi02g00013	XP_002279473.1 E3 ubiquitin-protein ligase RHA1B	-1.67565	5.32239e-05
Vitvi06g00195.t01	Vitvi06g00195	XP_002282950.1 zinc finger protein WIP2	-1.67378	0.00836531
Vitvi07g01133.t01	Vitvi07g01133	XP_002264674.2 cysteine-rich repeat secretory protein 55	-1.66787	1.34063e-05
Vitvi12g02419.t01	Vitvi12g02419	XP_002274668.1 cysteine-rich repeat secretory protein 38	-1.66671	0.0220768
Vitvi05g00064.t01	Vitvi05g00064	XP_002273693.2 heavy metal-associated isoprenylated plant protein 35	-1.6626	0.025775
Vitvi02g01024.t01	Vitvi02g01024	BAD18979.1myb-related transcription factor VvMYBA3	-1.66239	4.62706e-12
Vitvi05g01777.t01	Vitvi05g01777	XP_010259232.1 DNA replication complex GINS protein SLD5	-1.66051	0.00194499
Vitvi17g01407.t01	Vitvi17g01407	XP_002276124.2 lysM domain-containing GPI-anchored protein 1	-1.66048	0.0315225
Vitvi18g02991.t01	Vitvi18g02991	AQK43641.1Histone H3.2	-1.65913	0.0011089
Vitvi07g00378.t01	Vitvi07g00378	XP_002274175.1 probable galacturonosyltransferase-like 7	-1.65222	0.0179657
Vitvi11g01393.t01	Vitvi11g01393	XP_003633119.2 E3 ubiquitin-protein ligase RNF181 isoform X1	-1.65112	3.26189e-07
Vitvi08g01384.t01	Vitvi08g01384	XP_002280866.1 probable aspartyl protease At4g16563	-1.65053	7.35955e-07
Vitvi02g01403.t01	Vitvi02g01403	XP_002283042.1 protein P21	-1.64971	0.0132884
Vitvi06g01613.t01	Vitvi06g01613	XP_002283196.1 G-type lectin S-receptor-like serine/threonine-protein kinase LECRK3	-1.63913	1.10696e-12
Vitvi08g02184.t01	Vitvi08g02184	XP_002273819.1PREDICTED: uncharacterized protein LOC100241385	-1.63887	0.000253756
Vitvi07g02305.t01	Vitvi07g02305	PON54587.1ATP-binding cassette containing protein	-1.63702	0.0157443
Vitvi06g00512.t01	Vitvi06g00512	XP_002280641.1 L-type lectin-domain containing receptor kinase IV.1	-1.63365	0.0329852
Vitvi07g01630.t01	Vitvi07g01630	PON66711.1Late embryogenesis abundant protein	-1.63139	0.000701895
Vitvi18g02585.t01	Vitvi18g02585	XP_021604423.1chromodomain-helicase-DNA-binding protein 9-like	-1.63015	9.03033e-14
Vitvi05g01733.t01	Vitvi05g01733	XP_002285193.1 myb-related protein Myb4	-1.62289	6.71576e-35
Vitvi13g00536.t01	Vitvi13g00536	XP_002278641.2 probable RNA-binding protein ARP1 isoform X1	-1.62148	0.0170301
Vitvi18g00132.t01	Vitvi18g00132	XP_002285916.1 alcohol dehydrogenase-like 7	-1.61158	0.00271078
Vitvi19g01564.t01	Vitvi19g01564	XP_002265799.1 transcription factor JUNGBRUNNEN 1	-1.60623	0.0154351
Vitvi17g00288.t01	Vitvi17g00288	XP_010663625.1 LEAF RUST 10 DISEASE-RESISTANCE LOCUS RECEPTOR-LIKE PROTEIN KINASE-like 2.4 isoform X2	-1.60047	0.00238109
Vitvi03g00359.t01	Vitvi03g00359	XP_003631630.1 polyol transporter 5	-1.59046	0.00316612
Vitvi09g00193.t01	Vitvi09g00193	NP_001268208.1cell wall apoplastic invertase	-1.58862	0.0212875
Vitvi07g01733.t01	Vitvi07g01733	XP_002277922.2 PI-PLC X domain-containing protein At5g67130	-1.58811	0.0168897
Vitvi04g01887.t01	Vitvi04g01887	KHG09943.1 Histone deacetylase 18 -like protein	-1.58188	0.00739508
Vitvi11g01710.t01	Vitvi11g01710	CBI41118.3unnamed protein product, partial	-1.58052	0.00410343
Vitvi03g00207.t01	Vitvi03g00207	XP_002281816.1 NAC domain-containing protein 35	-1.57837	5.48878e-13
Vitvi03g00213.t01	Vitvi03g00213	XP_002282126.1 lysine histidine transporter-like 8	-1.5704	1.39356e-15
Vitvi01g01826.t01	Vitvi01g01826	XP_002267814.1 ethylene-responsive transcription factor ERF113	-1.5673	4.08138e-12
Vitvi01g01521.t01	Vitvi01g01521	XP_002266932.1 serine/threonine protein phosphatase 2A 57 kDa regulatory subunit B' theta isoform	-1.5662	1.44153e-24
Vitvi18g02571.t01	Vitvi18g02571	EOY16068.1Phosphoglycerate mutase family protein isoform 1	-1.56513	1.23794e-23
Vitvi15g00380.t01	Vitvi15g00380	EOY17541.1RING/U-box superfamily protein, putative	-1.5644	0.00807896
Vitvi15g00534.t01	Vitvi15g00534	EOX96533.1Ankyrin repeat family protein	-1.56356	0.00251228
Vitvi11g00811.t01	Vitvi11g00811	XP_010656642.2 S-adenosylmethionine decarboxylase proenzyme	-1.55259	1.65497e-48
Vitvi19g00278.t01	Vitvi19g00278	PSS28610.1Chromosome transmission fidelity protein	-1.54803	0.000610879
Vitvi07g00824.t01	Vitvi07g00824	XP_002266330.2 pantoate--beta-alanine ligase	-1.54292	1.22817e-06
Vitvi05g00736.t01	Vitvi05g00736	XP_002285162.1 phosphoenolpyruvate carboxylase kinase 1	-1.53985	2.88332e-08
Vitvi04g00088.t01	Vitvi04g00088	XP_002278508.1 IQ domain-containing protein IQM1	-1.53684	3.31558e-06
Vitvi13g00155.t01	Vitvi13g00155	GAV62486.1K_trans domain-containing protein	-1.53659	1.71352e-05
Vitvi15g00952.t01	Vitvi15g00952	XP_002263964.1 aspartyl protease family protein 2	-1.53139	1.73584e-24
Vitvi16g01154.t01	Vitvi16g01154	XP_010662662.1 rust resistance kinase Lr10 isoform X1	-1.52882	5.28816e-13
Vitvi12g00299.t01	Vitvi12g00299	XP_002274192.2 protein SPA1-RELATED 4 isoform X1	-1.52579	7.0512e-05
Vitvi16g01444.t01	Vitvi16g01444	XP_002282239.1 ethylene-responsive transcription factor ERF104-like	-1.52245	2.59472e-10
Vitvi02g00160.t01	Vitvi02g00160	EEF43379.1 electron transporter, putative	-1.51802	0.000257072
Vitvi11g01268.t01	Vitvi11g01268	XP_002274404.1 xyloglucan endotransglucosylase/hydrolase 2	-1.50675	5.18944e-13
Vitvi04g00531.t01	Vitvi04g00531	GAV59971.1DUF868 domain-containing protein	-1.5005	0.0280339
Vitvi17g00070.t01	Vitvi17g00070	XP_002284244.1 bidirectional sugar transporter SWEET14	-1.49745	3.89978e-34
Vitvi05g00468.t01	Vitvi05g00468	NP_001268207.1hexose transporter	-1.49521	6.87192e-05
Vitvi07g00208.t01	Vitvi07g00208	XP_003632362.1 probable LRR receptor-like serine/threonine-protein kinase RKF3	-1.49469	0.000330777
Vitvi18g00274.t01	Vitvi18g00274	XP_002285854.1PREDICTED: uncharacterized protein LOC100260772	-1.494	0.00338549
Vitvi16g01484.t01	Vitvi16g01484	NP_001267934.1stilbene synthase 6	-1.49181	7.81704e-18
Vitvi12g02039.t01	Vitvi12g02039	XP_002325976.1proteinase inhibitor type-2	-1.47844	1.42431e-08
Vitvi13g00579.t01	Vitvi13g00579	NP_001268005.1MLO6 protein	-1.47784	0.00616724
Vitvi17g00551.t01	Vitvi17g00551	XP_010663403.1 isochorismate synthase 2, chloroplastic isoform X3	-1.47448	0.000959845
Vitvi12g01199.t01	Vitvi12g01199	XP_010657543.1 BRASSINOSTEROID INSENSITIVE 1-associated receptor kinase 1 isoform X2	-1.47094	0.0450087
Vitvi18g00376.t01	Vitvi18g00376	XP_002285805.1 probable beta-D-xylosidase 7	-1.47011	0.0163966
Vitvi15g01503.t01	Vitvi15g01503	XP_002278874.1 vestitone reductase-like	-1.46193	0.0340835
Vitvi07g01702.t01	Vitvi07g01702	NP_001268123.1drought responsive element binding protein	-1.46163	0.000156159
Vitvi03g00630.t01	Vitvi03g00630	XP_002264302.1 zinc finger protein ZAT10	-1.45501	1.11522e-05
Vitvi15g01467.t01	Vitvi15g01467	XP_002275186.1 bifunctional epoxide hydrolase 2	-1.4451	3.60754e-06
Vitvi06g01753.t01	Vitvi06g01753	XP_010650882.1 RING-H2 finger protein ATL64	-1.44491	0.000459803
Vitvi08g02107.t01	Vitvi08g02107	XP_002283808.1 dihydrofolate reductase	-1.43633	1.63455e-25
Vitvi04g02205.t01	Vitvi04g02205	XP_024028972.1monooxygenase 2	-1.43468	2.05099e-22
Vitvi08g00885.t01	Vitvi08g00885	XP_002284124.2 chaperone protein dnaJ 72 isoform X1	-1.43332	0.00316622
Vitvi01g00732.t01	Vitvi01g00732	XP_003631260.1 histone-lysine N-methyltransferase SETD1B	-1.43183	5.12904e-14
Vitvi04g01424.t01	Vitvi04g01424	XP_003631871.2 lactoylglutathione lyase	-1.43045	5.23029e-07
Vitvi09g01664.t01	Vitvi09g01664	XP_010654797.1 cucumber peeling cupredoxin-like isoform X2	-1.42815	0.00143181
Vitvi19g01710.t01	Vitvi19g01710	XP_002263263.1 glyceraldehyde-3-phosphate dehydrogenase GAPCP1, chloroplastic	-1.42812	3.73264e-14
Vitvi14g01676.t01	Vitvi14g01676	GAV78703.1Glyco_transf_17 domain-containing protein	-1.42649	0.00986347
Vitvi19g01729.t01	Vitvi19g01729	XP_002264603.2 zinc transporter 1	-1.42305	9.82689e-14
Vitvi19g01828.t01	Vitvi19g01828	---NA---	-1.41865	0.00770068
Vitvi03g01371.t01	Vitvi03g01371	PON83412.1Transmembrane protein	-1.41785	3.84783e-42
Vitvi18g00117.t01	Vitvi18g00117	PSR99524.1DEP domain-containing mTOR-interacting protein	-1.41727	0.00892688
Vitvi10g00521.t01	Vitvi10g00521	XP_010655476.1 pathogenesis-related genes transcriptional activator PTI5	-1.41578	0.00781078
Vitvi14g00920.t01	Vitvi14g00920	XP_002275235.1 protein C2-DOMAIN ABA-RELATED 4	-1.41285	0.0195487
Vitvi18g02766.t01	Vitvi18g02766	EOY14848.1 Peptide upstream open reading frame 5	-1.41118	2.39094e-07
Vitvi05g02124.t01	Vitvi05g02124	XP_010650429.1PREDICTED: uncharacterized protein At1g05835 isoform X1	-1.40528	0.0182136
Vitvi15g01629.t01	Vitvi15g01629	OMO64337.1Nucleotide-sugar transporter	-1.40227	0.000866659
Vitvi16g02061.t01	Vitvi16g02061	XP_010662844.1 caffeic acid O-methyltransferase isoform X1	-1.39675	4.11829e-24
Vitvi11g00654.t01	Vitvi11g00654	XP_003633161.1 calmodulin-binding protein 60 E	-1.39425	1.31758e-06
Vitvi19g00411.t01	Vitvi19g00411	XP_002280016.1 disease resistance protein At4g27190-like	-1.39191	0.0280045
Vitvi18g01276.t01	Vitvi18g01276	XP_002264273.1 U-box domain-containing protein 27	-1.38947	4.31984e-10
Vitvi07g02551.t01	Vitvi07g02551	CBI33271.3unnamed protein product, partial	-1.38725	0.0202603
Vitvi07g01614.t01	Vitvi07g01614	XP_002284278.1 peroxidase 73	-1.3872	3.40086e-11
Vitvi18g00137.t01	Vitvi18g00137	XP_002285913.1 L-ascorbate oxidase homolog	-1.38524	4.09699e-15
Vitvi02g00298.t01	Vitvi02g00298	XP_003631414.1 BTB/POZ domain-containing protein At5g41330	-1.38426	9.48444e-22
Vitvi10g01023.t01	Vitvi10g01023	XP_002268606.1 berberine bridge enzyme-like 21	-1.38407	0.00312154
Vitvi02g01118.t01	Vitvi02g01118	XP_002265049.1 methanol O-anthraniloyltransferase	-1.38024	0.018534
Vitvi03g00251.t01	Vitvi03g00251	XP_002283053.1PREDICTED: uncharacterized protein LOC100243457	-1.38017	1.14846e-05
Vitvi05g00523.t01	Vitvi05g00523	PON80031.1FkbH domain containing protein	-1.37887	0.00131588
Vitvi11g01507.t01	Vitvi11g01507	---NA---	-1.3752	0.0195957
Vitvi17g00175.t01	Vitvi17g00175	XP_010663708.1 wall-associated receptor kinase 2	-1.37214	0.000495525
Vitvi04g00845.t01	Vitvi04g00845	XP_002267976.2 protein REVEILLE 1	-1.37007	2.27407e-30
Vitvi06g01605.t01	Vitvi06g01605	XP_002285675.1 dirigent protein 22	-1.36623	1.01398e-12
Vitvi17g01420.t01	Vitvi17g01420	PON86528.1Transmembrane protein	-1.36398	1.61261e-05
Vitvi02g00310.t01	Vitvi02g00310	ABH09324.1putative aquaporin	-1.36303	9.14459e-06
Vitvi04g01589.t01	Vitvi04g01589	XP_002276013.1 bifunctional L-3-cyanoalanine synthase/cysteine synthase 1, mitochondrial isoform X2	-1.36177	0.0249936
Vitvi14g02633.t01	Vitvi14g02633	XP_010659963.1 disease resistance protein At4g27190-like	-1.36105	0.0363045
Vitvi10g00294.t01	Vitvi10g00294	XP_003635520.1 aspartyl protease family protein At5g10770	-1.35999	0.00961157
Vitvi04g01220.t01	Vitvi04g01220	XP_010649201.1 probable calcium-binding protein CML41	-1.35787	4.81849e-07
Vitvi15g01508.t01	Vitvi15g01508	XP_002277119.1 probable carboxylesterase 8	-1.35623	0.0437609
Vitvi06g00459.t01	Vitvi06g00459	XP_002283909.1 fasciclin-like arabinogalactan protein 4	-1.35573	0.0179657
Vitvi02g00703.t01	Vitvi02g00703	AES95851.1 DUF740 family protein	-1.35515	3.39433e-13
Vitvi09g00281.t01	Vitvi09g00281	XP_010654616.1 auxin-responsive protein IAA18	-1.35059	4.13727e-14
Vitvi07g01671.t01	Vitvi07g01671	XP_003632510.1 F-box protein GID2	-1.3471	0.00124196
Vitvi04g00586.t01	Vitvi04g00586	XP_010648823.1 formin-like protein 18	-1.34626	0.00678136
Vitvi05g01467.t01	Vitvi05g01467	XP_002263125.1 biotin synthase	-1.34543	7.56803e-07
Vitvi19g00159.t01	Vitvi19g00159	XP_018822814.1 eukaryotic translation initiation factor 5B-like isoform X1	-1.34303	2.06444e-05
Vitvi14g01800.t01	Vitvi14g01800	PON52036.1NHL domain protein	-1.34121	8.09321e-10
Vitvi16g01423.t01	Vitvi16g01423	XP_002281947.1 ethylene-responsive transcription factor ERF105-like	-1.33491	0.00777161
Vitvi19g02282.t01	Vitvi19g02282	XP_010644923.1 putative disease resistance protein RGA3	-1.33423	0.0385985
Vitvi12g00455.t01	Vitvi12g00455	XP_021889097.1neurogenic protein mastermind	-1.33225	0.00552939
Vitvi05g01835.t01	Vitvi05g01835	ATQ37963.1diacylglycerol O-acyltransferase 3	-1.3191	5.10982e-07
Vitvi06g01543.t01	Vitvi06g01543	EOY33347.1Gb:AAF02129.1, putative	-1.31535	0.0356798
Vitvi14g01581.t01	Vitvi14g01581	XP_002270424.3 ankyrin-2	-1.31312	0.0489371
Vitvi08g02245.t01	Vitvi08g02245	XP_002274791.2 vacuolar cation/proton exchanger 3	-1.31076	0.0172509
Vitvi17g01489.t01	Vitvi17g01489	CBI15160.3unnamed protein product, partial	-1.3054	0.0219582
Vitvi09g00303.t01	Vitvi09g00303	XP_010654625.1 ABC transporter G family member 29	-1.30381	7.33782e-14
Vitvi01g00850.t01	Vitvi01g00850	XP_002267298.2 metalloendoproteinase 5-MMP	-1.30373	2.93876e-05
Vitvi01g01503.t01	Vitvi01g01503	XP_023922775.1RING-H2 finger protein ATL47-like isoform X1	-1.30268	1.88936e-07
Vitvi04g00616.t01	Vitvi04g00616	XP_002283372.1 probable folate-biopterin transporter 2	-1.29988	1.43148e-05
Vitvi08g01525.t01	Vitvi08g01525	XP_002277536.1 AT-hook motif nuclear-localized protein 7	-1.29932	1.2359e-07
Vitvi11g01684.t01	Vitvi11g01684	XP_002274601.1 probable xyloglucan endotransglucosylase/hydrolase protein 23	-1.29904	0.0408242
Vitvi05g00485.t01	Vitvi05g00485	XP_002278327.1 primary amine oxidase isoform X1	-1.29734	0.0416944
Vitvi05g01877.t01	Vitvi05g01877	XP_003631984.1PREDICTED: uncharacterized protein LOC100854649	-1.29637	2.92423e-07
Vitvi10g01915.t01	Vitvi10g01915	XP_002263371.1 caffeoylshikimate esterase-like	-1.29405	0.00176838
Vitvi14g00971.t01	Vitvi14g00971	PON81386.1cold-regulated protein	-1.29283	1.1797e-18
Vitvi14g01973.t01	Vitvi14g01973	XP_002283706.1 cyclic dof factor 2	-1.28983	4.19178e-10
Vitvi06g00999.t01	Vitvi06g00999	XP_002272233.2 cation/calcium exchanger 1	-1.28947	0.000203678
Vitvi16g01857.t01	Vitvi16g01857	XP_010662490.1 L-idonate 5-dehydrogenase isoform X1	-1.28701	0.0292679
Vitvi02g00512.t01	Vitvi02g00512	XP_019073119.1 acid beta-fructofuranosidase	-1.28588	0.0483176
Vitvi09g02014.t01	Vitvi09g02014	KHG25195.1 Capsid p24	-1.27982	0.0388529
Vitvi18g00042.t01	Vitvi18g00042	XP_002273442.1 AT-hook motif nuclear-localized protein 25	-1.27901	6.28345e-11
Vitvi05g00642.t01	Vitvi05g00642	XP_002284259.2 histone H1	-1.27891	1.92375e-36
Vitvi07g01835.t01	Vitvi07g01835	XP_010652781.1 shikimate kinase isoform X1	-1.26193	2.45328e-09
Vitvi15g01490.t01	Vitvi15g01490	NP_001268176.15-enolpyruvylshikimate-3-phosphate synthase	-1.26032	0.000408903
Vitvi14g00537.t01	Vitvi14g00537	XP_002270211.1 histone H1	-1.25557	9.12705e-26
Vitvi13g01992.t01	Vitvi13g01992	PSR93118.1Mesoderm induction early response protein	-1.25415	3.30682e-09
Vitvi09g00470.t01	Vitvi09g00470	XP_019077616.1 pleiotropic drug resistance protein 1-like	-1.25171	0.00842913
Vitvi10g00539.t01	Vitvi10g00539	XP_002272018.1 protein IQ-DOMAIN 1	-1.249	0.00271541
Vitvi17g00221.t01	Vitvi17g00221	EOY21283.1 FKBP-type peptidyl-prolyl cis-trans isomerase 5 isoform 1	-1.24643	6.44693e-07
Vitvi18g00449.t01	Vitvi18g00449	XP_002284046.1 queuine tRNA-ribosyltransferase catalytic subunit 1	-1.24355	0.0102838
Vitvi06g01599.t01	Vitvi06g01599	XP_002283399.1 dirigent protein 22	-1.24199	7.82612e-12
Vitvi04g01576.t01	Vitvi04g01576	GAV83036.1Lgl_C domain-containing protein	-1.24136	1.24317e-07
Vitvi13g02553.t01	Vitvi13g02553	XP_002268890.2 G-type lectin S-receptor-like serine/threonine-protein kinase LECRK3	-1.23903	0.00271078
Vitvi10g00219.t01	Vitvi10g00219	XP_002265377.2 zinc finger protein CONSTANS-LIKE 9	-1.23719	0.0223946
Vitvi04g01929.t01	Vitvi04g01929	PON74539.1ribosomal RNA small subunit methyltransferase G	-1.23712	0.00176961
Vitvi14g01296.t01	Vitvi14g01296	XP_002282509.1 zinc finger protein CONSTANS-LIKE 2	-1.23612	0.0173905
Vitvi17g00178.t01	Vitvi17g00178	OMP07890.1Ketose-bisphosphate aldolase, class-II	-1.23595	9.74467e-22
Vitvi06g01398.t01	Vitvi06g01398	XP_002269677.1 glucomannan 4-beta-mannosyltransferase 2	-1.2323	1.1289e-14
Vitvi13g00669.t01	Vitvi13g00669	NP_001268017.1probable pectate lyase 12-like precursor	-1.22931	5.06502e-05
Vitvi05g00406.t01	Vitvi05g00406	PSR85186.1Armadillo-type fold protein	-1.22544	0.00122377
Vitvi13g02046.t01	Vitvi13g02046	XP_002278351.2 salt stress-induced hydrophobic peptide ESI3	-1.22193	4.29957e-38
Vitvi09g01317.t01	Vitvi09g01317	XP_010110886.1protein MANNAN SYNTHESIS-RELATED 1	-1.2208	4.61741e-07
Vitvi05g00061.t01	Vitvi05g00061	XP_010649564.1 probable polygalacturonase	-1.22056	0.000525141
Vitvi15g00844.t01	Vitvi15g00844	XP_002271138.1 BON1-associated protein 2	-1.21495	0.000880551
Vitvi17g01104.t01	Vitvi17g01104	XP_002266003.1 GEM-like protein 4	-1.21394	4.37384e-20
Vitvi03g01833.t01	Vitvi03g01833	XP_002270647.1 ABC transporter G family member 11	-1.2099	0.000826915
Vitvi14g01560.t01	Vitvi14g01560	ADK66982.1 chloride channel ClC4	-1.20935	0.000300522
Vitvi14g01678.t01	Vitvi14g01678	XP_002272446.1 NAC domain-containing protein 8 isoform X2	-1.20737	0.0214322
Vitvi07g00472.t01	Vitvi07g00472	XP_002279596.1 shaggy-related protein kinase alpha isoform X1	-1.20659	4.63694e-08
Vitvi07g00146.t01	Vitvi07g00146	XP_002272235.1 basic 7S globulin	-1.2062	8.22338e-05
Vitvi04g00281.t01	Vitvi04g00281	XP_010648483.1 F-box only protein 13	-1.20544	0.0107027
Vitvi04g02232.t01	Vitvi04g02232	XP_010649410.1 G-type lectin S-receptor-like serine/threonine-protein kinase LECRK3	-1.20483	0.0142987
Vitvi03g00628.t01	Vitvi03g00628	XP_002264010.1 LOB domain-containing protein 38	-1.20478	0.000914923
Vitvi07g01783.t01	Vitvi07g01783	XP_002277000.2 bifunctional aspartate aminotransferase and glutamate/aspartate-prephenate aminotransferase isoform X2	-1.20318	0.00108038
Vitvi18g00585.t01	Vitvi18g00585	NP_001268066.1sucrose transporter-like	-1.20152	0.0300029
Vitvi05g01754.t01	Vitvi05g01754	XP_002274108.2 major allergen Pru ar 1	-1.19974	0.04508
Vitvi06g00803.t01	Vitvi06g00803	XP_002266238.1 trans-cinnamate 4-monooxygenase	-1.19965	1.44903e-08
Vitvi05g00275.t01	Vitvi05g00275	XP_002275594.1 transcription factor MYB86	-1.195	0.019465
Vitvi13g00605.t01	Vitvi13g00605	ABH09326.1putative aquaporin	-1.19334	7.33654e-07
Vitvi01g01993.t01	Vitvi01g01993	XP_019075067.1PREDICTED: uncharacterized protein LOC109122513	-1.19168	0.000977457
Vitvi17g00165.t01	Vitvi17g00165	XP_002283080.1 mitogen-activated protein kinase kinase 9	-1.19131	1.3151e-17
Vitvi08g01685.t01	Vitvi08g01685	XP_023920855.1calmodulin binding protein PICBP-like	-1.18899	0.00012846
Vitvi12g00890.t01	Vitvi12g00890	XP_010645386.1 TMV resistance protein N	-1.18396	2.94444e-16
Vitvi04g00252.t01	Vitvi04g00252	XP_002283203.1 gamma-glutamylcyclotransferase 2-1	-1.1837	0.00110777
Vitvi08g01329.t01	Vitvi08g01329	OIT26481.1 at-rich interactive domain-containing protein 2	-1.18343	0.0408439
Vitvi08g01111.t01	Vitvi08g01111	XP_002277306.1 calcium-transporting ATPase 4, endoplasmic reticulum-type	-1.18331	7.32149e-06
Vitvi08g01325.t01	Vitvi08g01325	XP_002273820.1 probable anion transporter 3, chloroplastic	-1.18137	0.0297333
Vitvi15g01173.t01	Vitvi15g01173	XP_010661739.1 bifunctional protein FolD 4, chloroplastic isoform X2	-1.17805	0.0187776
Vitvi04g01692.t01	Vitvi04g01692	XP_002274308.1 5' exonuclease Apollo	-1.17558	0.0195487
Vitvi07g03177.t01	Vitvi07g03177	XP_003635667.2 phosphoenolpyruvate carboxykinase [ATP]	-1.17121	0.00235068
Vitvi05g02048.t01	Vitvi05g02048	XP_003632038.1 protein RALF-like 24	-1.16559	0.00229879
Vitvi06g01253.t01	Vitvi06g01253	XP_002279595.1 probable magnesium transporter NIPA6 isoform X1	-1.16526	0.0437767
Vitvi18g02767.t01	Vitvi18g02767	PON90960.143kDa postsynaptic protein	-1.15676	0.000238269
Vitvi16g02105.t01	Vitvi16g02105	XP_019073384.1 rust resistance kinase Lr10 isoform X1	-1.15518	0.0383562
Vitvi01g01780.t01	Vitvi01g01780	XP_002267989.1 peptidyl-prolyl cis-trans isomerase FKBP19, chloroplastic	-1.15343	0.000252681
Vitvi17g01451.t01	Vitvi17g01451	XP_002267507.1 germin-like protein subfamily T member 2	-1.15141	0.00032241
Vitvi18g02327.t01	Vitvi18g02327	XP_003634629.1 DNA-damage-repair/toleration protein DRT100	-1.15133	1.26485e-05
Vitvi18g00171.t01	Vitvi18g00171	XP_010664131.1 transportin-1 isoform X2	-1.15069	2.6496e-14
Vitvi10g01787.t01	Vitvi10g01787	XP_002272216.1 glutamate receptor 2.7	-1.15006	0.0170159
Vitvi08g00110.t01	Vitvi08g00110	XP_002275127.1 cyclic dof factor 3	-1.14732	5.41296e-07
Vitvi06g01629.t01	Vitvi06g01629	XP_010651249.1 extensin-like isoform X2	-1.14598	0.000175159
Vitvi01g00525.t01	Vitvi01g00525	XP_003631249.1 U-box domain-containing protein 21	-1.14563	4.276e-07
Vitvi10g00485.t01	Vitvi10g00485	XP_002279836.1 auxin-repressed 12.5 kDa protein isoform X1	-1.13981	7.76415e-27
Vitvi04g01206.t01	Vitvi04g01206	XP_002269879.2 phospholipase A(1) LCAT3	-1.13781	0.00293236
Vitvi05g01947.t01	Vitvi05g01947	AAS48177.1merlot proline-rich protein 2	-1.1357	1.31539e-21
Vitvi05g01044.t01	Vitvi05g01044	XP_002264019.1 chalcone synthase 2	-1.13274	2.5795e-24
Vitvi18g00759.t01	Vitvi18g00759	XP_002284916.2 uncharacterized acetyltransferase At3g50280-like	-1.13223	0.0103088
Vitvi03g00645.t01	Vitvi03g00645	XP_021660154.1probable beta-D-xylosidase 5 isoform X2	-1.1318	4.25536e-08
Vitvi09g01473.t01	Vitvi09g01473	XP_002274181.1PREDICTED: uncharacterized protein LOC100256501 isoform X1	-1.13164	0.00301493
Vitvi07g02139.t01	Vitvi07g02139	PSS06389.1Phenazine biosynthesis PhzF protein	-1.13122	0.0161401
Vitvi05g00554.t01	Vitvi05g00554	XP_010649956.1 VAN3-binding protein isoform X2	-1.13082	0.0061065
Vitvi10g00774.t01	Vitvi10g00774	PRQ29446.1 putative Galactose-binding domain-containing protein	-1.12853	3.00265e-28
Vitvi18g01285.t01	Vitvi18g01285	XP_019071878.1 extensin	-1.12628	1.97612e-06
Vitvi07g00598.t01	Vitvi07g00598	NP_001268132.1R2R3 Myb14 transcription factor	-1.12615	0.0236545
Vitvi01g01704.t01	Vitvi01g01704	XP_002266641.1 ACT domain-containing protein ACR4	-1.12137	6.17983e-05
Vitvi11g01201.t01	Vitvi11g01201	XP_002267577.3 WAT1-related protein At5g64700	-1.12103	0.00950461
Vitvi07g02229.t01	Vitvi07g02229	XP_010652254.1 glycine-rich cell wall structural protein isoform X1	-1.12075	2.06983e-10
Vitvi05g00107.t01	Vitvi05g00107	NP_001267896.2class I beta-1,3-glucanase precursor	-1.11982	4.96643e-27
Vitvi16g01039.t01	Vitvi16g01039	PSR93450.1PAR1 protein	-1.11971	3.75458e-08
Vitvi15g00928.t01	Vitvi15g00928	XP_002267259.1 calcium-binding protein KIC	-1.11886	1.59188e-12
Vitvi02g00695.t01	Vitvi02g00695	XP_002280361.1 abscisic acid receptor PYR1	-1.11867	5.16933e-05
Vitvi01g01621.t01	Vitvi01g01621	XP_002272745.1 F-box/kelch-repeat protein At1g67480	-1.11663	0.000356092
Vitvi08g02053.t01	Vitvi08g02053	XP_002267438.1 E3 ubiquitin-protein ligase PUB23	-1.11522	0.040622
Vitvi02g00626.t01	Vitvi02g00626	CBI33957.3unnamed protein product, partial	-1.11508	0.000205858
Vitvi02g01464.t01	Vitvi02g01464	PSR93493.1Non-specific lipid-transfer protein	-1.11392	9.01871e-09
Vitvi03g01169.t01	Vitvi03g01169	XP_002273316.1 protein EXORDIUM-like 2	-1.10924	3.73353e-26
Vitvi14g00119.t01	Vitvi14g00119	XP_014495360.1dnaJ homolog subfamily B member 6	-1.10764	4.43509e-10
Vitvi05g01944.t01	Vitvi05g01944	XP_010650074.1 early nodulin-75-like	-1.10701	3.07622e-15
Vitvi07g01893.t01	Vitvi07g01893	XP_002276744.2 protein PIN-LIKES 7 isoform X1	-1.10576	0.000101131
Vitvi11g01492.t01	Vitvi11g01492	XP_003633161.1 calmodulin-binding protein 60 E	-1.10472	3.03756e-16
Vitvi10g00650.t01	Vitvi10g00650	XP_019078075.1 probable LRR receptor-like serine/threonine-protein kinase At1g07650 isoform X4	-1.10311	0.0448252
Vitvi14g03008.t01	Vitvi14g03008	XP_002273158.3 P24 oleosin	-1.10308	0.013328
Vitvi18g01919.t01	Vitvi18g01919	XP_010645849.1 disease resistance protein RPS4-like	-1.10259	0.00015289
Vitvi06g01907.t01	Vitvi06g01907	XP_003632240.1 RING-H2 finger protein ATL34-like	-1.10185	0.00885763
Vitvi03g00263.t01	Vitvi03g00263	XP_019074697.1 AT-hook motif nuclear-localized protein 25	-1.09606	0.0102165
Vitvi05g01073.t01	Vitvi05g01073	XP_002268004.1 ethylene-responsive transcription factor ERF062 isoform X1	-1.09512	0.00824012
Vitvi19g01996.t01	Vitvi19g01996	---NA---	-1.09476	3.61084e-11
Vitvi01g01701.t01	Vitvi01g01701	XP_002266761.1 11-beta-hydroxysteroid dehydrogenase 1B isoform X1	-1.08455	1.78966e-05
Vitvi06g01946.t01	Vitvi06g01946	XP_002268701.1 arogenate dehydratase 3, chloroplastic	-1.08449	4.88593e-08
Vitvi18g00443.t01	Vitvi18g00443	XP_002284066.1 VQ motif-containing protein 9	-1.08404	0.00429
Vitvi04g00259.t01	Vitvi04g00259	XP_002283317.1 desiccation-related protein PCC13-62	-1.08364	4.64019e-05
Vitvi18g00436.t01	Vitvi18g00436	NP_001268096.13-deoxy-D-arabino-heptulosonate 7-phosphate synthase 02	-1.08232	3.21738e-06
Vitvi06g00771.t01	Vitvi06g00771	XP_002269918.1 peroxidase 4	-1.07973	6.16227e-27
Vitvi02g00605.t01	Vitvi02g00605	XP_002282871.1 beta-amylase 3, chloroplastic	-1.07795	1.91755e-27
Vitvi11g01257.t01	Vitvi11g01257	XP_002272782.1 4-coumarate--CoA ligase 2	-1.07782	6.21214e-08
Vitvi08g01546.t01	Vitvi08g01546	XP_023884979.1sulfite exporter TauE/SafE family protein 4 isoform X1	-1.07592	1.604e-10
Vitvi12g01449.t01	Vitvi12g01449	XP_002262698.2 BRASSINOSTEROID INSENSITIVE 1-associated receptor kinase 1 isoform X2	-1.07565	8.98433e-12
Vitvi11g00261.t01	Vitvi11g00261	XP_002280395.1 receptor-like protein kinase 5	-1.07145	0.000756138
Vitvi16g00119.t01	Vitvi16g00119	XP_019081382.1 probable calcium-binding protein CML18	-1.06868	0.00384513
Vitvi16g00139.t01	Vitvi16g00139	XP_002274994.1 4-coumarate--CoA ligase 2	-1.06611	1.52672e-08
Vitvi01g00141.t01	Vitvi01g00141	---NA---	-1.06294	9.38982e-07
Vitvi07g00468.t01	Vitvi07g00468	XP_002279341.1 GDSL esterase/lipase LIP-4	-1.06006	0.000295347
Vitvi18g02534.t01	Vitvi18g02534	XP_010664210.1 esterase	-1.05784	1.08235e-11
Vitvi02g00598.t01	Vitvi02g00598	PON33146.1MORN motif	-1.0569	1.11933e-27
Vitvi05g00072.t01	Vitvi05g00072	XP_002274706.1 major allergen Pru av 1-like	-1.05525	1.20576e-06
Vitvi07g00351.t01	Vitvi07g00351	XP_002271665.2 pectinesterase	-1.05422	1.0998e-07
Vitvi01g01686.t01	Vitvi01g01686	XP_002273734.1PREDICTED: uncharacterized protein LOC100254092	-1.05306	0.00993569
Vitvi10g00037.t01	Vitvi10g00037	XP_002266056.1 glucose-6-phosphate/phosphate translocator 2, chloroplastic	-1.05251	1.56802e-15
Vitvi07g00255.t01	Vitvi07g00255	XP_002268050.1 glutaredoxin-C13	-1.05214	0.0111025
Vitvi02g01230.t01	Vitvi02g01230	XP_010644665.1 pectin acetylesterase 8	-1.05159	5.5031e-16
Vitvi18g01005.t01	Vitvi18g01005	XP_003634372.1 bZIP transcription factor 11	-1.0515	2.89506e-07
Vitvi00g02106.t01	Vitvi00g02106	XP_002263514.3 E3 ubiquitin-protein ligase CHIP	-1.05018	0.00712672
Vitvi16g00867.t01	Vitvi16g00867	XP_022774447.1embryo-specific protein ATS3B-like	-1.04643	4.53293e-17
Vitvi03g01472.t01	Vitvi03g01472	CBI37737.3unnamed protein product, partial	-1.04626	4.78605e-09
Vitvi06g01215.t01	Vitvi06g01215	XP_002280518.1 pentatricopeptide repeat-containing protein At1g62350 isoform X1	-1.04361	0.000484627
Vitvi13g00343.t01	Vitvi13g00343	XP_002282755.1 tropinone reductase homolog At5g06060	-1.0432	1.58069e-22
Vitvi19g00660.t01	Vitvi19g00660	XP_002264515.1 mitochondrial import inner membrane translocase subunit TIM50	-1.04308	1.27085e-09
Vitvi14g01763.t01	Vitvi14g01763	XP_002277957.1 carbonic anhydrase 2 isoform X1	-1.04269	8.5152e-05
Vitvi17g00732.t01	Vitvi17g00732	XP_002283787.2 two-component response regulator ARR5	-1.04025	0.00675453
Vitvi14g01975.t01	Vitvi14g01975	XP_002283723.1 probable calcium-binding protein CML45	-1.03964	0.00867971
Vitvi12g00183.t01	Vitvi12g00183	XP_002280666.1 protein LIGHT-DEPENDENT SHORT HYPOCOTYLS 10	-1.03613	0.0104562
Vitvi08g01627.t01	Vitvi08g01627	XP_002266505.1 ABC transporter B family member 1	-1.02972	0.00179679
Vitvi14g02866.t01	Vitvi14g02866	XP_010660387.1PREDICTED: uncharacterized protein LOC104881559	-1.02686	0.000616371
Vitvi13g01857.t01	Vitvi13g01857	XP_010659613.1 myosin-12	-1.02654	7.57928e-07
Vitvi08g01614.t01	Vitvi08g01614	XP_002268949.1 ACT domain-containing protein ACR10	-1.02369	2.177e-07
Vitvi16g01536.t01	Vitvi16g01536	XP_002274165.2 vesicle-associated membrane protein 722-like	-1.02294	5.19865e-10
Vitvi18g02803.t01	Vitvi18g02803	XP_008808646.1SPARC-like protein 1	-1.02246	0.0193482
Vitvi05g01471.t01	Vitvi05g01471	XP_002263742.1 inositol transporter 1 isoform X1	-1.02239	7.16662e-05
Vitvi11g00001.t01	Vitvi11g00001	XP_002277070.1 digalactosyldiacylglycerol synthase 2, chloroplastic	-1.02109	0.0378161
Vitvi09g00559.t01	Vitvi09g00559	PSS17867.1Metallothiol transferase	-1.02001	1.97247e-08
Vitvi12g01900.t01	Vitvi12g01900	XP_002269147.1 putative transferase At1g60990, chloroplastic isoform X2	-1.01823	0.0265937
Vitvi07g00705.t01	Vitvi07g00705	XP_002268946.1PREDICTED: uncharacterized protein LOC100258397	-1.0175	0.0364215
Vitvi14g00388.t01	Vitvi14g00388	XP_002271452.2 acyltransferase-like protein At1g54570, chloroplastic isoform X1	-1.01612	0.0255021
Vitvi07g00355.t01	Vitvi07g00355	XP_010652205.1 putative GTP diphosphokinase RSH1, chloroplastic isoform X1	-1.01574	0.00065769
Vitvi07g02148.t01	Vitvi07g02148	CAN61806.1hypothetical protein VITISV_014293	-1.01311	1.92316e-05
Vitvi08g01143.t01	Vitvi08g01143	NP_001267988.1cytosolic ascorbate peroxidase	-1.01246	1.97298e-14
Vitvi18g02824.t01	Vitvi18g02824	XP_002278947.1PREDICTED: uncharacterized protein LOC100243642	-1.01008	0.0368482
Vitvi15g01101.t01	Vitvi15g01101	XP_002276013.1 bifunctional L-3-cyanoalanine synthase/cysteine synthase 1, mitochondrial isoform X2	-1.00942	3.36612e-22
Vitvi05g00113.t01	Vitvi05g00113	XP_002272353.2 cysteine-rich receptor-like protein kinase 2 isoform X1	-1.00667	0.0300887
Vitvi09g00086.t01	Vitvi09g00086	XP_002273390.1 cytochrome P450 71A1	-1.00386	0.00031929
			-
			-
			-
			-
			-
			-
			-
			-
			-
			-
			-
			-
			-
			-
			-
			-
			-
			-
			-
			-
			-
			-
			-
			-
			-
			-
			-
			-
			-
			-
			-
			-
			-
			-
			-
			-
			-
			-
			-
			-
			-
			-
			-
			-
			-
			-
			-
			-
			-
			-
			-
			-
			-
			-
			-
			-
			-
			-
			-
			-
			-
			-
			-
			-
			-
			-
			-
			-
			-
			-
			-
			-
			-
			-
			-
			-
			-
			-
			-
			-
			-
			-
			-
			-
			-
			-
			-
			-
			-
			-
			-
			-
			-
			-
			-
			-
			-
			-
			-
			-
			-
			-
			-
			-
			-
			-
			-
			-
			-
			-
			-
			-
			-
			-
			-
			-
			-
			-
			-
			-
			-
			-
			-
			-
			-
			-
			-
			-
			-
			-
			-
			-
			-
			-
			-
			-
			-
			-
			-
			-
			-
			-
			-
			-
			-
			-
			-
			-
			-
			-
			-
			-
			-
			-
			-
			-
			-
			-
			-
			-
			-
			-
			-
			-
			-
			-
			-
			-
			-
			-
			-
			-
			-
			-
			-
			-
			-
			-
			-
			-
			-
			-
			-
			-
			-
			-
			-
			-
			-
			-
			-
			-
			-
			-
			-
			-
			-
			-
			-
			-
			-
			-
			-
			-
			-
			-
			-
			-
			-
			-
			-
			-
			-
			-
			-
			-
			-
			-
			-
			-
			-
			-
			-
			-
			-
			-
			-
			-
			-
			-
			-
			-
			-
			-
			-
			-
			-
			-
			-
			-
			-
			-
			-
			-
			-
			-
			-
			-
			-
			-
			-
			-
			-
			-
			-
			-
			-
			-
			-
			-
			-
			-
			-
			-
			-
			-
			-
			-
			-
			-
			-
			-
			-
			-
			-
			-
			-
			-
			-
			-
			-
			-
			-
			-
			-
			-
			-
			-
			-
			-
			-
			-
			-
			-
			-
			-
			-
			-
			-
			-
			-
			-
			-
			-
			-
			-
			-
			-
			-
			-
			-
			-
			-
			-
			-
			-
			-
			-
			-
			-
			-
			-
			-
			-
			-
			-
			-
			-
			-
			-
			-
			-
			-
			-
			-
			-
			-
			-
			-
			-
			-
			-
			-
			-
			-
			-
			-
			-
			-
			-
			-
			-
			-
			-
			-
			-
			-
			-
			-
			-
			-
			-
			-
			-
			-
			-
			-
			-
			-
			-
			-
			-
			-
			-
			-
			-
			-
			-
			-
			-
			-
			-
			-
			-
			-
			-
			-
			-
			-
			-
			-
			-
			-
			-
			-
			-
			-
			-
			-
			-
			-
			-
			-
			-
			-
			-
			-
			-
			-
			-
			-
			-
			-
			-
			-
			-
			-
			-
			-
			-
			-
			-
			-
			-
			-
			-
			-
			-
			-
			-
			-
			-
			-
			-
			-
			-
			-
			-
			-
			-
			-
			-
			-
			-
			-
			-
			-
			-
			-
			-
			-
			-
			-
			-
			-
			-
			-
			-
			-
			-
			-
			-
			-
			-
			-
			-
			-
			-
			-
			-
			-
			-
			-
			-
			-
			-
			-
			-
			-
			-
			-
			-
			-
			-
			-
			-
			-
			-
			-
			-
			-
			-
			-
			-
			-
			-
			-
			-
			-
			-
			-
			-
			-
			-
			-
			-
			-
			-
			-
			-
			-
			-
			-
			-
			-
			-
			-
			-
			-
			-
			-
			-
			-
			-
			-
			-
			-
			-
			-
			-
			-
			-
			-
			-
			-
			-
			-
			-
			-
			-
			-
			-
			-
			-
			-
			-
			-
			-
			-
			-
			-
			-
			-
			-
			-
			-
			-
			-
			-
			-
			-
			-
			-
			-
			-
			-
			-
			-
			-
			-
			-
			-
			-
			-
			-
			-
			-
			-
			-
			-
			-
			-
			-
			-
			-
			-
			-
			-
			-
			-
			-
			-
			-
			-
			-
			-
			-
			-
			-
			-
			-
			-
			-
			-
			-
			-
			-
			-
			-
			-
			-
			-
			-
			-
			-
			-
			-
			-
			-
			-
			-
			-
			-
			-
			-
			-
			-
			-
			-
			-
			-
			-
			-
			-
			-
			-
			-
			-
			-
			-
			-
			-
			-
			-
			-
			-
			-
			-
			-
			-
			-
			-
			-
			-
			-
			-
			-
			-
			-
			-
			-
			-
			-
			-
			-
			-
			-
			-
			-
			-
			-
			-
			-
			-
			-
			-
			-
			-
			-
			-
			-
			-
			-
			-
			-
			-
			-
			-
			-
			-
			-
			-
			-
			-
			-
			-
			-
			-
			-
			-
			-
			-
			-
			-
			-
			-
			-
			-
			-
			-
			-
			-
			-
			-
			-
			-
			-
			-
			-
			-
			-
			-
			-
			-
			-
			-
			-
			-
			-
			-
			-
			-
			-
			-
			-
			-
			-
			-
			-
			-
			-
			-
			-
			-
			-
			-
			-
			-
			-
			-
			-
			-
			-
			-
			-
			-
			-
			-
			-
			-
			-
			-
			-
			-
			-
			-
			-
			-
			-
			-
			-
			-
			-
			-
			-
			-
			-
			-
			-
			-
			-
			-
			-
			-
			-
			-
			-
			-
			-
			-
			-
			-
			-
			-
			-
			-
			-
			-
			-
			-
			-
			-
			-
			-
			-
			-
			-
			-
			-
			-
			-
			-
			-
			-
			-
			-
			-
			-
			-
			-
			-
			-
			-
			-
			-
			-
			-
			-
			-
			-
			-
			-
			-
			-
			-
			-
			-
			-
			-
			-
			-
			-
			-
			-
			-
			-
			-
			-
			-
			-
			-
			-
			-
			-
			-
			-
			-
			-
			-
			-
			-
			-
			-
			-
			-
			-
			-
			-
			-
			-
			-
			-
			-
			-
			-
			-
			-
			-
			-
			-
			-
			-
			-
			-
			-
			-
			-
			-
			-
			-
			-
			-
			-
			-
			-
			-
			-
			-
			-
			-
			-
			-
			-
			-
			-
			-
			-
			-
			-
			-
			-
			-
			-
			-
			-
			-
			-
			-
			-
			-
			-
			-
			-
			-
			-
			-
			-
			-
			-
			-
			-
			-
			-
			-
			-
			-
			-
			-
			-
			-
			-
			-
			-
			-
			-
			-
			-
			-
			-
			-
			-
			-
			-
			-
			-
			-
			-
			-
			-
			-
			-
			-
			-
			-
			-
			-
			-
			-
			-
			-
			-
			-
			-
			-
			-
			-
			-
			-
			-
			-
			-
			-
			-
			-
			-
			-
			-
			-
			-
			-
			-
			-
			-
			-
			-
			-
			-
			-
			-
			-
			-
			-
			-
			-
			-
			-
			-
			-
			-
			-
			-
			-
			-
			-
			-
			-
			-
			-
			-
			-
			-
			-
			-
			-
			-
			-
			-
			-
			-
			-
			-
			-
			-
			-
			-
			-
			-
			-
			-
			-
			-
			-
			-
			-
			-
			-
			-
			-
			-
			-
			-
			-
			-
			-
			-
			-
			-
			-
			-
			-
			-
			-
			-
			-
			-
			-
			-
			-
			-
			-
			-
			-
			-
			-
			-
			-
			-
			-
			-
			-
			-
			-
			-
			-
			-
			-
			-
			-
			-
			-
			-
			-
			-
			-
			-
			-
			-
			-
			-
			-
			-
			-
			-
			-
			-
			-
			-
			-
			-
			-
			-
			-
			-
			-
			-
			-
			-
			-
			-
			-
			-
			-
			-
			-
			-
			-
			-
			-
			-
			-
			-
			-
			-
			-
			-
			-
			-
			-
			-
			-
			-
			-
			-
			-
			-
			-
			-
			-
			-
			-
			-
			-
			-
			-
			-
			-
			-
			-
			-
			-
			-
			-
			-
			-
			-
			-
			-
			-
			-
			-
			-
			-
			-
			-
			-
			-
			-
			-
			-
			-
			-
			-
			-
			-
			-
			-
			-
			-
			-
			-
			-
			-
			-
			-
			-
			-
			-
			-
			-
			-
			-
			-
			-
			-
			-
			-
			-
			-
			-
			-
			-
			-
			-
			-
			-
			-
			-
			-
			-
			-
			-
			-
			-
			-
			-
			-
			-
			-
			-
			-
			-
			-
			-
			-
			-
			-
			-
			-
			-
			-
			-
			-
			-
			-
			-
			-
			-
			-
			-
			-
			-
			-
			-
			-
			-
			-
			-
			-
			-
			-
			-
			-
			-
			-
			-
			-
			-
			-
			-
			-
			-
			-
			-
			-
			-
			-
			-
			-
			-
			-
			-
			-
			-
			-
			-
			-
			-
			-
			-
			-
			-
			-
			-
			-
			-
			-
			-
			-
			-
			-
			-
			-
			-
			-
			-
			-
			-
			-
			-
			-
			-
			-
			-
			-
			-
			-
			-
			-
			-
			-
			-
			-
			-
			-
			-
			-
			-
			-
			-
			-
			-
			-
			-
			-
			-
			-
			-
			-
			-
			-
			-
			-
			-
			-
			-
			-
			-
			-
			-
			-
			-
			-
			-
			-
			-
			-
			-
			-
			-
			-
			-
			-
			-
			-
			-
			-
			-
			-
			-
			-
			-
			-
			-
			-
			-
			-
			-
			-
			-
			-
			-
			-
			-
			-
			-
			-
			-
			-
			-
			-
			-
			-
			-
			-
			-
			-
			-
			-
			-
			-
			-
			-
			-
			-
			-
			-
			-
			-
			-
[truncated: 8,651 more rows]
